# Supplementary material for: Conservation and divergence of small RNA pathways and microRNAs in land plants
Source: Genome Biol. 2017 Aug 23;18:158. doi: 10.1186/s13059-017-1291-2 (PMC5569507; doi:10.1186/s13059-017-1291-2)
Supplement: Supplementary file 1 — Supplemental tables. (XLSX 758 kb) [file 13059_2017_1291_MOESM1_ESM.xlsx]

## Sheet: Table S1
Table S1. Taxonomy and sequencing data information of species selected in this study
Order	Family	Species	Collection/growth condition*	Sequencing data
				mRNA		small RNA
				Source	Assembled transcripts	Source	Reads after processing
Anthocerotales	Anthocerotaceae	Folioceros fuciformis	native plant in Shenzhen, Guangdong, China	SZU**	68746	/
Selaginellales	Selaginellaceae	Selaginella uncinata	introduced from Shenzhen, Guandong, China and cultivated in greenhouse	SZU	47005	SZU	1441412
		Selaginella moellendorffii	introduced from Shenzhen, Guandong, China and cultivated in greenhouse	SZU	48668	SZU	2615595
Isoetales	Isoetaceae	Isoetes sinensis	introduced from Zhejiang, China and cultivated in greenhouse	SZU	42162	SZU	5498513
Lycopodiales	Lycopodiaceae	Lycopodium cernuum	native plant in Shenzhen, Guangdong, China	SZU	31092	SZU	7057066
Equisetales	Equisetaceae	Equisetum ramosissimum	introduced from Wenshan, Yunnan, China and cultivated in greenhouse	SZU	32348	SZU	4453117
Ophioglossales	Ophioglossaceae	Ophioglossum vulgatum	native plant in Shenzhen, Guangdong, China	SZU	36555	SZU	6025600
Psilotales	Psilotaceae	Psilotum nudum	native plant in Shenzhen, Guangdong, China	FDU***	22237	SZU	4125754
Marattiales	Marattiaceae	Angiopteris fokiensis	introduced from Shenzhen, Guandong, China and cultivated in shadehouse	FDU	27563	SZU	7116669
Osmundales	Osmundaceae	Osmunda vachellii	introduced from Shenzhen, Guandong, China and cultivated in shadehouse	SZU	44752	SZU	5666883
Hymenophyllales	Hymenophyllaceae	Vandenboschia striata	introduced from Hainan, China and cultivated in greenhouse	SZU	32700	SZU	4231301
Gleicheniales	Gleicheniaceae	Dicranopteris pedata	native plant in Shenzhen, Guangdong, China	SZU	42727	SZU	8300558
		Diplopterygium chinense	native plant in Shenzhen, Guangdong, China	SZU	37489	SZU	10347045
Schizaeales	Lygodiaceae	Lygodium japonicum	native plant in Shenzhen, Guangdong, China	FDU	20117	SZU	6641104
Salviniales	Salviniaceae	Salvinia cucullata	introduced from Taiwan and cultivated in greenhouse	SZU	66114	SZU	11235828
		Salvinia molesta	introduced from Malaysia and cultivated in greenhouse	SZU	105910	SZU	5692742
	Azollaceae	Azolla caroliniana	naturalized to Guiyang, Guizhou, China	SZU	41169	SZU	4189982
Cyatheales	Cibotiaceae	Cibotium barometz	introduced from Shenzhen, Guandong, China and cultivated in greenhouse	FDU	40619	SZU	6971216
	Cyatheaceae	Alsophila spinulosa	introduced from Shenzhen, Guandong, China and cultivated in greenhouse	FDU	44876	SZU	5467945
Polypodiales	Lindsaeaceae	Sphenomeris chinensis	native plant in Shenzhen, Guangdong, China	FDU	39476	SZU	5674965
	Dennstaedtiaceae	Microlepia platyphylla	introduced from Wenshan, Yunnan, China and cultivated in greenhouse	SZU	36079	SZU	11157470
	Pteridaceae	Pteris vittata	native plant in Shenzhen, Guangdong, China	SZU	56733	SZU	2439258
	Aspleniaceae	Asplenium nidus	introduced from Shenzhen, Guandong, China and cultivated in greenhouse	SZU	43892	SZU	4172862
	Athyriaceae	Diplazium esculentum	native plant in Shenzhen, Guangdong, China	FDU	24189	SZU	11609460
	Dryopteridaceae	Cyrtomium fortunei	introduced from Guiyang, Guizhou, China and cultivated in greenhouse	SZU	38653	SZU	5963586
	Polypodiaceae	Phymatosorus cuspidatus	introduced from Baoshan, Yunnan, China and cultivated in greenhouse	SZU	42096	SZU	5767160
* Species native in Shenzhen are collected in wild, otherwise are cultivated in Fairylake botanical garden, Shenzhen, China
** Sequenced at Shenzhen University, Shenzhen, Guangdong, PR China
*** Sequenced at Fudan University, Shanghai, PR Chian

## Sheet: Table S2
Table S2. Genes involved in small RNA pathways identified in this study
	DCL1	DCL2	DCL3	DCL4	AGO1/5/10	AGO2/3/7	AGO4/6/8/9	AGO-like	SE	HEN1	URT1	HESO1	SDN	NRPA1	NRPB1	NRPC1	NRPD1/E1	NRPA2	NRPB2	NRPC2	NRPD2	NRPB7	NRPD7	RDR1/2	RDR6
F. fuciformis	m25432		m128959	m93137	m13304, m99052, m73641	m68484, m60356, m131989	m2905	m14883, m115433	m112175	m22273	m47391	m67247	m119012	m11278	m366	m17296		m63316	m75985	m28101	m87710	m37442	m27271, m122567	m18082	m120487
L. cernuum	m40184		m21012		m721, m9283	m9758	m36525	m6425	m20481	m18596	m37677		m17588	m32766		m12018	m14994	m36236	m9073	m27470	m34088	m1837	m9671, m36975	m11772
S. uncinata	m31573		m69867, m64348		m32254, m18764, m20530	m8837	m29820		m58432	m16365	m42028	m58370	m40415	m66455	m7528	m62511	m27994	m4629	m33053	m51805	m75760	m27916	m5952, m38976	m30045
S. moellendorffii	m13036, g86110		g448444, g444049, g74321, g429802, m55047, m30649, m64348	g407400, m74702	g11015, g10998, g23218, g44608, m75582, m23850	g9882, m62582	g9922	g6055	g90313, m48247	g109211, m47542	g100054, m60638	g442740, m92359	g410683, m27533, m35821	g438401	g110201, m1941	g442419, m16879	g441655	g101823, g405033, m30367	g148107, m28611	g443461, m31104	g92553, g118653, m81050, m54058	g75793, m37063	g98932, m29150	g126929, g150191
I. sinensis	m55230			m55916	m35852, m18584, m48805	m13025, m18303	m4376	m7430	m27240		m38598	m47677	m36391	m28287	m7696	m14324	m44889	m6969	m7119	m18551	m57611	m18176			m44824
E. ramosissimum	m20839	m39091			m1374, m10418, m15666, m30678	m32471, m24562		m24325	m18447, m26688, m35729, m47351		m50000	m43083		m27682	m8767	m28870	m49154	m16664	m5148	m27421	m32741	m33011	m16834	m36091	m18580
P. nudum		m12609		m23985	m23625	m24556	m16001		m16343		m23839	m16532	m29666	m14203	m23587	m21317		m6315	m24305	m12560			m27735	m25674	m14746
O. vulgatum				m25443	m44951, m31326		m48765	m19990	m23475, m40006	m13244	m5973	m14265	m46372	m29903	m18199	m1249		m5957	m36296	m24264		m15573	m12891	m18499	m35567
A. fokiensis			m9739		m30705	m5969, m12564, m31959	m15217, m3474	m17764	m33434	m10650	m6276	m34112	m34110, m28388	m1472	m34666	m2110		m5244	m30506	m4762	m11326	m12065	m21787	m28742	m18202
O. vachellii	m33991	m74021	m69658	m19521	m44693	m67193	m72720	m27352	m5310, m34386, m68676	m39501	m35543	m13192	m16094	m11344	m65204	m2997	m67121	m31592	m7222	m42809	m14645	m482	m58728	m20220	m15207
V. striata	m46056		m1725	m46412	m39788	m46736, m42139	m38733	m32844	m36170	m1223	m32705	m1412	m36768		m8856	m28763	m12883	m38243	m8623		m36867	m25567	m30031		m48162
D. pedata	m37409		m62464	m12550	m29788	m8670, m10054, m63675, m17419, m11466, m67643	m12909	m21979	m49074	m43541	m51052	m4417	m5900	m23920	m40945	m64904	m20109	m30265	m3960	m25680	m36656	m34118	m7799	m40341	m65629
D. chinense	m50877		m52528		m4461	m1486, m5940, m45541, m2904	m15366	m5679	m48168		m34122	m42694	m63630	m42938	m50211	m56794		m21928	m42957	m6720	m61526	m34638	m31818	m16678	m6050
L. japonicum	m25188				m8994	m1632, m25183	m22028		m5633	m613	m1312		m13586		m14608							m25742	m3273	m4936
S. cucullata	m74010		m11861	m91958	m52661, m48168	m7182, m80858		m60075	m80391, m97815	m79652		m2289	m43770	m71547	m29584	m57532	m69262	m61948	m96794	m67012		m92800	m30452	m64777	m83129
S. molesta	m23403		m6502	m15047	m32737, m117784	m159283, m25786	m140115	m76396	m76448, m20926	m134778	m154433	m2161		m6127	m83149	m63757	m85804, m22928	m168495	m22507	m128369		m78986	m104764	m22832, m14526	m24153
A. caroliniana	m14179			m51924	m23498, m46996, m27610	m39812, m37914	m31960	m58418	m9692, m56235	m45439	m10632	m45839	m5004, m15694	m21134	m3651	m9298	m53576	m55167	m30690	m43813	m23720	m41252	m59680	m21854	m19780
C. barometz	m36538		m17770		m50479	m52952, m14917	m49571	m38791	m42490	m35974	m26037	m45054	m17731	m5775	m52535	m29601		m13351	m32715	m19033	m26233	m3925	m15930	m17333
A. spinulosa	m56856		m3788	m34501	m29925, m41789, m36683	m6187, m39885	m26478	m43396	m991, m1286, m14963, m44466	m49816	m42689	m14691	m36916	m43139	m60122	m60424		m52518	m48256	m13899		m10350	m39389	m2146	m32693
S. chinensis	m25632			m53804	m36521, m47558	m44093, m23152, m28635	m34562	m43893	m20956	m35799	m38453	m40401	m24545	m31891	m34645	m44941	m35726	m44914	m54562	m29997	m27593	m20599	m5813	m54781, m41058	m5765
P. vittata	m17666		m28125	m54311	m16577, m71494, m42374	m42148, m83598	m49784	m9403	m20928	m777	m28840	m56498	m84505	m2266	m83917	m73808	m3280, m54767	m49090	m62233	m26115	m73557	m5802	m34892	m71589, m87418	m28371
M. platyphylla	m26746		m37241	m51752	m5682, m30202	m19591, m52950	m8411	m54807	m4741		m16354	m50495	m49059	m15870	m52350		m17563	m38924	m45608	m34373	m54216	m17358	m36992	m20486	m11265
A. nidus	m26960		m22098	m62391	m13052, m17336	m17854	m34294	m56574	m9268, m7504	m9192	m32019	m5903	m9933		m65742		m55572, m31645	m43926	m19914	m55430	m29206, m18872	m49328	m20720	m29951
D. esculentum	m23623			m17667	m23192, m19567, m31760	m23810, m2748	m4451	m12362	m19109		m6738	m11109	m9848	m13061	m24177				m24414	m18030		m8060	m6570
C. fortunei	m43593		m57791	m5715	m10313, m42726, m8407	m52955, m30691	m1368	m30926	m11796	m26116	m16000	m19039	m28654	m36115	m42732	m17318	m30477	m24333	m40873	m24313	m28734, m17084	m41966	m43748	m38380	m38144
P. cuspidatus	m53368			m65454	m5723, m58294	m60441, m53923	m58263	m26812	m47948		m58874	m49603	m47489	m64614	m58611	m58540	m48142, m65463	m4071	m24360	m37834	m33115, m10035	m33334	m52640	m5585, m9827	m46250
A. thaliana	AT1G01040	AT3G03300	AT3G43920	AT5G20320	AT1G48410, AT2G27880, AT5G43810	AT1G31280, AT1G31290, AT1G69440	AT2G27040, AT2G32940, AT5G21030, AT5G21150		AT2G27100	AT4G20910, AT4G20920	AT2G45620	AT2G39740	AT3G50090, AT3G50100, AT5G05540, AT5G67240	AT3G57660	AT4G35800	AT5G60040	AT1G63020, AT2G40030	AT1G29940	AT4G21710	AT5G45140	AT3G23780, AT3G18090	AT5G59180	AT3G22900, AT4G14660, AT4G14520	AT4G11130, AT1G14790	AT3G49500
O. sativa	LOC_Os03g02970	LOC_Os03g38740	LOC_Os01g68120, LOC_Os10g34430	LOC_Os04g43050	LOC_Os02g45070, LOC_Os04g47870, LOC_Os02g58490, LOC_Os06g51310, LOC_Os03g47830, LOC_Os07g09020, LOC_Os03g58600, LOC_Os03g57560, LOC_Os03g47820, LOC_Os06g39640, LOC_Os02g07310, LOC_Os07g28850	LOC_Os04g52540, LOC_Os04g52550, LOC_Os03g33650	LOC_Os01g16870, LOC_Os07g16224, LOC_Os04g06770		LOC_Os06g48530, LOC_Os02g05610, LOC_Os08g40560	LOC_Os07g06970	LOC_Os10g11034, LOC_Os02g02970	LOC_Os01g62780, LOC_Os01g62790	LOC_Os04g55700		LOC_Os05g05860	LOC_Os04g41490	LOC_Os01g73430, LOC_Os02g05880	LOC_Os10g35290	LOC_Os03g44484	LOC_Os03g28960	LOC_Os04g54840, LOC_Os08g07480	LOC_Os05g33230	LOC_Os05g06490	LOC_Os02g50330, LOC_Os04g39160	LOC_Os01g34350
A. trichopoda	evm_27.TU.AmTr_v1.0_scaffold00018.3	evm_27.TU.AmTr_v1.0_scaffold00016.358	evm_27.TU.AmTr_v1.0_scaffold00033.66	evm_27.TU.AmTr_v1.0_scaffold00026.16	evm_27.TU.AmTr_v1.0_scaffold00002.56, evm_27.TU.AmTr_v1.0_scaffold00122.6, evm_27.TU.AmTr_v1.0_scaffold00044.2, evm_27.TU.AmTr_v1.0_scaffold00002.50, evm_27.TU.AmTr_v1.0_scaffold00024.27, evm_27.TU.AmTr_v1.0_scaffold00169.4	evm_27.TU.AmTr_v1.0_scaffold00058.3, evm_27.TU.AmTr_v1.0_scaffold00032.7	evm_27.TU.AmTr_v1.0_scaffold00008.12		evm_27.TU.AmTr_v1.0_scaffold00029.336	evm_27.TU.AmTr_v1.0_scaffold00092.83	evm_27.TU.AmTr_v1.0_scaffold00001.433	evm_27.TU.AmTr_v1.0_scaffold00012.323	evm_27.TU.AmTr_v1.0_scaffold00131.25	evm_27.TU.AmTr_v1.0_scaffold00022.361	evm_27.TU.AmTr_v1.0_scaffold00001.137	evm_27.TU.AmTr_v1.0_scaffold00023.137	evm_27.TU.AmTr_v1.0_scaffold00069.119, evm_27.TU.AmTr_v1.0_scaffold00069.121	evm_27.TU.AmTr_v1.0_scaffold00186.12	evm_27.TU.AmTr_v1.0_scaffold00068.139	evm_27.TU.AmTr_v1.0_scaffold00020.118	evm_27.TU.AmTr_v1.0_scaffold00010.345	evm_27.TU.AmTr_v1.0_scaffold00004.157	evm_27.TU.AmTr_v1.0_scaffold00002.496	evm_27.TU.AmTr_v1.0_scaffold00176.15, evm_27.TU.AmTr_v1.0_scaffold00088.11	evm_27.TU.AmTr_v1.0_scaffold00078.28, evm_27.TU.AmTr_v1.0_scaffold00078.29
P. abies	MA_10437243g0010, MA_10437243g0020				MA_594g0010, MA_10429131g0010, MA_118377g0010	MA_161973g0010, MA_161177g0010, MA_109756g0010, MA_41932g0010, MA_31624g0010, MA_12746g0010, MA_163915g0010, MA_123150g0010, MA_10427005g0010, MA_347579g0010	MA_14457g0010, MA_85246g0010, MA_71066g0010, MA_14457g0020	MA_10428886g0010	MA_10426519g0010	MA_468458g0010		MA_10432790g0010			MA_8544g0010, MA_5690g0010, MA_9663g0010		MA_8720349g0010, MA_10429268g0010	MA_10434720g0010	MA_10429035g0030	MA_36490g0010	MA_32647g0010 MA_949748g0010, MA_10434923g0010	MA_89401g0010	MA_26441g0010	MA_10435839g0010, MA_10436625g0010, MA_10436273g0010	MA_10435131g0020, MA_20320g0020 MA_10431382g0020, MA_10435131g0010
M. polymorpha	LW6271		LW1554		LW1759				LW1451		LW5121		LW11454		LW5159				LW6783	LW15079	LW8690	LW7099			LW8437
P. patens	Pp3c2_15900, Pp3c1_24950, Pp3c1_24960		Pp3c23_3450	Pp3c26_370	Pp3c17_16550, Pp3c1_35770, Pp3c2_4060		Pp3c19_20670, Pp3c4_26780, Pp3c18_9600, Pp3c9_18080, Pp3c19_860		Pp3c16_11390, Pp3c25_7680, Pp3c11_5370	Pp3c1_60	Pp3c2_23720	Pp3c9_24560, Pp3c9_24568	Pp3c18_20990	Pp3c14_2730	Pp3c1_32300, Pp3c14_14540	Pp3c17_4860	Pp3c15_4150, Pp3c15_5270, Pp3c17_3180	Pp3c5_14880	Pp3c2_10910	Pp3c18_11070	Pp3c4_16140, Pp3c15_16480	Pp3c6_9100	Pp3c19_12780, Pp3c19_12781	Pp3c24_15800	Pp3c19_17100
K. flaccidum	kfl00265_0060, kfl00384_0060				kfl00085_0250, kfl00452_0030, kfl00001_0480, kfl00480_0020, kfl00272_0160, kfl00064_0170				kfl00177_0240	kfl00033_0220	kfl00120 0030	kfl00160_0070	kfl00208_0110	kfl00093_0040	kfl00550_0020	kfl00243_0080		kfl00097_0160	kfl00066_0250, kfl00016_0440	kfl00026_0050		kfl00203_0010		kfl00101_0080, kfl00282_0020, kfl00063_0360
C. reinhardtii	Cre07.g345900, Cre16.g684715, Cre02.g141000				Cre16.g689647, Cre04.g214250, Cre02.g141050					Cre03.g191200	Cre10.g455700.t1	Cre06.g280420, Cre06.g279474	Cre01.g036600	Cre12.g529600	Cre16.g680900	Cre03.g165750		Cre07.g322176	Cre02.g075150	Cre12.g542800		Cre16.g667750
V. carteri	Vocar.0008s0003				Vocar.0052s0031, Vocar.0023s0120					Vocar.0035s0143	Vocar.0030s0088	Vocar.0002s0297, Vocar.0002s0132	Vocar.0001s0694	Vocar.0037s0083	Vocar.0018s0156	Vocar.0005s0135		Vocar.0003s0230	Vocar.0001s1546	Vocar.0007s0095		Vocar.0011s0085

## Sheet: Table S3
Table S3 Abundance of miRNA candidates identified in the selected speceies
miR family	Species
	L. cernuum	S. uncinata	S. moellendorffii	I. sinensis	E. ramosissimum	P. nudum	O. vulgatum	A. fokiensis	O. vachellii	V. striata	D. pedata	D. chinense	L. japonicum	S. cucullata	S. molesta	A. caroliniana	C. barometz	A. spinulosa	S. chinensis	P. vittata	M. platyphylla	A. nidus	D. esculentum	C. fortunei	P. cuspidatus
miR157	238	7463	1326	2939	316	81	42	171	965	151	4610	13073	1978	29675	2837	2227	5676	7623	6614	3994	8641	1074	15083	3160	1687
miR158	53	274	102	4528	491	1090	0	57	0	414	355	287	0	592	0	336	0	596	103	0	0	0	0	382	417
miR159	684	55	74	358	109	356	1209	308	3198	63	493	908	2084	804	0	304	0	222	416	340	86	335	763	164	2870
miR160	0	0	0	0	519	0	0	0	34	0	105	333	121	10633	53	3232	101	973	197	905	6312	418	10485	1897	147
miR161	0	0	13	232	25	90	0	0	0	14853	0	0	0	106	0	105	0	35	0	0	0	0	0	35	0
miR162	0	0	46	78	0	56	0	0	0	0	0	0	0	0	0	45	0	34	51	0	0	0	0	33	0
miR163	0	0	0	0	0	0	0	0	145	0	0	0	0	0	0	0	0	0	0	0	0	0	0	0	0
miR164	72	0	55	35	0	0	72	0	0	0	0	119	210	892	0	114	87	0	161	87	102	0	4913	213	45
miR166	2820	1857	12692	1838	435	5255	4744	17533	23965	1028	41612	45213	2371	20941	2392	2108	2309	18552	16632	7041	33442	4700	31188	34588	1077
miR167	0	0	0	43	0	0	0	8069	0	72	0	0	0	0	0	0	50	0	0	0	72	0	0	0	0
miR168	0	0	0	0	770	0	269	693	221	25	357	1068	148	2911	266	176	310	288	48	142	0	184	526	185	0
miR169	0	0	0	0	38	0	409	915	99	0	997	69	288	0	490	0	0	0	47	0	295	0	81	139	0
miR171	148	9493	3819	21394	82	106	240	289	355	249	2918	3349	262	4393	134	70	182	1256	410	781	996	281	1251	103	610
miR172	0	0	0	0	214	24	2179	736	1441	55	239	160	0	6795	1326	1756	1343	326	283	287	112	38	174	226	93
miR319	0	590	1755	0	230	14135	18841	3594	3059	0	105015	780235	211	61056	207	8888	3660	11648	5357	24489	4242	9153	14201	1292	667
miR390	0	0	0	0	3166	0	70	5567	3959	776	4875	7060	634	17595	1977	3753	5307	5349	3071	6623	5935	1214	3786	4482	2582
miR391	0	0	0	0	0	0	0	0	72	0	0	0	0	0	0	0	0	0	0	0	0	0	203	128	0
miR393	0	0	0	0	0	0	0	0	0	0	0	0	0	0	0	0	0	0	0	0	0	184	0	0	0
miR394	0	0	3022	0	175	238	5389	3245	120	162	361	347	37	0	424	0	0	183	147	189	289	0	0	674	0
miR395	0	0	15	0	0	0	0	0	0	0	0	0	242	0	0	0	0	0	0	0	0	0	0	0	0
miR396	60	8746	49404	96174	1404	15925	10670	17432	18672	3857	52368	108365	2026	13327	4968	1422	3033	69941	10894	8890	8637	2950	23277	8535	572
miR397	0	0	0	40	0	0	0	0	0	0	0	0	0	0	0	0	0	0	0	0	0	0	0	0	0
miR398	0	0	89	75	0	24	0	0	0	72	0	0	0	114	0	173	0	0	0	0	0	0	0	167	0
miR399	0	0	0	0	0	0	0	0	0	35	0	0	0	0	0	0	0	0	0	0	0	0	0	128	0
miR403	0	0	0	0	0	0	0	54	0	0	0	0	0	0	0	0	0	0	0	0	0	0	0	0	0
miR408	304	602	295	220	431	0	0	0	0	238	0	66	641	2453	0	159	2021	540	0	0	0	53	0	0	0
miR413	0	0	0	0	0	0	0	0	0	0	0	0	0	147	0	0	0	0	0	0	0	0	0	0	0
miR415	0	0	0	0	0	0	0	0	0	0	0	0	0	89	0	0	0	0	0	0	0	0	0	0	0
miR417	0	0	0	0	0	0	0	0	0	0	0	0	0	0	0	35	0	0	0	0	0	0	0	0	0
miR418	0	0	0	0	0	0	0	55	0	0	0	0	0	0	0	0	0	0	0	0	0	37	0	0	0
miR419	0	0	14	0	0	0	0	0	0	0	0	0	0	0	0	0	0	0	0	0	0	0	0	0	0
miR437	0	0	0	0	0	0	0	0	0	0	0	0	0	0	0	0	0	0	0	0	0	43	0	0	0
miR477	0	0	0	0	0	0	0	0	0	0	0	0	53	0	0	0	0	69	0	76	0	0	0	0	36
miR479	0	0	0	0	0	0	0	0	309	0	17727	18147	0	209	0	0	1152	0	333	0	0	0	0	0	0
miR482	0	0	14	0	0	31	0	0	273	48	187	64487	362	247	0	129	0	0	79	0	0	236	55978	46	0
miR529	0	0	0	149	258	0	0	83	0	27	0	328	41	497	0	0	186	115	164	64	0	197	484	35	151
miR530	0	0	0	0	92	0	45	2950	2995	52	13077	16035	2617	0	0	570	9283	12572	25591	7136	25562	1020	9457	12791	1939
miR535	87	0	71	0	0	323	0	8830	3493	3541	107357	327607	1973	26610	7305	3117	13171	5665	12164	832	2319	212	2113	3201	1274
miR536	0	59518	105651	0	29	0	68	0	95	767	105	89	0	69	48	512	0	188	0	14	0	0	0	435	90
miR779	0	0	0	0	0	0	0	511	0	0	0	0	0	0	0	0	59	0	0	0	0	0	0	0	0
miR812	0	0	0	0	0	0	0	0	0	0	0	0	0	666	0	0	0	0	0	0	0	0	0	0	0
miR827	0	0	0	0	0	0	0	0	0	0	0	0	913	0	0	0	0	0	0	0	0	0	0	0	0
miR833	0	0	0	0	0	0	0	0	0	0	0	0	0	0	0	0	0	0	0	0	0	0	1339	108	0
miR839	0	0	0	4267	0	0	0	0	0	0	0	0	0	0	0	0	0	0	0	0	0	0	0	0	0
miR845	0	0	11	46	0	0	39	0	0	0	0	61	0	3850	0	56	0	4339	32	14	0	261	23743	36	1021
miR848	0	0	0	0	0	0	0	0	0	0	0	0	0	0	0	0	0	0	0	0	0	105	0	0	0
miR854	0	0	0	0	0	0	0	0	0	0	0	0	0	0	0	0	0	0	0	0	0	0	67	0	0
miR858	0	0	0	10829	0	0	0	0	0	0	0	0	0	0	0	0	0	0	0	0	0	0	0	0	0
miR868	0	0	0	0	0	0	0	0	0	0	0	0	0	0	0	0	0	0	0	0	61	0	0	0	0
miR894	354	1351	2703	1531	1366	2392	5108	2632	8913	2680	6793	7078	3069	9701	477	789	3237	1321	1652	3411	11811	398	3953	2327	3159
miR898	146	0	0	0	0	70	0	131	375	65	82	261	48	119	0	49	56	46	35	61	138	0	0	199	33
miR902	0	0	0	0	0	0	0	0	0	0	0	0	132	0	0	0	0	0	0	0	0	0	0	0	0
miR903	0	0	0	0	0	0	194	0	0	0	0	0	0	66	0	0	0	0	0	0	0	0	0	0	0
miR905	0	0	0	0	0	0	0	0	83	0	0	0	0	0	0	0	0	0	0	0	0	0	0	0	0
miR948	0	0	0	0	0	0	0	0	0	0	0	0	0	0	0	0	0	0	0	0	0	0	0	58	0
miR1026	0	15	0	0	0	0	0	0	0	0	0	0	0	0	0	0	0	0	0	0	0	0	0	0	0
miR1028	0	0	0	0	0	0	0	0	0	0	770	882	0	0	0	0	0	0	36	0	0	0	0	0	0
miR1029	0	18	25	0	0	0	0	0	0	0	0	0	50	247	0	38	0	0	0	17	0	0	0	0	0
miR1030	0	0	0	0	0	0	0	0	0	228	0	0	0	0	0	0	0	0	0	15	0	0	0	0	0
miR1042	0	0	0	0	0	0	0	0	0	0	0	0	0	0	0	0	151	0	0	0	0	0	0	0	0
miR1061	0	0	0	0	0	0	0	0	0	0	0	0	0	0	0	0	0	231	0	0	0	0	0	0	0
miR1064	0	0	0	0	0	0	0	0	0	0	0	0	0	0	0	0	0	0	0	0	0	111	0	0	0
miR1069	0	0	0	0	0	0	0	0	0	0	0	0	0	0	0	0	0	0	0	0	0	0	0	0	42
miR1080	0	0	1567	0	0	0	0	0	0	0	0	0	0	0	0	0	0	0	0	0	0	0	0	0	0
miR1081	0	63	283	0	0	0	0	0	0	0	0	0	0	0	0	0	0	0	0	0	0	0	0	0	0
miR1083	0	28	168	38835	7073	0	10096	11844	3016	1768	135	13438	122	0	0	0	36472	7003	9646	1025	6533	689	4271	2043	1897
miR1084	0	285	435	1196	0	0	0	0	0	0	0	0	0	0	0	0	0	0	0	0	0	0	0	0	0
miR1086	0	0	10	0	0	0	0	0	0	0	0	0	0	0	0	0	0	0	0	0	0	0	0	0	0
miR1088	0	179	15	0	0	0	0	0	0	0	0	0	0	0	83	0	0	0	0	0	0	0	0	0	0
miR1089	0	0	50	0	0	0	0	0	0	0	0	0	0	0	0	0	0	0	0	0	0	0	0	0	0
miR1094	0	0	1702	0	0	0	0	0	0	0	0	0	0	0	0	0	0	0	0	0	0	0	0	0	0
miR1095	2452	485	1422	352	0	0	0	0	0	0	0	0	0	0	0	0	0	0	0	0	0	0	0	0	0
miR1096	0	0	19	0	0	0	0	0	0	0	0	0	0	0	0	0	0	0	0	0	0	0	0	0	0
miR1098	0	0	5197	0	0	0	0	0	0	0	0	0	0	0	0	0	0	0	0	0	0	0	0	0	0
miR1100	0	1767	1888	0	0	0	0	0	0	0	0	0	0	0	0	32	0	0	0	0	0	0	0	0	0
miR1105	0	0	560	0	0	0	0	0	0	0	0	0	0	0	0	0	0	0	0	0	0	0	0	0	0
miR1106	0	0	26	0	0	0	0	0	0	0	0	0	0	0	0	0	0	0	0	0	0	0	0	0	0
miR1107	0	0	69	0	0	0	0	0	0	0	0	0	0	0	0	0	0	0	0	0	0	0	0	0	0
miR1108	0	0	1003	0	0	0	0	0	0	0	0	0	0	0	0	0	0	0	0	0	0	0	0	0	0
miR1111	0	0	312	0	0	0	0	0	0	0	0	0	0	0	0	0	0	0	0	0	0	0	0	0	0
miR1112	0	0	176	0	0	0	0	0	0	0	0	0	0	0	0	0	0	0	0	0	0	0	0	0	0
miR1113	663	1946	1267	0	0	0	0	0	0	0	0	0	0	0	0	0	0	0	0	0	0	0	0	0	0
miR1114	0	0	203	0	0	0	0	0	0	0	0	0	0	0	0	0	0	0	0	0	0	0	0	0	0
miR1127	0	0	0	0	231	0	0	0	0	0	0	0	0	0	0	0	0	0	129	33	0	0	0	0	0
miR1130	0	0	0	0	0	0	0	0	53	0	0	0	0	0	0	0	0	0	0	0	0	0	0	0	0
miR1151	0	42	0	0	0	191	0	0	0	0	0	0	0	93	0	166	0	0	0	0	0	0	0	0	0
miR1154	0	0	0	0	33	0	0	0	0	0	0	0	0	0	0	0	0	0	0	0	0	0	0	0	0
miR1166	0	18	0	0	0	0	0	0	0	0	0	0	0	0	0	0	0	0	0	0	0	0	0	0	0
miR1167	0	0	0	37	0	0	0	0	0	0	0	0	0	95	0	0	0	0	0	0	0	0	0	0	0
miR1168	91	0	0	0	0	0	0	0	150	0	0	0	0	0	0	0	0	0	0	0	0	0	0	0	0
miR1211	0	0	0	0	0	0	0	0	0	0	0	0	0	0	0	0	0	0	0	0	168	0	0	0	0
miR1214	0	0	0	0	0	233	286	0	0	69	0	97	0	0	0	0	73	0	0	0	0	0	0	0	0
miR1215	0	0	0	0	0	0	0	0	6620	0	0	0	0	0	0	0	0	0	0	0	0	0	0	33	0
miR1311	0	0	0	0	0	0	0	0	232	0	0	0	0	0	0	0	0	0	0	0	0	0	0	0	0
miR1428	0	0	0	0	0	0	0	0	0	0	0	0	0	0	0	0	107	84	0	0	0	0	0	0	0
miR1432	0	0	0	0	0	0	0	0	0	0	0	0	0	0	0	0	0	0	0	0	105	0	0	0	0
miR1446	0	0	0	0	0	0	0	0	0	0	0	0	0	0	0	0	0	64	0	0	0	0	0	0	0
miR1507	46	0	0	0	0	0	0	0	0	0	0	0	0	0	0	0	0	0	0	0	0	0	0	0	0
miR1510	0	0	0	42	0	0	0	0	0	0	0	0	0	0	0	0	0	0	0	0	0	0	0	0	0
miR1511	0	0	0	40	0	50	0	0	44	47	122	81	1814	237	0	0	565	0	0	51	0	0	16673	0	33969
miR1516	0	0	0	0	0	0	0	0	0	0	0	0	0	0	0	0	0	0	0	0	0	0	92	0	0
miR1535	0	0	11	0	0	0	0	0	0	0	0	0	0	0	0	0	0	0	0	0	0	0	0	0	0
miR1862	0	0	0	0	0	0	46	0	0	0	0	0	0	0	0	0	0	0	0	0	0	0	0	0	0
miR1863	0	0	0	0	0	0	0	0	0	0	0	0	0	36110	0	0	160	2164	0	42	0	0	368	0	0
miR1871	0	0	0	0	0	0	0	0	0	0	0	0	0	0	0	0	0	1374	0	0	0	0	0	0	0
miR2097	0	0	0	0	0	0	0	0	0	0	0	0	0	0	0	0	0	0	0	0	0	0	0	0	52
miR2098	0	0	0	0	0	0	0	0	0	0	0	73	0	0	0	0	0	0	0	0	0	0	0	0	0
miR2108	0	0	0	0	0	0	0	0	0	0	0	0	0	0	0	0	241	0	0	0	0	0	0	0	0
miR2118	0	0	0	0	0	0	0	0	0	0	0	82	0	0	0	0	0	0	32	0	0	0	0	0	0
miR2592	0	0	0	0	0	0	0	0	0	0	0	0	0	0	0	0	0	0	0	0	0	0	121	0	0
miR2600	0	0	0	0	0	0	0	0	0	35	0	0	0	0	0	0	0	0	0	0	0	0	0	0	0
miR2623	0	0	0	0	0	0	0	0	0	0	0	0	0	73	0	0	0	0	0	0	0	0	0	0	0
miR2635	0	0	0	0	0	69	0	0	0	0	0	0	0	0	0	0	0	0	0	0	0	0	0	0	0
miR2653	0	0	0	0	0	0	0	0	0	0	0	0	0	0	0	0	0	0	0	0	0	0	0	0	99
miR2654	0	0	0	0	0	0	0	0	0	0	0	0	0	98	116	0	0	0	0	0	0	0	0	0	0
miR2863	0	0	0	0	222	0	0	0	0	0	0	0	0	0	0	0	0	0	0	0	0	0	0	0	0
miR2868	0	0	0	0	0	0	0	0	0	0	0	122	0	0	0	0	0	0	0	0	0	0	0	0	0
miR2916	0	0	10	0	0	0	0	0	0	0	0	0	0	0	0	0	0	0	0	0	0	0	0	0	0
miR2924	0	0	0	0	0	0	0	0	0	0	0	0	0	0	0	0	0	0	0	14	0	0	0	0	0
miR2938	0	0	0	0	0	0	0	0	0	0	0	0	0	0	0	0	0	0	0	338	0	0	0	0	0
miR2950	4416	0	0	0	0	2848	36898	261611	242580	0	0	0	0	0	52	0	0	0	0	0	0	152	265	0	0
miR3448	0	0	0	0	0	0	0	456	0	0	0	0	0	0	0	0	0	0	0	0	0	0	0	0	0
miR3512	0	0	0	112	0	0	0	0	0	0	0	0	0	0	0	0	0	0	0	0	0	0	76	0	0
miR3518	0	0	0	0	0	0	0	0	255	0	0	0	0	0	0	0	0	0	0	0	0	0	0	0	0
miR3522	0	0	15	0	0	0	0	0	0	0	0	0	0	0	0	0	0	0	0	0	0	0	0	0	0
miR3627	0	0	0	0	0	0	0	0	0	0	0	0	0	0	0	0	0	0	0	102	0	0	154	0	0
miR3630	0	0	0	0	0	0	0	0	0	0	51	0	0	0	0	0	39	0	0	71	0	0	0	0	0
miR3631	0	0	0	0	0	0	0	0	0	0	0	0	0	0	0	0	0	0	0	0	90	0	0	0	0
miR3632	0	0	0	0	32	0	0	0	0	0	0	0	0	0	0	0	0	0	0	0	0	0	0	0	0
miR3699	0	0	0	0	0	0	0	0	0	0	0	0	0	0	0	0	0	0	0	0	95	0	104	0	0
miR3706	0	0	0	0	0	0	0	0	0	0	0	0	0	0	0	0	0	0	0	0	0	40	0	0	0
miR3951	0	0	0	0	0	0	0	49	0	0	0	0	0	0	0	0	0	0	0	0	0	0	0	0	0
miR4224	0	0	0	0	0	0	0	0	0	0	0	0	217	0	0	0	0	0	0	0	0	0	0	0	0
miR4225	0	0	0	0	0	0	0	0	0	0	0	125	0	0	0	0	0	0	0	0	0	0	0	0	0
miR4228	0	0	0	0	54	0	0	0	0	0	0	0	0	0	0	0	0	0	0	0	0	73	0	0	0
miR4372	0	18	0	109	0	66	0	0	0	0	0	0	0	0	0	0	0	0	0	0	0	0	0	0	0
miR4376	0	0	0	0	0	0	0	0	0	0	0	0	0	0	0	0	0	0	0	0	0	0	104	0	0
miR4414	0	0	0	0	0	0	0	0	0	454	180	0	0	0	0	0	0	0	0	0	0	0	0	0	0
miR4993	0	0	0	0	0	0	0	0	0	0	0	0	0	205	92	0	0	0	0	0	0	0	0	0	0
miR4995	0	0	0	0	0	0	0	0	34	0	0	0	0	0	0	0	0	0	0	0	0	0	0	0	0
miR5020	0	0	0	0	0	0	0	0	0	0	0	0	0	0	0	0	0	0	100	0	0	0	0	0	0
miR5037	0	0	0	0	0	0	0	0	0	0	0	0	0	0	0	0	170	163	0	0	0	0	0	0	0
miR5038	0	0	0	0	0	0	0	0	0	0	0	0	0	0	0	37	0	0	0	0	0	0	0	0	0
miR5054	129	159	1142	1100	102	341	288	231	368	209	4721	1111	348	1391	0	155	80	30	197	337	0	0	0	150	0
miR5055	245	0	0	0	0	0	0	0	0	0	0	0	0	0	0	0	0	0	0	0	0	0	0	0	0
miR5077	226	1487	1199	1218	1383	2785	2219	1351	4094	1133	3055	3498	2177	5169	343	289	1901	663	1279	2583	5709	219	2768	1941	1634
miR5083	0	0	0	0	0	0	0	209	0	0	118	105	0	0	0	0	167	44	0	0	0	216	0	0	0
miR5086	0	0	0	4067	0	0	0	0	0	0	0	0	0	0	0	0	0	0	0	0	0	0	0	0	0
miR5138	0	0	0	0	83	0	0	0	0	0	0	0	0	0	0	0	0	0	0	0	0	0	0	0	0
miR5139	0	0	0	0	0	94	266	113	0	24	0	0	0	0	0	0	0	0	0	156	0	29	77	0	0
miR5140	0	0	0	0	0	0	104	0	0	0	0	0	0	74	0	0	0	0	32	0	0	0	0	0	0
miR5147	0	0	0	0	0	0	0	0	32	0	0	0	0	0	0	0	0	0	0	0	0	0	0	0	0
miR5163	0	0	0	0	0	0	0	0	0	0	0	0	0	0	0	0	0	0	0	0	0	0	0	0	59
miR5181	130	0	0	0	0	0	0	0	0	0	0	0	0	0	0	0	0	0	0	0	0	0	0	0	0
miR5185	0	0	0	0	0	0	0	0	0	0	0	0	0	0	61	39	0	0	0	0	0	0	0	0	0
miR5225	0	0	0	0	0	0	0	0	0	0	0	0	0	0	0	0	0	31	0	0	0	0	0	0	0
miR5237	0	0	0	0	0	0	0	0	53	0	0	0	0	0	0	0	0	0	0	0	0	0	0	0	0
miR5258	0	0	0	0	0	0	0	0	112	0	0	0	0	0	0	0	0	0	0	0	0	0	0	0	0
miR5261	0	0	0	0	0	0	0	0	0	0	0	0	0	0	0	0	0	0	0	0	0	358	0	0	0
miR5368	0	0	0	0	91	0	0	0	0	0	0	0	0	0	0	943	0	0	0	0	0	119	0	0	0
miR5372	0	0	0	0	0	0	0	0	0	0	0	0	0	0	118	0	0	0	0	0	0	0	0	0	0
miR5374	0	354	0	0	0	0	0	0	0	0	0	0	0	0	0	0	0	0	0	0	0	0	0	0	0
miR5381	0	0	0	117	0	0	0	0	0	0	0	0	0	0	0	0	0	0	0	0	0	0	0	0	0
miR5382	0	0	0	0	0	0	0	596	0	0	0	0	0	0	0	0	0	0	0	0	0	0	0	0	0
miR5384	0	0	0	0	0	0	0	0	0	0	0	0	0	0	0	0	0	0	0	0	0	77	0	0	0
miR5514	0	0	0	0	0	0	0	0	0	0	0	0	0	0	0	0	0	2122	0	0	0	0	0	0	0
miR5524	0	0	0	0	0	0	0	0	0	0	0	0	67	0	0	0	0	0	0	0	0	0	0	0	0
miR5528	0	0	0	0	0	0	0	0	0	0	0	0	0	0	0	0	0	0	0	0	0	0	89	0	0
miR5541	0	0	0	0	0	0	0	0	0	0	0	0	0	0	0	43	0	0	0	0	0	0	0	0	0
miR5557	0	0	0	0	0	0	0	0	0	0	0	0	0	0	0	0	43	0	0	0	0	0	0	0	0
miR5558	45	0	0	0	0	0	0	0	0	0	0	0	0	0	0	0	0	0	0	0	0	0	0	0	0
miR5562	0	0	0	0	0	0	0	0	0	0	0	0	0	92	39	0	0	0	0	0	0	0	0	0	0
miR5565	0	0	0	0	0	0	0	0	0	0	0	0	0	0	0	0	0	0	65	0	0	0	0	0	183
miR5568	0	0	0	0	0	0	0	0	0	0	0	0	41	0	0	0	0	0	0	0	0	0	0	0	0
miR5573	0	0	0	0	0	0	0	0	0	0	0	0	0	0	0	0	0	0	0	0	0	152	0	0	0
miR5595	0	0	0	0	0	0	0	0	0	0	0	0	0	0	0	0	0	0	0	0	0	0	125	0	0
miR5636	0	0	0	0	0	0	333	0	0	0	0	0	0	0	0	0	0	0	0	0	0	0	0	0	0
miR5658	0	0	0	44	0	0	0	0	0	0	0	0	0	0	0	0	0	0	0	0	0	0	0	0	0
miR5662	0	0	0	0	0	0	0	0	0	0	85	0	0	0	0	0	0	0	0	0	0	0	0	0	0
miR5715	0	0	0	0	0	0	0	41	41	0	0	0	0	0	44	0	0	0	0	0	0	0	0	0	0
miR5716	0	0	0	0	0	0	0	0	0	0	0	0	0	0	0	51	0	0	0	0	0	0	0	0	0
miR5717	0	0	0	0	0	0	0	0	0	66	0	0	0	0	0	0	0	0	0	0	0	0	0	0	0
miR5726	0	0	0	0	0	0	0	0	0	0	0	0	0	0	0	0	0	0	0	0	0	0	0	33	0
miR5766	0	0	0	0	0	0	0	0	0	0	0	0	0	0	0	82	0	0	0	0	0	0	0	0	0
miR5776	0	0	0	0	0	138	0	0	0	0	0	0	0	0	0	0	0	0	0	0	0	0	0	0	0
miR5782	0	0	0	0	0	0	41	70	0	0	458	425	0	180	0	0	0	59	220	0	93	0	0	0	0
miR5786	0	0	0	0	0	0	0	0	0	0	0	0	0	0	0	0	0	51	0	0	0	0	0	0	0
miR5794	0	0	0	0	35	0	0	0	0	0	0	0	0	0	0	0	0	0	0	0	0	0	0	0	0
miR6103	0	0	0	0	0	0	0	12842	0	0	0	0	0	0	0	0	0	0	0	0	0	0	0	0	0
miR6135	0	0	0	0	0	0	0	0	0	0	0	0	0	74	0	0	0	0	0	0	0	0	0	0	0
miR6169	0	0	0	0	0	0	0	0	45	0	0	0	0	0	0	0	0	0	0	0	0	0	0	0	0
miR6171	0	0	0	0	0	0	0	0	0	0	0	0	0	0	0	0	0	0	0	0	0	0	0	0	44
miR6173	0	18	0	0	431	0	0	0	0	0	0	0	133	0	0	0	0	0	382	0	0	0	0	0	0
miR6222	0	0	0	0	0	0	0	0	0	0	0	63	0	0	0	0	0	0	0	0	0	0	0	0	0
miR6245	0	0	0	0	0	0	0	0	0	0	0	0	0	0	0	47	0	0	0	0	0	0	0	0	0
miR6300	15004	30668	7394	2855	2552	2800	727	7950	2780	631	1876	2077	4892	1974	800	1515	2444	2749	1152	2913	9820	6054	8876	741	3160
miR6467	0	0	0	0	30	0	0	0	0	0	0	0	0	0	0	0	0	0	0	0	0	0	0	0	0
miR6473	0	0	0	0	0	0	0	0	0	74	0	0	0	0	0	0	0	0	0	0	0	0	0	0	0
miR6476	0	0	0	0	0	0	0	0	0	0	0	0	0	0	0	0	49	0	0	0	0	0	0	189	0
miR6478	0	0	0	0	0	59	0	0	0	0	0	0	0	0	0	0	0	76	0	0	0	0	0	0	0
miR6725	0	0	0	0	0	0	0	0	46	0	0	0	0	0	0	0	0	0	0	0	0	0	0	0	0
miR7125	0	0	0	0	0	0	0	0	0	0	0	0	0	0	0	0	0	0	0	0	0	0	358	0	0
miR7484	0	0	0	0	0	26	0	0	0	0	0	0	0	0	0	0	0	0	0	0	0	0	0	0	0
miR7506	0	0	0	0	0	0	0	0	0	0	0	0	44	0	0	301	0	258	45	17	188	538	63	897	172
miR7513	0	0	0	0	0	0	0	0	0	0	0	0	0	0	0	0	48	0	0	0	0	0	0	0	0
miR7528	0	0	0	0	0	0	0	0	0	0	0	0	0	0	0	0	207	0	0	0	0	0	0	0	0
miR7535	0	0	0	0	31	0	0	0	0	0	0	0	0	0	0	0	0	0	0	0	0	0	0	0	0
miR7696	0	0	0	0	39	0	0	0	0	0	0	134	50	0	0	0	0	0	0	0	0	0	0	0	0
miR7701	0	0	0	0	0	0	0	0	0	0	0	0	0	0	0	0	0	0	0	0	0	0	293	0	0
miR7734	0	0	0	0	0	0	0	0	0	0	0	0	117	0	0	0	0	0	0	0	0	0	0	0	0
miR7736	0	0	0	0	0	0	0	0	0	0	0	0	0	0	0	0	0	0	0	0	0	0	107	0	0
miR7740	0	0	0	0	0	0	0	0	0	0	0	0	0	0	0	0	141	0	0	17	0	0	0	0	0
miR7741	0	0	0	55	0	0	0	0	67	0	0	0	0	0	0	0	0	0	0	0	0	0	0	0	0
miR7748	0	0	0	0	0	0	0	0	125	0	0	0	0	0	0	0	0	0	0	0	0	0	0	0	0
miR7754	0	0	0	0	0	0	0	0	0	0	0	0	0	0	0	0	91	0	0	0	0	0	0	0	0
miR7755	0	0	0	0	0	24	0	0	0	0	0	0	0	0	0	0	0	0	0	0	0	0	0	0	0
miR7767	15113	0	0	22831	4292	42022	65	4339	130	118	0	0	0	1837	0	600	356	20729	15283	0	831	65	22740	138	518
miR7773	0	0	0	0	0	0	0	0	0	0	0	0	0	0	0	0	0	0	0	0	0	29	0	0	0
miR7777	0	0	0	0	0	0	0	0	0	0	0	0	0	0	0	0	0	0	0	0	0	0	0	286	0
miR7782	0	0	0	0	0	0	0	0	0	0	0	0	0	0	0	0	0	9171	0	0	0	0	64	0	0
miR7799	0	0	0	0	0	0	0	0	0	0	0	0	0	0	0	25	0	0	0	0	0	0	0	0	0
miR7821	0	0	0	0	0	0	0	0	0	0	0	0	148	0	0	0	0	0	0	0	0	0	0	0	0
miR7834	0	0	0	0	62	0	0	0	0	0	0	0	0	0	0	0	0	0	0	0	0	0	0	0	0
miR8035	0	0	0	0	0	0	0	0	0	0	0	0	0	0	0	0	0	0	0	0	0	28	0	0	0
miR8049	0	0	0	0	0	0	0	0	0	0	0	0	0	82	0	0	0	0	0	0	0	0	0	0	0
miR8122	0	0	0	0	0	0	0	0	0	0	0	0	0	0	0	0	0	0	0	0	680	0	0	0	0
miR8134	0	0	0	0	0	0	0	0	0	0	0	0	0	0	0	0	59	0	0	0	0	0	0	0	0
miR8136	0	0	0	0	0	0	0	0	0	0	0	0	0	0	0	0	0	0	41	0	0	0	0	0	0
miR8141	0	0	0	0	25	0	0	0	0	0	0	0	0	0	0	0	0	0	0	0	0	128	0	0	0
miR8154	0	0	0	0	0	0	0	0	0	0	0	0	0	0	0	0	0	0	0	0	0	0	0	0	153
miR8171	0	0	0	0	0	0	0	0	53	0	0	0	0	0	0	0	0	0	0	0	0	0	0	0	0
miR8172	0	0	0	0	0	0	0	0	0	0	365	0	0	0	0	0	0	0	0	0	0	0	0	0	0
miR8175	68	0	27	30	143	28	0	44	120	0	124	0	59	0	0	0	0	0	120	141	97	0	0	0	0
miR8558	0	0	0	0	0	0	0	0	312	0	0	104	0	0	0	0	0	0	0	0	0	0	0	0	0
miR8684	0	0	0	0	0	0	0	0	0	0	0	0	0	0	0	0	0	0	0	0	0	0	539	0	0
miR8701	0	0	0	0	0	0	0	0	0	0	0	0	0	0	0	0	0	0	0	0	0	0	27137	0	0
miR8714	0	0	0	0	0	0	0	0	0	0	0	0	0	0	0	44	0	0	0	0	0	0	0	0	0
miR8733	0	0	0	0	0	0	0	0	0	0	0	0	0	0	0	0	0	0	60	0	134	0	0	0	0
miR8751	0	0	0	0	0	0	0	0	0	0	0	0	0	0	0	0	0	0	0	0	76	0	0	0	0
miR8765	0	0	0	0	0	0	0	0	0	0	0	0	0	0	0	0	0	70	0	0	0	0	0	0	0
miR8767	0	0	0	0	0	0	0	213	0	0	0	0	0	0	0	0	0	0	0	0	0	0	0	0	0
miR8775	0	0	0	0	0	0	0	0	693	0	0	0	0	0	0	0	0	0	0	0	0	0	0	0	0
miR9387	0	0	0	0	0	0	0	0	0	0	0	0	0	70	0	0	0	0	0	0	0	0	0	0	0
miR9470	0	0	0	0	0	0	0	0	0	0	0	0	98	0	0	0	0	0	0	0	0	0	0	0	0
miR9471	0	0	0	0	0	0	0	59	40	0	192	93	39	0	0	0	0	64	0	18	0	0	0	38	0
miR9472	0	0	0	0	0	0	0	0	0	0	0	0	0	0	0	0	0	0	0	0	66	0	0	0	0
miR9481	0	0	0	0	0	0	0	0	0	0	0	0	0	0	0	0	0	0	0	0	0	0	111	0	0
miR9491	0	0	0	0	0	0	0	0	0	0	0	0	0	0	0	0	0	0	0	18	0	0	0	0	0
miR9499	233	0	0	0	0	0	0	0	0	0	0	0	0	0	0	0	0	0	0	0	0	0	0	0	0
miR9557	45	0	0	0	0	0	0	0	0	0	0	0	0	0	0	0	0	0	0	0	0	0	0	0	0
miR9565	0	0	0	0	0	0	0	0	0	0	0	0	0	0	0	0	0	0	0	0	0	0	0	171	0
miR9569	0	0	0	0	0	0	0	0	0	0	0	0	0	0	0	0	0	0	198	0	0	0	0	0	0
miR9661	0	0	0	0	0	0	0	0	0	0	0	0	0	0	0	0	0	0	0	0	0	0	0	86	0
miR9666	0	32	0	0	0	211	0	0	0	0	0	0	0	0	0	0	0	0	82	0	0	0	0	0	0
miR9728	0	0	12	0	0	0	0	0	0	0	0	0	0	0	0	0	0	0	0	0	0	0	0	0	0
miR9744	0	0	0	0	0	0	0	0	0	0	0	0	0	0	0	46	0	0	0	0	0	0	0	0	0
miR9750	0	0	0	0	0	0	0	0	0	0	0	0	0	0	0	0	0	0	0	0	63	0	0	0	0
miR9760	0	0	0	0	0	0	0	0	0	0	0	0	0	0	0	0	0	0	37	0	0	0	0	0	0
miR9779	0	0	0	0	0	0	0	0	0	0	0	0	0	0	0	0	0	0	0	0	64	0	0	0	0

## Sheet: Table S4
Table S4. Genome-mapping of Selaginella moellendorffii miRNA candidates
miRNA Candidates	miRBase Accession	Differences from annotation	Read Counts	Predicted Targets	Hairpins in Transcripts	Mapped in Genome	Hairpins in Genome	Detected Cleavage Sites in Predict Targets
Smo-miR1029.2302			25	1		1
Smo-miR1080.2303	smo-miR1080	identical	1567			2	1
Smo-miR1081.2304	smo-miR1081	identical	283	2	1	5	2	1
Smo-miR1083.2305	smo-miR1083	identical	168	1		2	2
Smo-miR1084.2306	smo-miR1084	identical	435	1		2	2
Smo-miR1086.2307	smo-miR1086	identical	10		1	2	2
Smo-miR1088.2308	smo-miR1088-3p	-1 length	15	9		2
Smo-miR1089.2309	smo-miR1089	3' +T	50
Smo-miR1094.2310	smo-miR1094a	identical	1393			2	2
Smo-miR1094.2311	smo-miR1094b	identical	309	2		2	2
Smo-miR1095.2312	smo-miR1095a,smo-miR1095a	identical	1422	1		4
Smo-miR1096.2313	smo-miR1096	identical	19	2		2	1
Smo-miR1098.2314			16	1
Smo-miR1098.2315	smo-miR1098	+2 shift, -2 length	335	3	1	2	1
Smo-miR1098.2316			10	1
Smo-miR1098.2317	smo-miR1098	-1 shift, +1 length	213		1	1	1
Smo-miR1098.2318			12
Smo-miR1098.2319			10	1
Smo-miR1098.2320	smo-miR1098	identical	4554		1	2	1
Smo-miR1098.2321			14	1
Smo-miR1098.2322			18
Smo-miR1098.2323	smo-miR1098	+1 length	15			1
Smo-miR1100.2324	smo-miR1100	-3 shift, -2 length	118	1		2
Smo-miR1100.2325	smo-miR1100	-1 shift, -1 length	29	2		2
Smo-miR1100.2326	smo-miR1100	+2 shift	12	1		2
Smo-miR1100.2327	smo-miR1100	identical	1729	1		2
Smo-miR1105.2328	smo-miR1105	-2 shift	24		1	1	1
Smo-miR1105.2329	smo-miR1105	+1 shift	45	1	1	1	1
Smo-miR1105.2330	smo-miR1105	+6 shift, -1 length	25	3	1	2	1
Smo-miR1105.2331	smo-miR1105	identical	466		1	1	1
Smo-miR1106.2332	smo-miR1106	identical	26	1		1	1
Smo-miR1107.2333	smo-miR1107	identical	69	1	1	4	3
Smo-miR1108.2334	smo-miR1108	-2 shift	129			6	1
Smo-miR1108.2335	smo-miR1108	identical	874			4	1
Smo-miR1111.2336			20
Smo-miR1111.2337	smo-miR1111	+6 shift, -1 length	225	1		1	1
Smo-miR1111.2338	smo-miR1111	+4 shift	43	1		2	1
Smo-miR1111.2339			24	1
Smo-miR1112.2340	smo-miR1112-5p	identical	135	2		4
Smo-miR1112.2341	smo-miR1112-3p	identical	41	1		1
Smo-miR1113.2342	smo-miR1113	identical	1267	3	1	3		1
Smo-miR1114.2343	smo-miR1114	identical	177	1		1
Smo-miR1114.2344	smo-miR1114	-5 shift	10	1		3	3
Smo-miR1114.2345	smo-miR1114	+1 shift, -2 length	16	2		1
Smo-miR1535.2346			11	12		2	2
Smo-miR156/7-5p.2347	smo-miR156d	-3 shift	46			2
Smo-miR156/7-5p.2348			36			2
Smo-miR156/7-5p.2349	smo-miR156a	identical	22	4		2	1	2
Smo-miR156/7-5p.2350	smo-miR156b	-2 length	316	7		2	1	2
Smo-miR156/7-5p.2351			157			2
Smo-miR156/7-5p.2352	smo-miR156d	-1 shift	12	4		2		1
Smo-miR156/7-5p.2353			15	7				2
Smo-miR156/7-5p.2354	smo-miR156c	identical	138	6		2		2
Smo-miR156/7-5p.2355	smo-miR156d	+1 shift, -1 length	584	5		2		2
Smo-miR158.2356			102
Smo-miR159-3p.2357			74	8				2
Smo-miR161.1.2358			13	2
Smo-miR162-5p.2359			46	2		1
Smo-miR164.2360			12	8		67	2
Smo-miR164.2361			43	12		174	2
Smo-miR165/6-3p.2362			33	1				1
Smo-miR165/6-3p.2363			46	2				2
Smo-miR165/6-3p.2364			30	2				2
Smo-miR165/6-3p.2365			10	1				1
Smo-miR165/6-3p.2366			116	1				1
Smo-miR165/6-3p.2367			31	5				2
Smo-miR165/6-3p.2368			45	4				2
Smo-miR165/6-3p.2369			14	1				1
Smo-miR165/6-3p.2370			45	8
Smo-miR165/6-3p.2371			93	17
Smo-miR165/6-3p.2372	smo-miR166a,smo-miR166b, smo-miR166c	3' -3, +T	12117	5				2
Smo-miR165/6-3p.2373			10	10
Smo-miR165/6-3p.2374			34	5				2
Smo-miR165/6-3p.2375			36	2				2
Smo-miR165/6-3p.2376			10	4				2
Smo-miR165/6-3p.2377			22	1				2
Smo-miR170/1-3p.2378			10
Smo-miR170/1-5p.2379			38	1	1	2	2
Smo-miR170/1-3p.2380	smo-miR171c	identical	3761		1	2	2
Smo-miR170/1-3p.2381			10
Smo-miR2916.2382			10
Smo-miR319-3p.2383			134	2
Smo-miR319-3p.2385			47	4				2
Smo-miR319-3p.2386			61	16		2
Smo-miR319-3p.2388			22	1
Smo-miR319-5p.2384			1384	9		2	2	1
Smo-miR319-5p.2387	smo-miR319	-2 length	107	7		2	1
Smo-miR3522.2389			15	22		1	1
Smo-miR394.2390			818
Smo-miR394.2391			57	3		2	2
Smo-miR394.2392			16	3
Smo-miR394.2393			2131	2
Smo-miR395.2394			15	117
Smo-miR396-3p.2395			212	3
Smo-miR396-3p.2396			132	5
Smo-miR396-3p.2397			11	1
Smo-miR396-3p.2398			13	2
Smo-miR396-3p.2399			22	3
Smo-miR396-3p.2400			54	11		2
Smo-miR396-3p.2401			101	3
Smo-miR396-3p.2402			33	1
Smo-miR396-3p.2403			12	1
Smo-miR396-3p.2404			11	4
Smo-miR396-3p.2405			83	3
Smo-miR396-3p.2406			14	4
Smo-miR396-3p.2407			30	4
Smo-miR396-3p.2408			94	2
Smo-miR396-3p.2409			22	14
Smo-miR396-3p.2410			26	4
Smo-miR396-3p.2411			20	22
Smo-miR396-3p.2412			46154	5		2
Smo-miR396-3p.2413			34	4
Smo-miR396-3p.2414			47	4
Smo-miR396-3p.2415			25	3
Smo-miR396-3p.2416			127	3
Smo-miR396-3p.2417			25	3
Smo-miR396-3p.2418			93	1
Smo-miR396-3p.2419			10	1
Smo-miR396-3p.2420			104	3
Smo-miR396-3p.2422			103	4
Smo-miR396-3p.2423			33	2
Smo-miR396-5p.2421	smo-miR396	identical	1759	4		2
Smo-miR398.2424			61
Smo-miR398.2425			28
Smo-miR408-3p.2426	smo-miR408	identical	295			2	2
Smo-miR419.2427			14	2
Smo-miR482-3p.2428			14
Smo-miR5054.2429			17	106	1	55
Smo-miR5054.2430			142	49
Smo-miR5054.2431			14	24
Smo-miR5054.2432			26	10
Smo-miR5054.2433			72
Smo-miR5054.2434			302	24
Smo-miR5054.2435			21	38
Smo-miR5054.2436			221	8
Smo-miR5054.2437			14	1
Smo-miR5054.2438			313	1
Smo-miR5077.2439			44
Smo-miR5077.2440			28
Smo-miR5077.2441			109	18		26	1
Smo-miR5077.2442			1004	24
Smo-miR5077.2443			14	1
Smo-miR535-5p.2444			39
Smo-miR535-5p.2445			32
Smo-miR536.2446			420	1
Smo-miR536.2447			77	3	1	2
Smo-miR536.2448			238	1
Smo-miR536.2449	smo-miR536	+1 shift, -1 length	50	4		2	2
Smo-miR536.2450			98	2
Smo-miR536.2451	smo-miR536	+2 shift, -2 length	25	5		2	2
Smo-miR536.2452			90
Smo-miR536.2453			108
Smo-miR536.2454			20
Smo-miR536.2455			111	1
Smo-miR536.2456			369
Smo-miR536.2457			29
Smo-miR536.2458			62
Smo-miR536.2459			16	1
Smo-miR536.2460			67
Smo-miR536.2461			278	2
Smo-miR536.2462			13	1
Smo-miR536.2463			115
Smo-miR536.2464			61	1
Smo-miR536.2465			12	1
Smo-miR536.2466			46	1
Smo-miR536.2467			50	1
Smo-miR536.2468			256	1
Smo-miR536.2469			24	1
Smo-miR536.2470			62	3
Smo-miR536.2471			20	2
Smo-miR536.2472			56	2
Smo-miR536.2473			228	2
Smo-miR536.2474			72	1
Smo-miR536.2475			23	1
Smo-miR536.2476			71	1
Smo-miR536.2477			290	1
Smo-miR536.2478			26	1
Smo-miR536.2479	smo-miR536	identical	101079	3		2	2
Smo-miR536.2480			11	1
Smo-miR536.2481			11	2
Smo-miR536.2482			65	3
Smo-miR536.2483			22	1
Smo-miR536.2484			14	1
Smo-miR536.2485			272	3
Smo-miR536.2486			45	1
Smo-miR536.2487			19	1
Smo-miR536.2488			356	3
Smo-miR536.2489			64	1
Smo-miR536.2490			18	1
Smo-miR536.2491			39	1
Smo-miR536.2492			11
Smo-miR536.2493			15
Smo-miR536.2494	smo-miR536	+3 shift, -2 length	17	15		2	2
Smo-miR536.2495			110	1
Smo-miR6300.2496			22	11
Smo-miR6300.2497			7338	3		6	1
Smo-miR6300.2498			34	5		19	1
Smo-miR8175.2499			27	13		1
Smo-miR845.2500			11
Smo-miR894.2501			78
Smo-miR894.2502			287	1
Smo-miR894.2503			35	4		15
Smo-miR894.2504			166	2
Smo-miR894.2505			23
Smo-miR894.2506			190
Smo-miR894.2507			1284	4
Smo-miR894.2508			22
Smo-miR894.2509			618	4
Smo-miR9728.2510			12	3

## Sheet: Table S5
Table S5. Predicted targets of miRNA candidates
mRNA Accession	miRNA Accession	miRNA Sequence	Binding Site	Coordinate	TarHunter Score
Acam6068	Aca-miR1029.1_38	GCCUCUCUCACCCCACCA	UAGUGGAGUGAGAGAGGC	543	2
Acam12925	Aca-miR1029.1_38	GCCUCUCUCAC-CCCACCA	UCGUGGGCGUGGGAGAGGC	477	2.5
Acam54177	Aca-miR1029.1_38	GCCUCUCUCACCCCACCA	UGGU-GGGUGGGAGAGGA	1157	2.5
Acam49746	Aca-miR1151.4_87	UACGGGCUGGGAGACC	GGUCUCCCAGCACGUG	400	2.5
Acam59646	Aca-miR1151.4_87	UACGGGCUGGGAGACC	GAUCUUCCAGCCCGUG	392	2
Acam4912	Aca-miR1151.4_87	UACGGGCUGGGAGACC	GGUUUACCAGCCCGUG	664	2
Acam37150	Aca-miR1151.4_87	UACGGGCUGGGAGACC	UGUAUCUCAGCCCGUA	1409	2.5
Acam56903	Aca-miR157-5p.5_57	AGAAGAGAGAGAGCACAGCCC	UGGUUGUGCUCUCUCUCUUCU	305	1.5
Acam39057	Aca-miR157-5p.5_57	AGAAGAGAGAGAGCACAGCCC	GCUCUGUGCUCUCUCUCUUCU	152	2
Acam43600	Aca-miR157-5p.5_57	AGAAGAGAGAGAGCACAGCCC	GUUCUGUGCUCUCUCUCUUCU	489	2
Acam43598	Aca-miR157-5p.5_57	AGAAGAGAGAGAGCACAGCCC	GUUCUGUGCUCUCUCUCUUCU	509	2
Acam25683	Aca-miR157-5p.5_57	AGAAGAGAGAGAGCACAGCCC	GGGC-GUGCUCUCUCUCUUCU	26	1
Acam35510	Aca-miR157-5p.5_57	AGAAGAGAGAGAGCACAGCCC	GGGC-GUGCUCUCUCUCUUCU	822	1
Acam47467	Aca-miR157-5p.5_57	AGAAGAGAGAGAGCACAGCCC	GGGC-GUGCUCUCUCUCUUCU	1594	1
Acam47470	Aca-miR157-5p.5_57	AGAAGAGAGAGAGCACAGCCC	GGGC-GUGCUCUCUCUCUUCU	1546	1
Acam56824	Aca-miR157-5p.5_57	AGAAGAGAGAGAGCACAGCCC	GGGCU-UGCUUUCUCUCUUUU	661	2.5
Acam42889	Aca-miR157-5p.5_57	AGAAGAGAGAGAGCACAGCCC	GGGC-GUGCUCUCUCUCUUCA	751	2
Acam42895	Aca-miR157-5p.5_57	AGAAGAGAGAGAGCACAGCCC	GGGC-GUGCUCUCUCUCUUCA	2302	2
Acam42890	Aca-miR157-5p.5_57	AGAAGAGAGAGAGCACAGCCC	GGGC-GUGCUCUCUCUCUUCA	2344	2
Acam25683	Aca-miR157-5p.6_2067	UGACAGAAGAGAGUGAGCAC	GUGCUCUCUCUCUUCUGUCA	30	1
Acam35510	Aca-miR157-5p.6_2067	UGACAGAAGAGAGUGAGCAC	GUGCUCUCUCUCUUCUGUCA	826	1
Acam22826	Aca-miR157-5p.6_2067	UGACAGAAGAGAGUGAGCAC	GUGCUCUCUCUCUUCUGUCA	1149	1
Acam22822	Aca-miR157-5p.6_2067	UGACAGAAGAGAGUGAGCAC	GUGCUCUCUCUCUUCUGUCA	1173	1
Acam47467	Aca-miR157-5p.6_2067	UGACAGAAGAGAGUGAGCAC	GUGCUCUCUCUCUUCUGUCA	1598	1
Acam47470	Aca-miR157-5p.6_2067	UGACAGAAGAGAGUGAGCAC	GUGCUCUCUCUCUUCUGUCA	1550	1
Acam56903	Aca-miR157-5p.6_2067	UGACAGAAGAGAGUGAGCAC	GUGCUCUCUCUCUUCUGUCC	309	2
Acam7299	Aca-miR157-5p.6_2067	UGACAGAAGAGAGUGAGCAC	GUGCUCAGGCUCUUCUGUCG	172	2.5
Acam25683	Aca-miR157-5p.7_75	UUGACAGAAGAGAGUGAGCAC	GUGCUCUCUCUCUUCUGUCAC	30	2
Acam35510	Aca-miR157-5p.7_75	UUGACAGAAGAGAGUGAGCAC	GUGCUCUCUCUCUUCUGUCAC	826	2
Acam22826	Aca-miR157-5p.7_75	UUGACAGAAGAGAGUGAGCAC	GUGCUCUCUCUCUUCUGUCAU	1149	2
Acam22822	Aca-miR157-5p.7_75	UUGACAGAAGAGAGUGAGCAC	GUGCUCUCUCUCUUCUGUCAU	1173	2
Acam47467	Aca-miR157-5p.7_75	UUGACAGAAGAGAGUGAGCAC	GUGCUCUCUCUCUUCUGUCAU	1598	2
Acam47470	Aca-miR157-5p.7_75	UUGACAGAAGAGAGUGAGCAC	GUGCUCUCUCUCUUCUGUCAU	1550	2
Acam25683	Aca-miR157-5p.8_28	UUGACAGAAGAUAGAGAGC	GCUCUCUCUCUUCUGUCAC	32	2
Acam35510	Aca-miR157-5p.8_28	UUGACAGAAGAUAGAGAGC	GCUCUCUCUCUUCUGUCAC	828	2
Acam22826	Aca-miR157-5p.8_28	UUGACAGAAGAUAGAGAGC	GCUCUCUCUCUUCUGUCAU	1151	2
Acam22822	Aca-miR157-5p.8_28	UUGACAGAAGAUAGAGAGC	GCUCUCUCUCUUCUGUCAU	1175	2
Acam47467	Aca-miR157-5p.8_28	UUGACAGAAGAUAGAGAGC	GCUCUCUCUCUUCUGUCAU	1600	2
Acam47470	Aca-miR157-5p.8_28	UUGACAGAAGAUAGAGAGC	GCUCUCUCUCUUCUGUCAU	1552	2
Acam13931	Aca-miR157-5p.8_28	UUGACAGAAGAUAGAGAGC	GUUUAUUAUCUUCUGUCAA	912	2.5
Acam13929	Aca-miR157-5p.8_28	UUGACAGAAGAUAGAGAGC	GUUUAUUAUCUUCUGUCAA	988	2.5
Acam43351	Aca-miR157-5p.8_28	UUGACAGAAGAUAGAGAGC	GCUUUGUAUCUCCUGUCAA	3310	2.5
Acam32304	Aca-miR157-5p.8_28	UUGACAGAAG-AUAGAGAGC	GCUCUCAAUGCUUCUGUCAG	1590	2.5
Acam50644	Aca-miR157-5p.8_28	UUGACAGAAGAUAGAGAGC	GCCUUCUA-CUUCUGUCAA	1111	2.5
Acam30615	Aca-miR158.9_336	UCCCAAAUGUAGACAAAGCA	UGCUUUGUCAACUUUUGGGA	1329	2
Acam30617	Aca-miR158.9_336	UCCCAAAUGUAGACAAAGCA	UGCUUUGUCAACUUUUGGGA	1326	2
Acam19543	Aca-miR158.9_336	UCCCAAAUGUAGACAAAGCA	UGCUUGGUCUGC-UUUGGGA	1016	2.5
Acam27809	Aca-miR158.9_336	UCCCAAAUGUAGACAAAGCA	UGCUUU-CCUACAUUUGGGG	1410	2.5
Acam14566	Aca-miR158.9_336	UCCCAAAUGUAGACAAAGCA	GGCUUUGU-UACGUUUGGGA	2263	2.5
Acam14567	Aca-miR158.9_336	UCCCAAAUGUAGACAAAGCA	GGCUUUGU-UACGUUUGGGA	2263	2.5
Acam14562	Aca-miR158.9_336	UCCCAAAUGUAGACAAAGCA	GGCUUUGU-UACGUUUGGGA	2314	2.5
Acam14561	Aca-miR158.9_336	UCCCAAAUGUAGACAAAGCA	GGCUUUGU-UACGUUUGGGA	2314	2.5
Acam29301	Aca-miR158.9_336	UCCCAAAUGUAGACAAAGCA	UGUUUUGUC-ACAUUUGGGU	989	2.5
Acam26605	Aca-miR159-3p.10_26	CUUGGAAAGAAGGGGGCUCCA	UGCAGCUUUCUUCUUUCCAAG	1994	2.5
Acam34104	Aca-miR159-3p.11_25	CUUGGAAAGGAGGGAGCUCCA	UGGAGUUUCCUCGUUUCCAAG	536	2
Acam34105	Aca-miR159-3p.11_25	CUUGGAAAGGAGGGAGCUCCA	UGGAGUUUCCUCGUUUCCAAG	536	2
Acam34102	Aca-miR159-3p.11_25	CUUGGAAAGGAGGGAGCUCCA	UGGAGUUUCCUCGUUUCCAAG	549	2
Acam34103	Aca-miR159-3p.11_25	CUUGGAAAGGAGGGAGCUCCA	UGGAGUUUCCUCGUUUCCAAG	549	2
Acam29442	Aca-miR159-3p.11_25	CUUGGAAAGGAGGGAGCUCCA	UGAGGCUUCUUCCUUUCCAAG	1690	2.5
Acam26605	Aca-miR159-3p.11_25	CUUGGAAAGGAGGGAGCUCCA	UGCAGCUUUCUUCUUUCCAAG	1994	2.5
Acam36176	Aca-miR159-3p.12_253	UUUGGAUUGAAGGGAGCUCU	AGAACUCCUUUCAAUCCAAA	274	1.5
Acam16872	Aca-miR159-3p.12_253	UUUGGAUUGAAGGGAGCUCU	AUGGCUCCCUUCAAUCCAAA	36	1.5
Acam23480	Aca-miR159-3p.12_253	UUUGGAUUGAAGGGAGCUCU	GGAGCUCCCUUCUGUCCAAA	1219	2.5
Acam34857	Aca-miR159-3p.12_253	UUUGGAUUGAAGGGAGCUCU	AGAGCUUCCUUCUAUCCAAU	208	2.5
Acam34859	Aca-miR159-3p.12_253	UUUGGAUUGAAGGGAGCUCU	AGAGCUUCCUUCUAUCCAAU	208	2.5
Acam36743	Aca-miR159-3p.12_253	UUUGGAUUGAAGGGAGCUCU	AAACCUCCCUUCAAUCCAAG	1625	2.5
Acam25274	Aca-miR159-3p.12_253	UUUGGAUUGAAGG-GAGCUCU	AGAGCUCAUCUUCAGUCCAAA	513	2.5
Acam42594	Aca-miR159-3p.12_253	UUUGGAUUGAAGGGAGCUCU	AGGGCUUCUUUC-AUCCAAA	266	2.5
Acam53770	Aca-miR159-3p.28_793	AUUGGUCUGAAGGGAGCUUC	GAAGCUUACUUCAGAUCAAU	1262	2.5
Acam51930	Aca-miR159-3p.28_793	AUUGGUCUGAAGGGAGCUUC	GAAGCU-CUUGCAGACCAAU	689	2.5
Acam35795	Aca-miR159-3p.29_7594	CUUGGAAAGAAGGGAGCUCCA	GGGAGCUCUCUUCUUUCCAAA	1346	2.5
Acam35797	Aca-miR159-3p.29_7594	CUUGGAAAGAAGGGAGCUCCA	GGGAGCUCUCUUCUUUCCAAA	1427	2.5
Acam26605	Aca-miR159-3p.29_7594	CUUGGAAAGAAGGGAGCUCCA	UGCAGCUUUCUUCUUUCCAAG	1994	2
Acam59162	Aca-miR159-3p.29_7594	CUUGGAAAGAAGGGAGCUCCA	UGUAACUCCCUUUUUUCCAAG	823	2.5
Acam26605	Aca-miR159-3p.30_42	CUUGGAAGGAAGGGAGCUCCA	UGCAGCUUUCUUCUUUCCAAG	1994	2.5
Acam35795	Aca-miR159-3p.32_144	UGGAAAGAAGGGAGCUCCA	GGGAGCUCUCUUCUUUCCA	1346	1.5
Acam35797	Aca-miR159-3p.32_144	UGGAAAGAAGGGAGCUCCA	GGGAGCUCUCUUCUUUCCA	1427	1.5
Acam26605	Aca-miR159-3p.32_144	UGGAAAGAAGGGAGCUCCA	UGCAGCUUUCUUCUUUCCA	1994	2
Acam50129	Aca-miR159-3p.32_144	UGGAAAGAAGGGAGCUCCA	UGGCGCUGUCUUCUUUCCA	479	2.5
Acam57638	Aca-miR159-3p.32_144	UGGAAAGAAGGGAGCUCCA	UGGAGAUUACUUCUUUCCA	740	2.5
Acam57639	Aca-miR159-3p.32_144	UGGAAAGAAGGGAGCUCCA	UGGAGAUUACUUCUUUCCA	830	2.5
Acam45157	Aca-miR159-3p.32_144	UGGAAAGA-AGGGAGCUCCA	UGGAGAUCCUUGUCUUUCCA	239	2.5
Acam49171	Aca-miR159-3p.32_144	UGGAAAGAAGGGAGCUCCA	UGGA-UUCCCUUCUUUCCC	429	2.5
Acam49170	Aca-miR159-3p.32_144	UGGAAAGAAGGGAGCUCCA	UGGA-UUCCCUUCUUUCCC	430	2.5
Acam22098	Aca-miR159-3p.32_144	UGGAAAGAAGGGAGCUCCA	UGGAGCU-CUUGCUUUCCA	189	2.5
Acam4231	Aca-miR159-3p.33_26	UUGGACUGAAGGGAGCU	AGCUCCCCUCAGUCCAA	223	1
Acam23480	Aca-miR159-3p.33_26	UUGGACUGAAGGGAGCU	AGCUCCCUUCUGUCCAA	1221	2
Acam13645	Aca-miR159-3p.33_26	UUGGACUGAAGGGAGCU	AGCUCCCUUCAGUUCAC	1476	2
Acam25274	Aca-miR159-3p.33_26	UUGGACUGAAGGGAGCU	AGCUCCCUUCCGUCCAA	2384	2
Acam25274	Aca-miR159-3p.33_26	UUGGACUGAAGG-GAGCU	AGCUCAUCUUCAGUCCAA	515	1.5
Acam13593	Aca-miR159-3p.33_26	UUGGACUGAAGGGAGCU	AGCUCCCUUCCGUCCAA	1902	2
Acam25275	Aca-miR159-3p.33_26	UUGGACUGAAGGGAGCU	AGCUCCCUUCCGUCCAA	2439	2
Acam25275	Aca-miR159-3p.33_26	UUGGACUGAAGG-GAGCU	AGUUCAUCUUCAGUCCAA	545	2
Acam13642	Aca-miR159-3p.33_26	UUGGACUGAAGGGAGCU	AGCUUCCUUCAGUUCAC	1215	2.5
Acam34861	Aca-miR159-3p.33_26	UUGGACUGAAGGGAGCU	AGCUUCCUUCUGUCCAA	65	2.5
Acam16872	Aca-miR159-3p.33_26	UUGGACUGAAGGGAGCU	GGCUCCCUUCAAUCCAA	38	2.5
Acam42761	Aca-miR159-3p.33_26	UUGGACUGAAGGGAGCU	AGCUCUCCUCGGUCCAA	43	2.5
Acam13632	Aca-miR159-3p.33_26	UUGGACUGAAGGGAGCU	AGCUCCCUUUAGUGCAA	1040	2.5
Acam52883	Aca-miR159-3p.33_26	UUGGACUGAAGGGAGCU	AGCAUCCUUCAGUCCAG	835	2
Acam59501	Aca-miR159-3p.33_26	UUGGACUGAAGGGAGCU	AUUUCCCUUCAGUCCAG	1538	2
Acam59499	Aca-miR159-3p.33_26	UUGGACUGAAGGGAGCU	AUUUCCCUUCAGUCCAG	1577	2
Acam38461	Aca-miR159-3p.33_26	UUGGACUGAAGGGAGCU	AGCUCUCAUCAGUUCAA	812	2.5
Acam11507	Aca-miR159-3p.33_26	UUGGACUGAAGGGAGCU	GGCACCCUUCAGUCCAU	943	2.5
Acam48337	Aca-miR159-3p.33_26	UUGGACUGAAGGGAGCU	AGCUCACUGCAGUCCAA	313	2
Acam57911	Aca-miR159-3p.33_26	UUGGACUGAAGGGAGCU	AGCCUCCUUCAGUCCAC	1142	2.5
Acam4232	Aca-miR159-3p.33_26	UUGGACUGAAGGGAGCU	AGUUCAGUUCAGUCCAA	279	2.5
Acam40377	Aca-miR159-3p.33_26	UUGGACUGAAGGGAGCU	AGAUCCAUUCAGUCCAG	5	2.5
Acam26654	Aca-miR159-3p.33_26	UUGGACUGAAGG-GAGCU	AGCUUGCUUUCAGUCCAA	3117	2
Acam55404	Aca-miR159-3p.33_26	UUGGACUGAAGGGAGCU	AGCU-CCUUGAGUCCAA	656	2
Acam5769	Aca-miR159-3p.33_26	UUGGACUGAAGGGAGCU	GGCUCCAUU-AGUCCAA	4022	2.5
Acam5768	Aca-miR159-3p.33_26	UUGGACUGAAGGGAGCU	GGCUCCAUU-AGUCCAA	3893	2.5
Acam61892	Aca-miR159-3p.35_147	UUGGUCCGAAGGGAG-CUCCGC	GCUGAGCCUCCUUUCGGACCAA	314	2.5
Acam20625	Aca-miR160-3p.13_32	CCGAGGAACGAAGCAUGCG	UGCAUCCUUCGUUCUUCGG	852	2.5
Acam20624	Aca-miR160-3p.13_32	CCGAGGAACGAAGCAUGCG	UGCAUCCUUCGUUCUUCGG	846	2.5
Acam20626	Aca-miR160-3p.13_32	CCGAGGAACGAAGCAUGCG	UGCAUCCUUCGUUCUUCGG	874	2.5
Acam767	Aca-miR160-5p.14_3200	UUGCCUGGCUCCCUGCAUGCU	AGCAUGCAGGGAGCCAGGCAA	247	0
Acam766	Aca-miR160-5p.14_3200	UUGCCUGGCUCCCUGCAUGCU	AGCAUGCAGGGAGCCAGGCAA	247	0
Acam723	Aca-miR160-5p.14_3200	UUGCCUGGCUCCCUGCAUGCU	GGCAUGCAGGGAGCCAGGCAU	666	1.5
Acam726	Aca-miR160-5p.14_3200	UUGCCUGGCUCCCUGCAUGCU	GGCAUGCAGGGAGCCAGGCAU	666	1.5
Acam13591	Aca-miR160-5p.14_3200	UUGCCUGGCUCCCUGCAUGCU	AGCAUGCAGGGAACCAGGCAA	1814	1
Acam13589	Aca-miR160-5p.14_3200	UUGCCUGGCUCCCUGCAUGCU	AGCAUGCAGGGAACCAGGCAA	2154	1
Acam17864	Aca-miR160-5p.14_3200	UUGCCUGGCUCCCUGCAUGCU	CGCAUGCAGGGAGCCAGGCAU	1496	2
Acam17874	Aca-miR160-5p.14_3200	UUGCCUGGCUCCCUGCAUGCU	CGCAUGCAGGGAGCCAGGCAU	1493	2
Acam17869	Aca-miR160-5p.14_3200	UUGCCUGGCUCCCUGCAUGCU	CGCAUGCAGGGAGCCAGGCAU	1811	2
Acam29136	Aca-miR160-5p.14_3200	UUGCCUGGCUCCCUGCAUGCU	GGCAUGCGGGGAGCCAGGCAU	1002	2
Acam16805	Aca-miR161.1.15_52	UGAAAGUGACUACAUCGGGGU	UUCCUGAUGUAGUCACUUUCA	139	2
Acam46746	Aca-miR161.1.15_52	UGAAAGUGACUACAUCGGGGU	AUCCAGAUGUAGUCACUUUCA	190	1.5
Acam36407	Aca-miR161.1.15_52	UGAAAGUGACUACAUCGGGGU	ACCCUGAUGUAGUCACGUUCA	208	2.5
Acam21573	Aca-miR161.1.15_52	UGAAAGUGACUACAUCGGGGU	GCCCAGAUGUAGUCACUUUUA	158	2.5
Acam54753	Aca-miR161.1.15_52	UGAAAGUGACUACAUCGGGGU	AUCCCGCUGUGGUCACUUUCG	252	2.5
Acam16655	Aca-miR161.1.15_52	UGAAAGUGACUACAUCGGGGU	AUCCAGAUGCAGUCACUUUCA	214	2.5
Acam15963	Aca-miR161.1.15_52	UGAAAGUGACUACAUCGGGGU	AGCCAGAUGUGGUCACUUUCA	445	2.5
Acam33962	Aca-miR161.1.15_52	UGAAAGUGACUACA-UCGGGGU	GCUCCGACUGUGGUCACUUUCA	185	2.5
Acam16805	Aca-miR161.1.16_53	UUGAAAGUGACUACAUCGGGG	UCCUGAUGUAGUCACUUUCAU	139	2
Acam34028	Aca-miR161.1.16_53	UUGAAAGUGACUACAUCGGGG	UCCUGAUGUAGUAACUUUCAA	668	2
Acam46746	Aca-miR161.1.16_53	UUGAAAGUGACUACAUCGGGG	UCCAGAUGUAGUCACUUUCAU	191	2.5
Acam1703	Aca-miR164.18_114	UGCCCGUCAUCUCCACCA	UGGUGGAGAUGACGGGCU	15	1
Acam7634	Aca-miR164.18_114	UGCCCGUCAUCUCCACCA	GGGUGGAGAUGGCGGGCA	38	2
Acam11284	Aca-miR164.18_114	UGCCCGUCAUCUCCACCA	UGGUGGAGAUGAUGGGCU	334	2
Acam11279	Aca-miR164.18_114	UGCCCGUCAUCUCCACCA	UGGUGGAGAUGAUGGGCU	334	2
Acam11303	Aca-miR164.18_114	UGCCCGUCAUCUCCACCA	UGGUGGAGAUGAUGGGCU	629	2
Acam11301	Aca-miR164.18_114	UGCCCGUCAUCUCCACCA	UGGUGGAGAUGAUGGGCU	629	2
Acam11324	Aca-miR164.18_114	UGCCCGUCAUCUCCACCA	UGGUGGAGAUGAUGGGCU	629	2
Acam11322	Aca-miR164.18_114	UGCCCGUCAUCUCCACCA	UGGUGGAGAUGAUGGGCU	629	2
Acam11293	Aca-miR164.18_114	UGCCCGUCAUCUCCACCA	UGGUGGAGAUGAUGGGCU	1371	2
Acam11316	Aca-miR164.18_114	UGCCCGUCAUCUCCACCA	UGGUGGAGAUGAUGGGCU	629	2
Acam11314	Aca-miR164.18_114	UGCCCGUCAUCUCCACCA	UGGUGGAGAUGAUGGGCU	629	2
Acam11318	Aca-miR164.18_114	UGCCCGUCAUCUCCACCA	UGGUGGAGAUGAUGGGCU	629	2
Acam11283	Aca-miR164.18_114	UGCCCGUCAUCUCCACCA	UGGUGGAGAUGAUGGGCU	1371	2
Acam11289	Aca-miR164.18_114	UGCCCGUCAUCUCCACCA	UGGUGGAGAUGAUGGGCU	629	2
Acam11285	Aca-miR164.18_114	UGCCCGUCAUCUCCACCA	UGGUGGAGAUGAUGGGCU	629	2
Acam11287	Aca-miR164.18_114	UGCCCGUCAUCUCCACCA	UGGUGGAGAUGAUGGGCU	629	2
Acam11307	Aca-miR164.18_114	UGCCCGUCAUCUCCACCA	UGGUGGAGAUGAUGGGCU	1371	2
Acam11304	Aca-miR164.18_114	UGCCCGUCAUCUCCACCA	UGGUGGAGAUGAUGGGCU	1371	2
Acam11308	Aca-miR164.18_114	UGCCCGUCAUCUCCACCA	UGGUGGAGAUGAUGGGCU	1371	2
Acam11310	Aca-miR164.18_114	UGCCCGUCAUCUCCACCA	UGGUGGAGAUGAUGGGCU	1371	2
Acam11312	Aca-miR164.18_114	UGCCCGUCAUCUCCACCA	UGGUGGAGAUGAUGGGCU	1371	2
Acam11296	Aca-miR164.18_114	UGCCCGUCAUCUCCACCA	UGGUGGAGAUGAUGGGCU	1371	2
Acam11298	Aca-miR164.18_114	UGCCCGUCAUCUCCACCA	UGGUGGAGAUGAUGGGCU	1371	2
Acam11300	Aca-miR164.18_114	UGCCCGUCAUCUCCACCA	UGGUGGAGAUGAUGGGCU	1371	2
Acam11295	Aca-miR164.18_114	UGCCCGUCAUCUCCACCA	UGGUGGAGAUGAUGGGCU	1371	2
Acam14837	Aca-miR164.18_114	UGCCCGUCAUCUCCACCA	UGGUGGAGAAGACGGGCA	314	1
Acam14838	Aca-miR164.18_114	UGCCCGUCAUCUCCACCA	UGGUGGAGAAGACGGGCA	314	1
Acam6004	Aca-miR164.18_114	UGCCCGUCAUCUCCACCA	UGGUGGAGGUCAUGGGCA	87	2.5
Acam12228	Aca-miR164.18_114	UGCCCGUCAUCUCCACCA	UGGUGAAUAUGACGGGCG	811	2.5
Acam12229	Aca-miR164.18_114	UGCCCGUCAUCUCCACCA	UGGUGAAUAUGACGGGCG	824	2.5
Acam14532	Aca-miR166-3p.22_1552	UCGGACCAGGCUUCAUUCU	GGGAUGAAGCCUGGUCCGG	673	1.5
Acam23341	Aca-miR166-3p.22_1552	UCGGACCAGGCUUCAUUCU	GGGAUGAAGCCUGGUCCGG	610	1.5
Acam14533	Aca-miR166-3p.22_1552	UCGGACCAGGCUUCAUUCU	GGGAUGAAGCCUGGUCCGG	2056	1.5
Acam17317	Aca-miR166-3p.22_1552	UCGGACCAGG-CUUCAUUCU	AGAAUGAAGUCUUGGUCCGG	360	2
Acam5165	Aca-miR171-3p.25_40	GAGCCGUGCUAAUAGACC	GGCUUAUUAGUACGGCUC	606	2
Acam14368	Aca-miR172-3p.27_1686	CGAGAAUCCUGAUGACGCUGC	GCAGCAUCAUCAGGAUUCUCA	1723	2
Acam21731	Aca-miR172-3p.27_1686	CGAGAAUCCUGAUGACGCUGC	GCAGCAUCAUCAGGAUUCUCA	1806	2
Acam2242	Aca-miR172-3p.27_1686	CGAGAAUCCUGAUGACGCUGC	GCAGCAUCAUCAGGAUUCUCA	1872	2
Acam21729	Aca-miR172-3p.27_1686	CGAGAAUCCUGAUGACGCUGC	GCAGCAUCAUCAGGAUUCUCA	1806	2
Acam21725	Aca-miR172-3p.27_1686	CGAGAAUCCUGAUGACGCUGC	GCAGCAUCAUCAGGAUUCUCA	1936	2
Acam21726	Aca-miR172-3p.27_1686	CGAGAAUCCUGAUGACGCUGC	GCAGCAUCAUCAGGAUUCUCA	1936	2
Acam21737	Aca-miR172-3p.27_1686	CGAGAAUCCUGAUGACGCUGC	GCAGCAUCAUCAGGAUUCUCA	1936	2
Acam21738	Aca-miR172-3p.27_1686	CGAGAAUCCUGAUGACGCUGC	GCAGCAUCAUCAGGAUUCUCA	1936	2
Acam21740	Aca-miR172-3p.27_1686	CGAGAAUCCUGAUGACGCUGC	GCAGCAUCAUCAGGAUUCUCA	2049	2
Acam21741	Aca-miR172-3p.27_1686	CGAGAAUCCUGAUGACGCUGC	GCAGCAUCAUCAGGAUUCUCA	2049	2
Acam14369	Aca-miR172-3p.27_1686	CGAGAAUCCUGAUGACGCUGC	GCAGCAUCAUCAGGAUUCUCA	1993	2
Acam14370	Aca-miR172-3p.27_1686	CGAGAAUCCUGAUGACGCUGC	GCAGCAUCAUCAGGAUUCUCA	1993	2
Acam21735	Aca-miR172-3p.27_1686	CGAGAAUCCUGAUGACGCUGC	GCAGCAUCAUCAGGAUUCUCA	2049	2
Acam21734	Aca-miR172-3p.27_1686	CGAGAAUCCUGAUGACGCUGC	GCAGCAUCAUCAGGAUUCUCA	2049	2
Acam4166	Aca-miR172-5p.26_70	AACAUCAUCAAGUCUCUCAGC	GUUGAGGGAUCUGAUGAUGUU	11	2.5
Acam7884	Aca-miR172-5p.26_70	AACAUCAUCAAGUCUCUCAGC	GCUGA-AGA-UUGAUGAUGUU	561	2
Acam12780	Aca-miR390-5p.36_3713	AAGCUCAGGAGGGAUAGCGCC	GGCGCUAUCCCUCCUGAGCUU	540	0
Acam12780	Aca-miR390-5p.37_40	AGCUCAGGAGGGAUAGCGCC	GGCGCUAUCCCUCCUGAGCU	540	0
Acam59009	Aca-miR396-3p.38_435	CUCAAGAAAGCUGUGGGAAAA	UUUUCCGACAGCUUUCUUGAA	461	2
Acam48150	Aca-miR396-3p.38_435	CUCAAGAAAGCUGUGGGAAAA	UUUUCCGACAGCUUUCUUGAA	1360	2
Acam48146	Aca-miR396-3p.38_435	CUCAAGAAAGCUGUGGGAAAA	UUUUCCGACAGCUUUCUUGAA	1378	2
Acam55504	Aca-miR396-3p.38_435	CUCAAGAAAGCUGUGGGAAAA	CUUUCCCACAG-UUUCUUGAG	1117	2
Acam55505	Aca-miR396-3p.38_435	CUCAAGAAAGCUGUGGGAAAA	CUUUCCCACAG-UUUCUUGAG	759	2
Acam12076	Aca-miR396-3p.38_435	CUCAAGAAAGCUGUGGGAAAA	UCUUCCCAU-GCUUUCUUGAG	212	2.5
Acam59009	Aca-miR396-3p.39_181	UUCAAGAAAGCUGUGGGAAA	UUUCCGACAGCUUUCUUGAA	462	1
Acam48150	Aca-miR396-3p.39_181	UUCAAGAAAGCUGUGGGAAA	UUUCCGACAGCUUUCUUGAA	1361	1
Acam48146	Aca-miR396-3p.39_181	UUCAAGAAAGCUGUGGGAAA	UUUCCGACAGCUUUCUUGAA	1379	1
Acam18762	Aca-miR396-3p.39_181	UUCAAGAAAGCUGUGGGAAA	UUUCUCGUAGAUUUCUUGAA	1672	2.5
Acam48528	Aca-miR396-3p.39_181	UUCAAGAAAGCUGUGGGAAA	UUUUCCACAACUCUCUUGAA	117	2.5
Acam42515	Aca-miR396-3p.39_181	UUCAAGAAAGCUGUGGGAAA	UUUCCCACAGUAAUCUUGAA	351	2.5
Acam36965	Aca-miR396-3p.39_181	UUCAAGAAAGCUGUGGGAAA	UUCUUCAUAGCUUUCUUGAA	897	2.5
Acam55504	Aca-miR396-3p.39_181	UUCAAGAAAGCUGUGGGAAA	UUUCCCACAG-UUUCUUGAG	1117	1.5
Acam55505	Aca-miR396-3p.39_181	UUCAAGAAAGCUGUGGGAAA	UUUCCCACAG-UUUCUUGAG	759	1.5
Acam13034	Aca-miR396-3p.39_181	UUCAAGAAAGCUGUGGGAAA	UUUCUCACAGC-UUCUUGAU	1032	2.5
Acam13035	Aca-miR396-3p.39_181	UUCAAGAAAGCUGUGGGAAA	UUUCUCACAGC-UUCUUGAU	1126	2.5
Acam48528	Aca-miR396-5p.40_42	UUCCACAGCUUUCUUGAACU	AGCUCAAGAAAGCUGUGGGA	381	2
Acam23601	Aca-miR396-5p.40_42	UUCCACAGCUUUCUUGAACU	AGAUCAAGGAAGCUGUGGAA	594	1.5
Acam16007	Aca-miR396-5p.40_42	UUCCACAGCUUUCUUGAACU	AGUACAUGAAAGCUGUGGAA	812	2
Acam11220	Aca-miR396-5p.40_42	UUCCACAGCUUUCUUGAACU	ACUUAAAGAAAGCUGUGGAA	1254	2
Acam40199	Aca-miR396-5p.40_42	UUCCACAGCUUUCUUGAACU	GGUUCAA-AAAGCUGUGGAU	1298	2.5
Acam40202	Aca-miR396-5p.40_42	UUCCACAGCUUUCUUGAACU	GGUUCAA-AAAGCUGUGGAU	1439	2.5
Acam40211	Aca-miR396-5p.40_42	UUCCACAGCUUUCUUGAACU	GGUUCAA-AAAGCUGUGGAU	1298	2.5
Acam40208	Aca-miR396-5p.40_42	UUCCACAGCUUUCUUGAACU	GGUUCAA-AAAGCUGUGGAU	1439	2.5
Acam40215	Aca-miR396-5p.40_42	UUCCACAGCUUUCUUGAACU	GGUUCAA-AAAGCUGUGGAU	1439	2.5
Acam40204	Aca-miR396-5p.40_42	UUCCACAGCUUUCUUGAACU	GGUUCAA-AAAGCUGUGGAU	1298	2.5
Acam40196	Aca-miR396-5p.40_42	UUCCACAGCUUUCUUGAACU	GGUUCAA-AAAGCUGUGGAU	1439	2.5
Acam42220	Aca-miR396-5p.40_42	UUCCACAGCUUUCUUGAACU	AGUUCAA-AGACCUGUGGAA	101	2.5
Acam42219	Aca-miR396-5p.40_42	UUCCACAGCUUUCUUGAACU	AGUUCAA-AGACCUGUGGAA	422	2.5
Acam42218	Aca-miR396-5p.40_42	UUCCACAGCUUUCUUGAACU	AGUUCAA-AGACCUGUGGAA	414	2.5
Acam61207	Aca-miR396-5p.42_82	UUUCCACAACUUCCUUGAACU	AGAUCAAGUAGGUUGUGGAAA	860	2.5
Acam61206	Aca-miR396-5p.42_82	UUUCCACAACUUCCUUGAACU	AGAUCAAGUAGGUUGUGGAAA	860	2.5
Acam23601	Aca-miR396-5p.42_82	UUUCCACAACUUCCUUGAACU	AGAUCAAGGAAGCUGUGGAAG	594	2.5
Acam61206	Aca-miR396-5p.43_50	UUUCCACAGCCUUCUUGAACU	AGAUCAAGUAGGUUGUGGAAA	860	2.5
Acam61207	Aca-miR396-5p.43_50	UUUCCACAGCCUUCUUGAACU	AGAUCAAGUAGGUUGUGGAAA	860	2.5
Acam723	Aca-miR396-5p.43_50	UUUCCACAGCCUUCUUGAACU	GGUUCAAGAUGGCCGUGGAAA	337	2.5
Acam726	Aca-miR396-5p.43_50	UUUCCACAGCCUUCUUGAACU	GGUUCAAGAUGGCCGUGGAAA	337	2.5
Acam5518	Aca-miR396-5p.44_46	UUUCCACAUCUUUCUUGAAC	AUUCAAGAAAGAUGUGGAAG	1253	1.5
Acam5520	Aca-miR396-5p.44_46	UUUCCACAUCUUUCUUGAAC	AUUCAAGAAAGAUGUGGAAG	1270	1.5
Acam34173	Aca-miR396-5p.44_46	UUUCCACAUCUUUCUUGAAC	GUUCACUAAAGAUGUGGAAA	981	2
Acam48653	Aca-miR396-5p.44_46	UUUCCACA-UCUUUCUUGAAC	UUUCAGGAAAGAGUGUGGAAA	243	2.5
Acam48654	Aca-miR396-5p.44_46	UUUCCACA-UCUUUCUUGAAC	UUUCAGGAAAGAGUGUGGAAA	243	2.5
Acam50936	Aca-miR398.46_68	GGGUUGAUAUGAGAA-CACACG	CGUGUGUUUCUUAUAUCAACCA	484	2.5
Acam5822	Aca-miR417.49_35	GGUAGUUAAAUUGUGCGAAU	AUUCGCACAAUUUAACUACC	2088	0
Acam3814	Aca-miR5038.51_37	CGUGAGAAUUUGGCUUUAG	UUAAGGCCAGAUUCUCAUG	4696	2.5
Acam54240	Aca-miR5038.51_37	CGUGAGAAUUUG-GCUUUAG	CUAAAGCACAGAAUCUCACG	316	2.5
Acam20679	Aca-miR5054.52_40	CCCACAGACGGCGCCA	UGACGCCGUCUGUGGA	1500	2
Acam44387	Aca-miR5054.52_40	CCCACAGACGGCGCCA	UGGCGCAGUCUGUGGC	341	2
Acam44391	Aca-miR5054.52_40	CCCACAGACGGCGCCA	UGGCGCAGUCUGUGGC	341	2
Acam33154	Aca-miR5054.52_40	CCCACAGACGGCGCCA	UGGUGCAGUUUGUGGG	1025	2.5
Acam45586	Aca-miR5054.52_40	CCCACAGACGGCGCCA	UGGCGAUGUUUGUGGG	926	2.5
Acam29917	Aca-miR5054.52_40	CCCACAGACGGCGCCA	UGGCGCUGACUGUGGC	18	2.5
Acam22714	Aca-miR5054.52_40	CCCACAGACGGCGCCA	UGGUGUUGCCUGUGGG	699	2.5
Acam22713	Aca-miR5054.52_40	CCCACAGACGGCGCCA	UGGUGUUGCCUGUGGG	772	2.5
Acam22711	Aca-miR5054.52_40	CCCACAGACGGCGCCA	UGGUGUUGCCUGUGGG	772	2.5
Acam6252	Aca-miR5054.52_40	CCCACAGACGGCGCCA	UGGCACUCUCUGUGGG	340	2.5
Acam1036	Aca-miR5054.52_40	CCCACAGACGGCGCCA	UGCUGCCGCCUGUGGG	399	2.5
Acam37967	Aca-miR5054.52_40	CCCACAGACGGCGCCA	UGGAGCUGGCUGUGGG	326	2.5
Acam37969	Aca-miR5054.52_40	CCCACAGACGGCGCCA	UGGAGCUGGCUGUGGG	326	2.5
Acam37970	Aca-miR5054.52_40	CCCACAGACGGCGCCA	UGGAGCUGGCUGUGGG	326	2.5
Acam1832	Aca-miR5054.52_40	CCCACAGACGGCGCCA	UGGGGCU-UCUGUGGG	100	2.5
Acam1832	Aca-miR5054.52_40	CCCACAGACGGCGCCA	UGGGGCU-UCUGUGGG	265	2.5
Acam6313	Aca-miR5054.52_40	CCCACAGACGGCGCCA	UGGU-CCUUCUGUGGG	97	2.5
Acam21593	Aca-miR5054.52_40	CCCACAGACGGCGCCA	UGGCGCUG-CUGUGGG	1093	1.5
Acam52740	Aca-miR5054.52_40	CCCACAGACGGCGCCA	UGGCGCC-UCUGUGGA	43	2
Acam18090	Aca-miR5054.52_40	CCCACAGACGGCGCCA	UGCUGCCG-CUGUGGG	55	2.5
Acam18092	Aca-miR5054.52_40	CCCACAGACGGCGCCA	UGCUGCCG-CUGUGGG	55	2.5
Acam52734	Aca-miR5054.52_40	CCCACAGACGGCGCCA	UGGCGCC-UCUGUGGA	43	2
Acam52736	Aca-miR5054.52_40	CCCACAGACGGCGCCA	UGGCGCC-UCUGUGGA	43	2
Acam61339	Aca-miR5054.52_40	CCCACAGACGGCGCCA	UGGCGGUG-CUGUGGG	305	2.5
Acam52738	Aca-miR5054.52_40	CCCACAGACGGCGCCA	UGGCGCC-UCUGUGGA	43	2
Acam14609	Aca-miR5054.52_40	CCCACAGACGGCGCCA	UGGCGCC-UCUGUGGA	86	2
Acam14604	Aca-miR5054.52_40	CCCACAGACGGCGCCA	UGGCGCC-UCUGUGGA	86	2
Acam45432	Aca-miR5054.52_40	CCCACAGACGGCGCCA	AGGUGCC-UCUGUGGG	751	2.5
Acam45434	Aca-miR5054.52_40	CCCACAGACGGCGCCA	AGGUGCC-UCUGUGGG	710	2.5
Acam14602	Aca-miR5054.52_40	CCCACAGACGGCGCCA	UGGCGCCG-CUGUGGA	194	2
Acam31596	Aca-miR5054.52_40	CCCACAGA-CGGCGCCA	UGGCGCCGCUCUGUGGC	75	2
Acam14598	Aca-miR5054.52_40	CCCACAGACGGCGCCA	UGGCGCCG-CUGUGGA	194	2
Acam14607	Aca-miR5054.52_40	CCCACAGACGGCGCCA	UGGCGCCG-CUGUGGA	194	2
Acam8974	Aca-miR5054.52_40	CCCACAGACGGCGCCA	UGGCUCUG-CUGUGGG	62	2.5
Acam41343	Aca-miR5054.52_40	CCCACAGACGGCGCCA	UGGCCCCG-CUGUGGG	300	2
Acam46110	Aca-miR5054.52_40	CCCACAGACGGCGCCA	UGGCCCUG-CUGUGGG	496	2.5
Acam33154	Aca-miR5054.53_40	UCCCACAGACGGCGCCA	UGGUGCAGUUUGUGGGA	1025	2
Acam22714	Aca-miR5054.53_40	UCCCACAGACGGCGCCA	UGGUGUUGCCUGUGGGA	699	2.5
Acam22711	Aca-miR5054.53_40	UCCCACAGACGGCGCCA	UGGUGUUGCCUGUGGGA	772	2.5
Acam22713	Aca-miR5054.53_40	UCCCACAGACGGCGCCA	UGGUGUUGCCUGUGGGA	772	2.5
Acam6252	Aca-miR5054.53_40	UCCCACAGACGGCGCCA	UGGCACUCUCUGUGGGA	340	2.5
Acam37967	Aca-miR5054.53_40	UCCCACAGACGGCGCCA	UGGAGCUGGCUGUGGGA	326	2.5
Acam37969	Aca-miR5054.53_40	UCCCACAGACGGCGCCA	UGGAGCUGGCUGUGGGA	326	2.5
Acam37970	Aca-miR5054.53_40	UCCCACAGACGGCGCCA	UGGAGCUGGCUGUGGGA	326	2.5
Acam20325	Aca-miR5054.53_40	UCCCACAGACGGCGCCA	UGGC-CCCUUUGUGGGA	749	2.5
Acam20327	Aca-miR5054.53_40	UCCCACAGACGGCGCCA	UGGC-CCCUUUGUGGGA	749	2.5
Acam45434	Aca-miR5054.53_40	UCCCACAGACGGCGCCA	AGGUGCC-UCUGUGGGA	710	2.5
Acam45432	Aca-miR5054.53_40	UCCCACAGACGGCGCCA	AGGUGCC-UCUGUGGGA	751	2.5
Acam5639	Aca-miR5054.53_40	UCCCACAGACGGCGCCA	UGGCUCC-UUUGUGGGA	601	2.5
Acam21593	Aca-miR5054.53_40	UCCCACAGACGGCGCCA	UGGCGCUG-CUGUGGGU	1093	2.5
Acam46110	Aca-miR5054.53_40	UCCCACAGACGGCGCCA	UGGCCCUG-CUGUGGGA	496	2.5
Acam33154	Aca-miR5054.54_41	UUCCCACAGACGGCGCCA	UGGUGCAGUUUGUGGGAG	1025	2.5
Acam37967	Aca-miR5054.54_41	UUCCCACAGACGGCGCCA	UGGAGCUGGCUGUGGGAA	326	2.5
Acam37970	Aca-miR5054.54_41	UUCCCACAGACGGCGCCA	UGGAGCUGGCUGUGGGAA	326	2.5
Acam37969	Aca-miR5054.54_41	UUCCCACAGACGGCGCCA	UGGAGCUGGCUGUGGGAA	326	2.5
Acam45434	Aca-miR5054.54_41	UUCCCACAGACGGCGCCA	AGGUGCC-UCUGUGGGAA	710	2.5
Acam45432	Aca-miR5054.54_41	UUCCCACAGACGGCGCCA	AGGUGCC-UCUGUGGGAA	751	2.5
Acam11997	Aca-miR5077.56_289	UCACGUCGGGUUCACCA	UGGUGAACCCGACGUGA	276	0
Acam17899	Aca-miR5077.56_289	UCACGUCGGGUUCACCA	UGGUGAACACGGCGUGA	818	2
Acam20925	Aca-miR5077.56_289	UCACGUCGGGUUCACCA	UGGUGAAACCGAUGUGG	1184	2.5
Acam20931	Aca-miR5077.56_289	UCACGUCGGGUUCACCA	UGGUGAAACCGAUGUGG	1203	2.5
Acam44841	Aca-miR5077.56_289	UCACGUCGGGUUCACCA	UGGGGAGCCCGACGUGC	818	2.5
Acam17853	Aca-miR5077.56_289	UCACGUCGGGUUCACCA	UGGUG--CCUGACGUGA	394	2.5
Acam17852	Aca-miR5077.56_289	UCACGUCGGGUUCACCA	UGGUG--CCUGACGUGA	394	2.5
Acam3839	Aca-miR5185.57_39	GGAUGUUGGCUUAGAAGCA	UACUUCUGAGCCAACAUCC	90	1.5
Acam3840	Aca-miR5185.57_39	GGAUGUUGGCUUAGAAGCA	UACUUCUGAGCCAACAUCC	90	1.5
Acam3841	Aca-miR5185.57_39	GGAUGUUGGCUUAGAAGCA	UACUUCUGAGCCAACAUCC	90	1.5
Acam8048	Aca-miR5185.57_39	GGAUGUUGGCUUAGAAGCA	UGCUUCUAAUGCAACAUCU	867	2.5
Acam41095	Aca-miR5185.57_39	GGAUGUUGGCUUAGAAGCA	UACUUCUGAGGCAACAUCC	1726	2.5
Acam21680	Aca-miR5185.57_39	GGAUGUUGGCUUAGAAGCA	UGCUUUCAAGCAAACAUCC	84	2.5
Acam17140	Aca-miR5185.57_39	GGAUGUUGGCUUAGAAGCA	UGCUUCUAA-CCAAUAUCU	2185	2.5
Acam17141	Aca-miR5185.57_39	GGAUGUUGGCUUAGAAGCA	UGCUUCUAA-CCAAUAUCU	2185	2.5
Acam42787	Aca-miR530-3p.59_539	UCAGUUGGAGUUGCAGGCA	UGCCUGCAACUCCAACUGA	1354	0
Acam53651	Aca-miR530-3p.59_539	UCAGUUGGAGUUGCAGGCA	UGCCUGCAACUCCAACUGA	94	0
Acam53654	Aca-miR530-3p.59_539	UCAGUUGGAGUUGCAGGCA	UGCCUGCAACUCCAACUGA	94	0
Acam53646	Aca-miR530-3p.59_539	UCAGUUGGAGUUGCAGGCA	UGCCUGCAACUCCAACUGA	478	0
Acam53648	Aca-miR530-3p.59_539	UCAGUUGGAGUUGCAGGCA	UGCCUGCAACUCCAACUGA	478	0
Acam20566	Aca-miR530-3p.59_539	UCAGUUGGAGUUGCAGGCA	UCCCUGCGGCUCCAACUGG	238	2.5
Acam53741	Aca-miR530-3p.59_539	UCAGUUGGAGUUGCAGGCA	UGCCUGCUGCUCCAACUGC	88	2.5
Acam44853	Aca-miR530-3p.59_539	UCAGUUGGAGUUGCAGGCA	UGCUUUCGACUCCAACUGA	1533	2
Acam17262	Aca-miR530-3p.59_539	UCAGUUGGAGUUGCAGGCA	UUCCUGAAACUUCAACUGA	905	2.5
Acam42973	Aca-miR530-5p.58_31	UCAGCAUCUGCACCUGCACAC	CUGUGCAGGUGCAGGUGCUGG	30	2.5
Acam49839	Aca-miR530-5p.58_31	UCAGCAUCUGCACCUGCACAC	GUGUACA-GUGCAGAUGCUGA	1349	2
Acam49837	Aca-miR530-5p.58_31	UCAGCAUCUGCACCUGCACAC	GUGUACA-GUGCAGAUGCUGA	1444	2
Acam49252	Aca-miR530-5p.58_31	UCAGCAUCUGCACCUGCACAC	GUGUGU-GGUGCAUAUGCUGA	1816	2.5
Acam49250	Aca-miR530-5p.58_31	UCAGCAUCUGCACCUGCACAC	GUGUGU-GGUGCAUAUGCUGA	1855	2.5
Acam32332	Aca-miR5368.66_359	GAGGACAGUUUCAGGUGGGCA	UGCCUACCU-AGAUUGUCCUC	2606	2.5
Acam32327	Aca-miR5368.66_359	GAGGACAGUUUCAGGUGGGCA	UGCCUACCU-AGAUUGUCCUC	2700	2.5
Acam32328	Aca-miR5368.66_359	GAGGACAGUUUCAGGUGGGCA	UGCCUACCU-AGAUUGUCCUC	2700	2.5
Acam32335	Aca-miR5368.66_359	GAGGACAGUUUCAGGUGGGCA	UGCCUACCU-AGAUUGUCCUC	2854	2.5
Acam32334	Aca-miR5368.66_359	GAGGACAGUUUCAGGUGGGCA	UGCCUACCU-AGAUUGUCCUC	2854	2.5
Acam32331	Aca-miR5368.66_359	GAGGACAGUUUCAGGUGGGCA	UGCCUACCU-AGAUUGUCCUC	2760	2.5
Acam32330	Aca-miR5368.66_359	GAGGACAGUUUCAGGUGGGCA	UGCCUACCU-AGAUUGUCCUC	2760	2.5
Acam32324	Aca-miR5368.66_359	GAGGACAGUUUCAGGUGGGCA	UGCCUACCU-AGAUUGUCCUC	2724	2.5
Acam32325	Aca-miR5368.66_359	GAGGACAGUUUCAGGUGGGCA	UGCCUACCU-AGAUUGUCCUC	2724	2.5
Acam32323	Aca-miR5368.66_359	GAGGACAGUUUCAGGUGGGCA	UGCCUACCU-AGAUUGUCCUC	2630	2.5
Acam5373	Aca-miR5541.67_43	AAGUUGGGCACUCUAAAGAG	CUCUUUAUGAUGCCCAACUU	113	2.5
Acam9892	Aca-miR5716.68_51	CCUUGGAUAUCUGAAGAUC	GAUCUUCGGAUAUGCAAGG	186	2.5
Acam9882	Aca-miR5716.68_51	CCUUGGAUAUCUGAAGAUC	GAUCUUCGGAUAUGCAAGG	289	2.5
Acam9897	Aca-miR5716.68_51	CCUUGGAUAUCUGAAGAUC	GAUCUUCGGAUAUGCAAGG	186	2.5
Acam9900	Aca-miR5716.68_51	CCUUGGAUAUCUGAAGAUC	GAUCUUCGGAUAUGCAAGG	188	2.5
Acam9894	Aca-miR5716.68_51	CCUUGGAUAUCUGAAGAUC	GAUCUUCGGAUAUGCAAGG	190	2.5
Acam9893	Aca-miR5716.68_51	CCUUGGAUAUCUGAAGAUC	GAUCUUCGGAUAUGCAAGG	190	2.5
Acam9888	Aca-miR5716.68_51	CCUUGGAUAUCUGAAGAUC	GAUCUUCGGAUAUGCAAGG	190	2.5
Acam9884	Aca-miR5716.68_51	CCUUGGAUAUCUGAAGAUC	GAUCUUCGGAUAUGCAAGG	190	2.5
Acam9883	Aca-miR5716.68_51	CCUUGGAUAUCUGAAGAUC	GAUCUUCGGAUAUGCAAGG	190	2.5
Acam9899	Aca-miR5716.68_51	CCUUGGAUAUCUGAAGAUC	GAUCUUCGGAUAUGCAAGG	190	2.5
Acam9889	Aca-miR5716.68_51	CCUUGGAUAUCUGAAGAUC	GAUCUUCGGAUAUGCAAGG	293	2.5
Acam9890	Aca-miR5716.68_51	CCUUGGAUAUCUGAAGAUC	GAUCUUCGGAUAUGCAAGG	293	2.5
Acam9887	Aca-miR5716.68_51	CCUUGGAUAUCUGAAGAUC	GAUCUUCGGAUAUGCAAGG	190	2.5
Acam9885	Aca-miR5716.68_51	CCUUGGAUAUCUGAAGAUC	GAUCUUCGGAUAUGCAAGG	190	2.5
Acam9886	Aca-miR5716.68_51	CCUUGGAUAUCUGAAGAUC	GAUCUUCGGAUAUGCAAGG	190	2.5
Acam9895	Aca-miR5716.68_51	CCUUGGAUAUCUGAAGAUC	GAUCUUCGGAUAUGCAAGG	190	2.5
Acam9896	Aca-miR5716.68_51	CCUUGGAUAUCUGAAGAUC	GAUCUUCGGAUAUGCAAGG	190	2.5
Acam9881	Aca-miR5716.68_51	CCUUGGAUAUCUGAAGAUC	GAUCUUCGGAUAUGCAAGG	190	2.5
Acam9898	Aca-miR5716.68_51	CCUUGGAUAUCUGAAGAUC	GAUCUUCGGAUAUGCAAGG	188	2.5
Acam9760	Aca-miR5716.68_51	CCUUGGAUAUCUGAAGAUC	GAUCCUUAGGUAUCCAAGG	1324	2
Acam9758	Aca-miR5716.68_51	CCUUGGAUAUCUGAAGAUC	GAUCCUUAGGUAUCCAAGG	1324	2
Acam9761	Aca-miR5716.68_51	CCUUGGAUAUCUGAAGAUC	GAUCCUUAGGUAUCCAAGG	1345	2
Acam9763	Aca-miR5716.68_51	CCUUGGAUAUCUGAAGAUC	GAUCCUUAGGUAUCCAAGG	1345	2
Acam9764	Aca-miR5716.68_51	CCUUGGAUAUCUGAAGAUC	GAUCCUUAGGUAUCCAAGG	1377	2
Acam9765	Aca-miR5716.68_51	CCUUGGAUAUCUGAAGAUC	GAUCCUUAGGUAUCCAAGG	1377	2
Acam1757	Aca-miR5716.68_51	CCUUGGAUAUCUGAAGAUC	GUUUUUCAGAUAUCCAAGU	174	2.5
Acam1758	Aca-miR5716.68_51	CCUUGGAUAUCUGAAGAUC	GUUUUUCAGAUAUCCAAGU	174	2.5
Acam50421	Aca-miR6300.71_1515	GGUGGCUGUAGUUUAGUGGU	AUCACUAAUC-ACAGCCACC	435	2.5
Acam53390	Aca-miR6300.71_1515	GGUGGCUGUAGUUUAGUGGU	ACUACU-AUCUACAGCCACC	2843	2.5
Acam61209	Aca-miR7506.73_100	ACCGGGACGUGGCGGUGG	GCACUGCCAUGUCCCGGU	237	2
Acam1046	Aca-miR7506.73_100	ACCGGGACGUGGCGGUGG	ACACCACUACGUCCCGGU	929	2.5
Acam16012	Aca-miR7506.73_100	ACCGGGACGUGGCGGUGG	CCGUCUUCACGUCCCGGU	874	2.5
Acam16015	Aca-miR7506.73_100	ACCGGGACGUGGCGGUGG	CCGUCUUCACGUCCCGGU	871	2.5
Acam59082	Aca-miR7767.78_90	CCCAGGAUGAGUGCUCUCC	CGAGAGCA-UCGUCCUGGG	334	2.5
Acam46606	Aca-miR7767.80_130	CCUCAAGAUGAGUGCUCUC	GAGAG-GCUCUUCUUGAGG	164	2.5
Acam14375	Aca-miR7767.80_130	CCUCAAGAUGAGUGCUCUC	GAGAGCA-GCAUCUUGAGG	4286	2
Acam59144	Aca-miR7799.81_25	GAAUCGAAGAUCUGAACA	UGUUUAGAUCUUCGAUUU	1015	1
Acam10630	Aca-miR7799.81_25	GAAUCGAAGAUCUGAACA	UGUUCAGAUUUUUGGUUC	819	2.5
Acam10631	Aca-miR7799.81_25	GAAUCGAAGAUCUGAACA	UGUUCAGAUUUUUGGUUC	892	2.5
Acam35431	Aca-miR7799.81_25	GAAUCGAAGAUCUGAACA	UGUUCAGAUUUUCAAUUC	135	2.5
Acam10628	Aca-miR7799.81_25	GAAUCGAAGAUCUGAACA	UGUUCAGAUUUUUGGUUC	5	2.5
Acam45441	Aca-miR7799.81_25	GAAUCGAAGAUCUGAACA	CUUUCAGAUCUUCGAUUU	92	2.5
Acam45442	Aca-miR7799.81_25	GAAUCGAAGAUCUGAACA	CUUUCAGAUCUUCGAUUU	78	2.5
Acam45443	Aca-miR7799.81_25	GAAUCGAAGAUCUGAACA	CUUUCAGAUCUUCGAUUU	78	2.5
Acam45444	Aca-miR7799.81_25	GAAUCGAAGAUCUGAACA	CUUUCAGAUCUUCGAUUU	92	2.5
Acam59678	Aca-miR7799.81_25	GAAUCGAAGAUCUGAACA	UGUUAAGAUCUUUGAUUU	890	2.5
Acam56527	Aca-miR7799.81_25	GAAUCGAAGAUCUGAACA	UGUUUGGGUCUUCGAUUA	219	2.5
Acam26549	Aca-miR7799.81_25	GAAUCGAAGAUCUGAACA	UGUUUGGAGCUUCGAUUC	1409	2
Acam26546	Aca-miR7799.81_25	GAAUCGAAGAUCUGAACA	UGUUUGGAGCUUCGAUUC	1409	2
Acam26545	Aca-miR7799.81_25	GAAUCGAAGAUCUGAACA	UGUUUGGAGCUUCGAUUC	1460	2
Acam22459	Aca-miR7799.81_25	GAAUCGAAGAUCUGAACA	UGUUUAGAU-UUUGAUUC	1094	2.5
Acam31694	Aca-miR7799.81_25	GAAUCGAAGAUCUGAACA	UGUUCAGA--UUCGAUUC	47	2
Acam14191	Aca-miR7799.81_25	GAAUCGAAGAUCUGAACA	UGUGCAGAU-UUCGAUUC	88	2
Acam56972	Aca-miR7799.81_25	GAAUCGAAGAUCUGAACA	UCUUUAGAUC-UCGAUUC	785	2.5
Acam22514	Aca-miR8714.83_44	CUGUGGACGAAACGGAAGU	GCUUUUGUUUCUUCCACAG	456	2.5
Acam11997	Aca-miR894.84_154	CGUUUCACGUCGGGUUCACCA	UGGUGAACCCGACGUGAAAGG	276	2
Acam11997	Aca-miR894.85_107	GUUUCACGUCGGGUUCACCA	UGGUGAACCCGACGUGAAAG	276	1
Acam11997	Aca-miR894.87_324	UUCACGUCGGGUUCACCA	UGGUGAACCCGACGUGAA	276	0
Acam11997	Aca-miR894.88_142	UUUCACGUCGGGUUCACCA	UGGUGAACCCGACGUGAAA	276	0
Acam16346	Aca-miR898.89_49	UCCCUAGGCGGUGAA-CAGC	GUUGCUUCAACGCCUAGGGA	732	2.5
Acam43290	Aca-miR9744.90_46	UUAAAGGAUAGUAGCUGCA	UGCAGCUGCU-UUCUUUAA	2037	2.5
Acam43291	Aca-miR9744.90_46	UUAAAGGAUAGUAGCUGCA	UGCAGCUGCU-UUCUUUAA	2037	2.5
Acam43296	Aca-miR9744.90_46	UUAAAGGAUAGUAGCUGCA	UGCAGCUGCU-UUCUUUAA	2279	2.5
Acam43298	Aca-miR9744.90_46	UUAAAGGAUAGUAGCUGCA	UGCAGCUGCU-UUCUUUAA	2279	2.5
Afom15167	Afo-miR157-5p.92_55	UGACAGAAGAGAGAGAGCACC	CGUGCUCUCUCUCUUCUGUCA	2	1
Afom11018	Afo-miR157-5p.92_55	UGACAGAAGAGAGAGAGCACC	CGUGCUCUCUCUCUUCUGUCA	2	1
Afom15166	Afo-miR157-5p.92_55	UGACAGAAGAGAGAGAGCACC	CGUGCUCUCUCUCUUCUGUCA	2	1
Afom11017	Afo-miR157-5p.92_55	UGACAGAAGAGAGAGAGCACC	CGUGCUCUCUCUCUUCUGUCA	767	1
Afom31186	Afo-miR157-5p.92_55	UGACAGAAGAGAGAGAGCACC	CGUGCUCUCUCUCUUCUGUCA	1571	1
Afom31164	Afo-miR157-5p.92_55	UGACAGAAGAGAGAGAGCACC	CGUGCUCUCUCUCUUCUGUCA	1571	1
Afom31176	Afo-miR157-5p.92_55	UGACAGAAGAGAGAGAGCACC	CGUGCUCUCUCUCUUCUGUCA	1694	1
Afom31165	Afo-miR157-5p.92_55	UGACAGAAGAGAGAGAGCACC	CGUGCUCUCUCUCUUCUGUCA	1694	1
Afom15167	Afo-miR157-5p.93_116	UUGACAGAAGAUAGAGAGC	GCUCUCUCUCUUCUGUCAU	4	2
Afom11018	Afo-miR157-5p.93_116	UUGACAGAAGAUAGAGAGC	GCUCUCUCUCUUCUGUCAU	4	2
Afom15166	Afo-miR157-5p.93_116	UUGACAGAAGAUAGAGAGC	GCUCUCUCUCUUCUGUCAU	4	2
Afom11017	Afo-miR157-5p.93_116	UUGACAGAAGAUAGAGAGC	GCUCUCUCUCUUCUGUCA-	769	2
Afom31186	Afo-miR157-5p.93_116	UUGACAGAAGAUAGAGAGC	GCUCUCUCUCUUCUGUCAU	1573	2
Afom31164	Afo-miR157-5p.93_116	UUGACAGAAGAUAGAGAGC	GCUCUCUCUCUUCUGUCAU	1573	2
Afom31176	Afo-miR157-5p.93_116	UUGACAGAAGAUAGAGAGC	GCUCUCUCUCUUCUGUCAU	1696	2
Afom31165	Afo-miR157-5p.93_116	UUGACAGAAGAUAGAGAGC	GCUCUCUCUCUUCUGUCAU	1696	2
Afom24602	Afo-miR157-5p.93_116	UUGACAGAAGAUAGAGAGC	GCUCUUUAUCUU-UGUCAA	535	2.5
Afom39761	Afo-miR159-3p.157_528	CUUGGACUGAAGGGAGCU	AGCUCCCUUCAGUCCAA-	317	1
Afom1721	Afo-miR159-3p.157_528	CUUGGACUGAAGGGAGCU	GGCUUUCUUUGGUCCAAG	329	2.5
Afom34511	Afo-miR159-3p.157_528	CUUGGACUGAAGGGAGCU	AGCUUUCUUCUGUCCAAG	353	2
Afom34510	Afo-miR159-3p.157_528	CUUGGACUGAAGGGAGCU	AGCUUUCUUCUGUCCAAG	731	2
Afom8831	Afo-miR159-3p.157_528	CUUGGACUGAAGGGAGCU	GGAUCCCUUCAGUCCAAU	48	2.5
Afom32668	Afo-miR159-3p.157_528	CUUGGACUGAAGGGAGCU	AGCUCUAUUGAGUCCAAG	850	2.5
Afom1153	Afo-miR159-3p.157_528	CUUGGACUGAAGGG-AGCU	AGUUACCCCUCAGUCCAAG	11	2.5
Afom39761	Afo-miR159-3p.159_127	UUUGGACUGAAGGGAGCU	AGCUCCCUUCAGUCCAA-	317	1
Afom8831	Afo-miR159-3p.159_127	UUUGGACUGAAGGGAGCU	GGAUCCCUUCAGUCCAAU	48	2.5
Afom34511	Afo-miR159-3p.159_127	UUUGGACUGAAGGGAGCU	AGCUUUCUUCUGUCCAAG	353	2.5
Afom34510	Afo-miR159-3p.159_127	UUUGGACUGAAGGGAGCU	AGCUUUCUUCUGUCCAAG	731	2.5
Afom23466	Afo-miR159-3p.159_127	UUUGGACUGAAGGGAGCU	UGCUCUCUGCAGUCCAAA	1175	2.5
Afom8256	Afo-miR159-3p.159_127	UUUGGACUGAAGGGAGCU	AGCUCCUUCGAGUCCAAA	631	2.5
Afom27873	Afo-miR159-3p.159_127	UUUGGACUGAAG-GGAGCU	AGCUCCUUUUUGGUCCAAA	524	2.5
Afom8308	Afo-miR159-3p.159_127	UUUGGACUGAAGGGAGCU	AGUUUUC-UCAGUCCAAA	310	2.5
Afom39761	Afo-miR159-3p.95_308	UUGGACUGAAGGGAGCU	AGCUCCCUUCAGUCCAA	317	0
Afom8831	Afo-miR159-3p.95_308	UUGGACUGAAGGGAGCU	GGAUCCCUUCAGUCCAA	48	1.5
Afom16132	Afo-miR159-3p.95_308	UUGGACUGAAGGGAGCU	UGCUCGCUUCAGUCCAG	334	2.5
Afom16136	Afo-miR159-3p.95_308	UUGGACUGAAGGGAGCU	UGCUCGCUUCAGUCCAG	418	2.5
Afom16134	Afo-miR159-3p.95_308	UUGGACUGAAGGGAGCU	UGCUCGCUUCAGUCCAG	418	2.5
Afom35420	Afo-miR159-3p.95_308	UUGGACUGAAGGGAGCU	GGAUCCCUUCAGUCCAU	1768	2.5
Afom35419	Afo-miR159-3p.95_308	UUGGACUGAAGGGAGCU	GGAUCCCUUCAGUCCAU	1789	2.5
Afom35448	Afo-miR159-3p.95_308	UUGGACUGAAGGGAGCU	GGAUCCCUUCAGUCCAU	1999	2.5
Afom23466	Afo-miR159-3p.95_308	UUGGACUGAAGGGAGCU	UGCUCUCUGCAGUCCAA	1175	2.5
Afom8256	Afo-miR159-3p.95_308	UUGGACUGAAGGGAGCU	AGCUCCUUCGAGUCCAA	631	2.5
Afom32668	Afo-miR159-3p.95_308	UUGGACUGAAGGGAGCU	AGCUCUAUUGAGUCCAA	850	2.5
Afom1153	Afo-miR159-3p.95_308	UUGGACUGAAGGG-AGCU	AGUUACCCCUCAGUCCAA	11	2.5
Afom36204	Afo-miR159-3p.95_308	UUGGACUGAAGGGAGCU	AGCU-UCUUCAGUCCGA	109	2.5
Afom19517	Afo-miR159-3p.95_308	UUGGACUGAAGGGAGCU	AGCUCAC-UCAGUCCAA	1249	2
Afom9575	Afo-miR159-3p.95_308	UUGGACUGAAGGGAGCU	AGCU-CCUUCAGUUCAG	2681	2.5
Afom30471	Afo-miR159-3p.95_308	UUGGACUGAAGGGAGCU	AGCUCCCUU-GGUCCAG	921	2.5
Afom8934	Afo-miR159-3p.95_308	UUGGACUGAAGGGAGCU	AGCUCUCUU-AGUCCAU	151	2.5
Afom8933	Afo-miR159-3p.95_308	UUGGACUGAAGGGAGCU	AGCUCUCUU-AGUCCAU	151	2.5
Afom24141	Afo-miR159-5p.154_45	AGCUGCCGACUCACGCAU	AUGC-UGAGACGGCAGCU	122	2
Afom24142	Afo-miR159-5p.154_45	AGCUGCCGACUCACGCAU	AUGC-UGAGACGGCAGCU	122	2
Afom27129	Afo-miR159-5p.154_45	AGCUGCCGACUCACGCAU	GUGCG-GAGUCGGUAGCU	299	2.5
Afom25702	Afo-miR159-5p.158_116	UUCUGCCGACUCACACAU	ACGUGGGAGUUGGCAGAA	1057	2.5
Afom30397	Afo-miR159-5p.158_116	UUCUGCCGACUCAC-ACAU	AUGUGGGGAGUUGGCAGAA	1224	2.5
Afom30395	Afo-miR159-5p.158_116	UUCUGCCGACUCAC-ACAU	AUGUGGGGAGUUGGCAGAA	1224	2.5
Afom19516	Afo-miR159-5p.158_116	UUCUGCCGACUCACACAU	AUGUAUG-GUUGGCAGAA	660	2.5
Afom17943	Afo-miR159-5p.158_116	UUCUGCCGACUCACACAU	AUGUGGGGGU-GGCAGAA	296	2.5
Afom33528	Afo-miR166-3p.107_81	UCGGACCAGGUUUCAUUCCCU	AGAGAGUGAAAGCUGGUCCGA	498	2.5
Afom33533	Afo-miR166-3p.107_81	UCGGACCAGGUUUCAUUCCCU	AGAGAGUGAAAGCUGGUCCGA	498	2.5
Afom33530	Afo-miR166-3p.107_81	UCGGACCAGGUUUCAUUCCCU	AGAGAGUGAAAGCUGGUCCGA	498	2.5
Afom21568	Afo-miR166-3p.111_97	UCUCGGACCAGGCUUCAU	AUGAAGCUUGUUCUGAGA	746	2.5
Afom31907	Afo-miR166-3p.111_97	UCUCGGACCAGGCUUCAU	AUGGAG-CUGGUUCGAGA	751	2.5
Afom23405	Afo-miR166-3p.112_44	UUUCGGACCAGGCUUCAU	AUGAAGCCUGGUCCGGAU	601	2
Afom23407	Afo-miR166-3p.112_44	UUUCGGACCAGGCUUCAU	AUGAAGCCUGGUCCGGAC	601	2
Afom23397	Afo-miR166-3p.112_44	UUUCGGACCAGGCUUCAU	AUGAAGCCUGGUCCGGAC	607	2
Afom23401	Afo-miR166-3p.112_44	UUUCGGACCAGGCUUCAU	AUGAAGCCUGGUCCGGAC	601	2
Afom23403	Afo-miR166-3p.112_44	UUUCGGACCAGGCUUCAU	AUGAAGCCUGGUCCGGAC	607	2
Afom23392	Afo-miR166-3p.112_44	UUUCGGACCAGGCUUCAU	AUGAAGCCUGGUCCGGAC	607	2
Afom31327	Afo-miR166-3p.112_44	UUUCGGACCAGGCUUCAU	AAGAACCUUGGUCCGAAA	45	2.5
Afom31325	Afo-miR166-3p.112_44	UUUCGGACCAGGCUUCAU	AAGAACCUUGGUCCGAAA	45	2.5
Afom34895	Afo-miR166-3p.112_44	UUUCGGACCAGGCUUCAU	AAGAAGCUU-GUCCGAAA	1396	2.5
Afom23405	Afo-miR166-3p.98_40	CCGGACCAGGCUUCAUUCCCU	CUGGGAUGAAGCCUGGUCCGG	598	2.5
Afom23407	Afo-miR166-3p.98_40	CCGGACCAGGCUUCAUUCCCU	CUGGGAUGAAGCCUGGUCCGG	598	2.5
Afom23397	Afo-miR166-3p.98_40	CCGGACCAGGCUUCAUUCCCU	CUGGGAUGAAGCCUGGUCCGG	604	2.5
Afom23401	Afo-miR166-3p.98_40	CCGGACCAGGCUUCAUUCCCU	CUGGGAUGAAGCCUGGUCCGG	598	2.5
Afom23403	Afo-miR166-3p.98_40	CCGGACCAGGCUUCAUUCCCU	CUGGGAUGAAGCCUGGUCCGG	604	2.5
Afom23392	Afo-miR166-3p.98_40	CCGGACCAGGCUUCAUUCCCU	CUGGGAUGAAGCCUGGUCCGG	604	2.5
Afom31282	Afo-miR167-3p.116_202	CUAGAUCAUCUGGCAGCAU	AUGCUCCCAGACGAUCUAG	68	2
Afom31286	Afo-miR167-3p.116_202	CUAGAUCAUCUGGCAGCAU	AUGCUCCCAGACGAUCUAG	68	2
Afom17574	Afo-miR167-3p.117_173	UAGAUCAUCUGGCAGCAU	GGGCUGCCAGAUGAUCUU	231	2.5
Afom3421	Afo-miR167-3p.117_173	UAGAUCAUCUGGCAGCAU	GUGCUGCAAGGUGAUCUG	981	2.5
Afom12383	Afo-miR167-3p.117_173	UAGAUCAUCUGGCAGCAU	GAGCUGCGAGAUGAUCUA	758	2.5
Afom11035	Afo-miR167-3p.117_173	UAGAUCAUCUGGC-AGCAU	AUGCUGGCGAGAUGAUCUA	980	2
Afom26696	Afo-miR167-3p.117_173	UAGAUCAUCUGGCAGCAU	AUGCUG-CAGUUGAUCUG	1328	2.5
Afom20858	Afo-miR167-3p.117_173	UAGAUCAUCUGGCAGCAU	AUGCUGCC--AUGAUCUG	2027	2.5
Afom20850	Afo-miR167-3p.117_173	UAGAUCAUCUGGCAGCAU	AUGCUGCC--AUGAUCUG	2024	2.5
Afom7269	Afo-miR167-3p.117_173	UAGAUCAUCUGGCAGCAU	GUGCUGCUAG-UGAUCUG	1165	2.5
Afom7268	Afo-miR167-3p.117_173	UAGAUCAUCUGGCAGCAU	GUGCUGCUAG-UGAUCUG	1165	2.5
Afom1922	Afo-miR171-3p.124_44	CGAGCCGAGCCAAUAUCACGC	CCGUGAUAUUGGUUCGGCUCA	36	2.5
Afom10480	Afo-miR172-3p.127_676	UGAGAAUCCUGAUGAUGCUGC	GCAGCAUCAUCAGGAUUCUCA	1927	0
Afom24368	Afo-miR172-3p.127_676	UGAGAAUCCUGAUGAUGCUGC	GCGGCAUCAUCAGGAUUCUCA	778	0.5
Afom24374	Afo-miR172-3p.127_676	UGAGAAUCCUGAUGAUGCUGC	GCGGCAUCAUCAGGAUUCUCA	568	0.5
Afom24373	Afo-miR172-3p.127_676	UGAGAAUCCUGAUGAUGCUGC	GCGGCAUCAUCAGGAUUCUCA	637	0.5
Afom10480	Afo-miR172-3p.128_60	UGAGAAUCUUGAUGAUGCUGC	GCAGCAUCAUCAGGAUUCUCA	1927	0.5
Afom24368	Afo-miR172-3p.128_60	UGAGAAUCUUGAUGAUGCUGC	GCGGCAUCAUCAGGAUUCUCA	778	1
Afom24374	Afo-miR172-3p.128_60	UGAGAAUCUUGAUGAUGCUGC	GCGGCAUCAUCAGGAUUCUCA	568	1
Afom24373	Afo-miR172-3p.128_60	UGAGAAUCUUGAUGAUGCUGC	GCGGCAUCAUCAGGAUUCUCA	637	1
Afom27950	Afo-miR172-3p.128_60	UGAGAAUCUUGAUGA-UGCUGC	GCAGCACACAUCAAGAUUCUCA	209	2
Afom31565	Afo-miR2950.129_54	AUCCAUCUCUUGCACACUGAG	CUCAUUGUGCGAGAGAUGGGU	1628	2.5
Afom31565	Afo-miR2950.131_40	CCAUCUCUUGCACACUGAG	CUCAUUGUGCGAGAGAUGG	1628	1.5
Afom16765	Afo-miR2950.131_40	CCAUCUCUUGCACACUGAG	CUCAGUGGCCAGGAGAUGG	1583	2.5
Afom20651	Afo-miR2950.136_376	CUCCAUCUCCUGCACACUGAA	UUCAGAG-GCGGGAGAUGGAG	312	2.5
Afom8658	Afo-miR2950.138_421	CUCCAUCUCUCGCACACUGAA	UUCGAUGUGGGAGAGAUGGAG	1099	2.5
Afom20651	Afo-miR2950.138_421	CUCCAUCUCUCGCACACUGAA	UUCAGAG-GCGGGAGAUGGAG	312	2.5
Afom20651	Afo-miR2950.142_73	CUCCAUCUCUUGCACUCUGAA	UUCAGAG-GCGGGAGAUGGAG	312	2
Afom32024	Afo-miR2950.142_73	CUCCAUCUCUUGCACUCUGAA	UUCAGA-UGGAAGAGAUGGAG	217	2
Afom32022	Afo-miR2950.142_73	CUCCAUCUCUUGCACUCUGAA	UUCAGA-UGGAAGAGAUGGAG	983	2
Afom23817	Afo-miR2950.142_73	CUCCAUCUCUUGCACUCUGAA	UUUACAGUGC-AGAGAUGGAG	683	2.5
Afom32024	Afo-miR2950.143_163	CUCCAUCUCUUGCAUACUGAA	UUCAG-AUGGAAGAGAUGGAG	217	2
Afom32022	Afo-miR2950.143_163	CUCCAUCUCUUGCAUACUGAA	UUCAG-AUGGAAGAGAUGGAG	983	2
Afom35137	Afo-miR2950.145_73	CUCCAUCUCUUGCUCACUGAA	UUUAGUGAGAAAG-GAUGGAG	1101	2.5
Afom4316	Afo-miR2950.151_233	CUUCAUCUCUUGCACACUGAA	UUCAG-GUGCAGGAGAUGAAG	98	1.5
Afom8222	Afo-miR2950.151_233	CUUCAUCUCUUGCACACUGAA	UUGAGUG-GCAGGAGAUGAAG	590	2.5
Afom848	Afo-miR2950.151_233	CUUCAUCUCUUGCACACUGAA	UUCAG-GUGUAA-AGAUGAAG	1359	2.5
Afom31565	Afo-miR2950.152_401	UCCAUCUCUUGCACACUGAG	CUCAUUGUGCGAGAGAUGGG	1628	2
Afom591	Afo-miR3448.160_456	AAUCUGUGGAUUUAUCUUGU	ACAAGA-AGAUGCACAGAUU	165	2.5
Afom10134	Afo-miR394.163_2972	CUGGCAUUCUGUCCACCUCU	GGAGGUUGACAGAAUGCCAA	516	2.5
Afom7449	Afo-miR394.163_2972	CUGGCAUUCUGUCCACCUCU	GGAGGUGGAAAGAAUGCCAC	1143	2.5
Afom21793	Afo-miR394.163_2972	CUGGCAUUCUGUCCACCUCU	AGAGG-GGAU-GAAUGCCAG	97	2.5
Afom21795	Afo-miR394.163_2972	CUGGCAUUCUGUCCACCUCU	AGAGG-GGAU-GAAUGCCAG	229	2.5
Afom22097	Afo-miR394.164_99	UCUGGUUGUCUCCCUUUGU	ACAGAGAGAGACAAUCAGA	117	2.5
Afom31336	Afo-miR394.164_99	UCUGGUUGUCUCCCUUUGU	ACAGAGGAAGA-AACCAGA	184	2.5
Afom10134	Afo-miR394.165_174	UUGGCAUUCUGUCCACCUCC	GGAGGUUGACAGAAUGCCAA	516	1
Afom7449	Afo-miR394.165_174	UUGGCAUUCUGUCCACCUCC	GGAGGUGGAAAGAAUGCCAC	1143	2
Afom5397	Afo-miR3951.166_49	UAAGGCUUAGAGAAAAACU	AGAUUUUCUUAAAGCCUUA	1104	2.5
Afom1219	Afo-miR396-3p.167_9779	CUCAAGAAAGCUGUGGGAAA	UUUCCCAAAGCUUUCUUGAG	101	1
Afom9003	Afo-miR396-3p.167_9779	CUCAAGAAAGCUGUGGGAAA	UUUCCGACAGCUUUCUUGAA	173	2
Afom17879	Afo-miR396-3p.167_9779	CUCAAGAAAGCUGUGGGAAA	UUUCCCAGAG-UUUCUUGAG	1887	2
Afom17900	Afo-miR396-3p.167_9779	CUCAAGAAAGCUGUGGGAAA	UUUCCCAGAG-UUUCUUGAG	1848	2
Afom17887	Afo-miR396-3p.167_9779	CUCAAGAAAGCUGUGGGAAA	UUUCCCAGAG-UUUCUUGAG	2217	2
Afom17911	Afo-miR396-3p.167_9779	CUCAAGAAAGCUGUGGGAAA	UUUCCCAGAG-UUUCUUGAG	2217	2
Afom12559	Afo-miR396-5p.168_5603	UUCCACAGCUUUCUUGAACU	AUUUGAAGAAAGCUGUGGAA	1001	2
Afom37290	Afo-miR396-5p.168_5603	UUCCACAGCUUUCUUGAACU	AGUUGAAGAAAUUUGUGGAA	206	2.5
Afom37290	Afo-miR396-5p.169_2050	UUUCCACAGCUUUCUUGAACU	AGUUGAAGAAAUUUGUGGAAA	206	2.5
Afom22729	Afo-miR403.170_54	UUUGUGCUAGAAUCUCUUUCU	AGAGAGAGAUUCUAGCGCAAA	327	1.5
Afom16643	Afo-miR418.171_55	AUGCUGUGAUGAAGAAAUG	CAUUUCUUCUUCACAGCAA	337	2
Afom37076	Afo-miR418.171_55	AUGCUGUGAUGAAGAAAUG	CAUCUCGUCAUCACAGCAU	98	2
Afom22339	Afo-miR418.171_55	AUGCUGUGAUGAAGAAAUG	UAUUUC-UCAUCACAGCAU	464	1.5
Afom22499	Afo-miR418.171_55	AUGCUGUGAUGAAGAAAUG	UAUUUCUUCA-CACAGCAU	482	1.5
Afom10631	Afo-miR418.171_55	AUGCUGUGAUGAAGAAAUG	CGUUUCUUC--CACAGCAU	668	2.5
Afom39909	Afo-miR5054.172_45	CCCACAGACGGCGCCA	GAGUGCCGUCUGUGGG	144	2.5
Afom7353	Afo-miR5054.172_45	CCCACAGACGGCGCCA	UGGUGCUGGCUGUGGG	198	2
Afom13226	Afo-miR5054.172_45	CCCACAGACGGCGCCA	AGGCGCUGUUUGUGGG	746	2.5
Afom10566	Afo-miR5054.172_45	CCCACAGACGGCGCCA	AGCUGCCGUCUGUGGG	292	2.5
Afom21506	Afo-miR5054.172_45	CCCACAGACGGCGCCA	AGGCGUUGUCUGUGGG	3002	2
Afom21509	Afo-miR5054.172_45	CCCACAGACGGCGCCA	AGGCGUUGUCUGUGGG	3239	2
Afom19883	Afo-miR5054.172_45	CCCACAGACGGCGCCA	UGGCGAUGGCUGUGGG	806	2.5
Afom33382	Afo-miR5054.172_45	CCCACAGACGGCGCCA	UGGUGGCUUCUGUGGG	3422	2.5
Afom8583	Afo-miR5054.172_45	CCCACAGACGGCGCCA	UGGC-CUGGCUGUGGG	666	2.5
Afom3050	Afo-miR5054.172_45	CCCACAGACGGCGCCA	UGGC-CUUUCUGUGGG	176	2.5
Afom23464	Afo-miR5054.172_45	CCCACAGACGGCGCCA	UGGC-UGGUCUGUGGG	1374	2.5
Afom16063	Afo-miR5054.172_45	CCCACAGACGGCGCCA	UGCCGCUG-CUGUGGG	665	2.5
Afom16059	Afo-miR5054.172_45	CCCACAGACGGCGCCA	UGGUGUUG-CUGUGGG	36	2.5
Afom14592	Afo-miR5054.172_45	CCCACAGACGGCGCCA	UGGCGAC-UCUGUGGG	943	2
Afom5829	Afo-miR5054.172_45	CCCACAGACGGCGCCA	UGGAGCUG-CUGUGGG	936	2.5
Afom13226	Afo-miR5054.173_45	UCCCACAGACGGCGCCA	AGGCGCUGUUUGUGGGA	746	2
Afom13983	Afo-miR5054.173_45	UCCCACAGACGGCGCCA	UGGUGCUGUGUGUGGGA	285	2
Afom7353	Afo-miR5054.173_45	UCCCACAGACGGCGCCA	UGGUGCUGGCUGUGGGA	198	2
Afom21506	Afo-miR5054.173_45	UCCCACAGACGGCGCCA	AGGCGUUGUCUGUGGGG	3002	2.5
Afom14114	Afo-miR5054.173_45	UCCCACAGACGGCGCCA	UGACGUUGUUUGUGGGA	564	2.5
Afom21509	Afo-miR5054.173_45	UCCCACAGACGGCGCCA	AGGCGUUGUCUGUGGGG	3239	2.5
Afom38607	Afo-miR5054.173_45	UCCCACAGACGGCGCCA	UGGUGUCCUUUGUGGGA	143	2.5
Afom16106	Afo-miR5054.173_45	UCCCACAGACGGCGCCA	UGGUGCUAUUUGUGGGA	1179	2.5
Afom3050	Afo-miR5054.173_45	UCCCACAGACGGCGCCA	UGGC-CUUUCUGUGGGA	176	2.5
Afom8583	Afo-miR5054.173_45	UCCCACAGACGGCGCCA	UGGC-CUGGCUGUGGGA	666	2.5
Afom24986	Afo-miR5054.173_45	UCCCACAGACGGCGCCA	UGCUGCC-UCUGUGGGA	2235	2.5
Afom16063	Afo-miR5054.173_45	UCCCACAGACGGCGCCA	UGCCGCUG-CUGUGGGA	665	2.5
Afom13226	Afo-miR5054.174_67	UUCCCACAGACGGCGCCA	AGGCGCUGUUUGUGGGAG	746	2.5
Afom13983	Afo-miR5054.174_67	UUCCCACAGACGGCGCCA	UGGUGCUGUGUGUGGGAG	285	2.5
Afom14114	Afo-miR5054.174_67	UUCCCACAGACGGCGCCA	UGACGUUGUUUGUGGGAA	564	2.5
Afom16106	Afo-miR5054.174_67	UUCCCACAGACGGCGCCA	UGGUGCUAUUUGUGGGAA	1179	2.5
Afom24156	Afo-miR5054.174_67	UUCCCACAGACGG-CGCCA	UGGCGACCGUCAGUGGGAA	1119	2
Afom8583	Afo-miR5054.174_67	UUCCCACAGACGGCGCCA	UGGC-CUGGCUGUGGGAA	666	2.5
Afom24986	Afo-miR5054.174_67	UUCCCACAGACGGCGCCA	UGCUGCC-UCUGUGGGAA	2235	2.5
Afom24156	Afo-miR5054.175_74	UUUCCCACAGACGG-CGCCA	UGGCGACCGUCAGUGGGAAA	1119	2
Afom8583	Afo-miR5054.175_74	UUUCCCACAGACGGCGCCA	UGGC-CUGGCUGUGGGAAA	666	2.5
Afom34292	Afo-miR5077.176_81	CGUUUCACGUCGGGUUCACCA	UGUUGAACUCGA-GUGAAACG	1013	2.5
Afom23007	Afo-miR5077.177_176	UCACGUCAGGUUCACCA	UGGAGAGCCUGACGUGA	639	1.5
Afom23014	Afo-miR5077.177_176	UCACGUCAGGUUCACCA	UGGAGAGCCUGACGUGA	249	1.5
Afom23022	Afo-miR5077.177_176	UCACGUCAGGUUCACCA	UGGAGAGCCUGACGUGA	249	1.5
Afom3954	Afo-miR5077.177_176	UCACGUCAGGUUCACCA	GGGUGAAGCUGACGUGA	994	2
Afom3953	Afo-miR5077.177_176	UCACGUCAGGUUCACCA	GGGUGAAGCUGACGUGA	994	2
Afom36373	Afo-miR5077.177_176	UCACGUCAGGUUCACCA	UGGUGCACCUGAUGUGG	987	2.5
Afom20735	Afo-miR5077.177_176	UCACGUCAGGUUCACCA	UGGUGAAGCAGACGUGG	891	2.5
Afom27923	Afo-miR5077.177_176	UCACGUCAGGUUCACCA	UGGUGAACCU-ACGUGG	1718	2.5
Afom31639	Afo-miR5077.177_176	UCACGUCAGGUUCACCA	UGGGGAAUC-GACGUGA	2	2.5
Afom23007	Afo-miR5077.178_1094	UCACGUCGGGUUCACCA	UGGAGAGCCUGACGUGA	639	2
Afom23014	Afo-miR5077.178_1094	UCACGUCGGGUUCACCA	UGGAGAGCCUGACGUGA	249	2
Afom23022	Afo-miR5077.178_1094	UCACGUCGGGUUCACCA	UGGAGAGCCUGACGUGA	249	2
Afom3954	Afo-miR5077.178_1094	UCACGUCGGGUUCACCA	GGGUGAAGCUGACGUGA	994	2.5
Afom3953	Afo-miR5077.178_1094	UCACGUCGGGUUCACCA	GGGUGAAGCUGACGUGA	994	2.5
Afom21897	Afo-miR5077.178_1094	UCACGUCGGGUUCACCA	GGAUGAACCCGACGUGG	4741	2.5
Afom20735	Afo-miR5077.178_1094	UCACGUCGGGUUCACCA	UGGUGAAGCAGACGUGG	891	2.5
Afom31639	Afo-miR5077.178_1094	UCACGUCGGGUUCACCA	UGGGGAA-UCGACGUGA	2	2.5
Afom15038	Afo-miR5083.180_68	CUACAAUUAUCUGACUGU	CCAGUCAGUUAAUUGUAG	165	2
Afom35378	Afo-miR5083.180_68	CUACAAUUAUCUGACUGU	ACAAUCAGG-AAUUGUAG	333	2.5
Afom32366	Afo-miR5083.180_68	CUACAAUUAUCUGACUGU	AAAGUCAGA-GAUUGUAG	342	2.5
Afom35382	Afo-miR5083.180_68	CUACAAUUAUCUGACUGU	ACAAUCAGG-AAUUGUAG	321	2.5
Afom19906	Afo-miR5139.182_63	AACCUGGCUCUGAUACCA	UGGUAU-AGGGCCAGGUG	435	2.5
Afom39135	Afo-miR5139.183_50	ACCUGGCUCUGAUACCA	UGGUAUCAGAGCUAGGG	674	2
Afom34041	Afo-miR5139.183_50	ACCUGGCUCUGAUACCA	GGGUGACAGAGCCAGGU	3660	2.5
Afom34038	Afo-miR5139.183_50	ACCUGGCUCUGAUACCA	GGGUGACAGAGCCAGGU	3660	2.5
Afom552	Afo-miR5139.183_50	ACCUGGCUCUGAUACCA	UGGGCUUAGAGCCAGGU	1052	2.5
Afom29944	Afo-miR5139.183_50	ACCUGGCUCUGAUACCA	UGGCAUCUGGGCCAGGU	1392	2.5
Afom4981	Afo-miR5139.183_50	ACCUGGCUCU-GAUACCA	UGGUUUCGAGAGCCAGGU	261	2
Afom1136	Afo-miR5139.183_50	ACCUGGCUCUGAUACCA	UGGUG-CAAAGCCAGGU	135	2.5
Afom19906	Afo-miR5139.183_50	ACCUGGCUCUGAUACCA	UGGUAU-AGGGCCAGGU	435	1.5
Afom34969	Afo-miR5139.183_50	ACCUGGCUCUGAUACCA	UGGUG-CACAGCCAGGU	741	2.5
Afom27596	Afo-miR5139.183_50	ACCUGGCUCUGAUACCA	UGGUAUC-GAGCCAGGA	2618	2
Afom27594	Afo-miR5139.183_50	ACCUGGCUCUGAUACCA	UGGUAUC-GAGCCAGGA	2219	2
Afom9392	Afo-miR5139.183_50	ACCUGGCUCUGAUACCA	UGGUG-CAG-GCCAGGU	46	2.5
Afom11017	Afo-miR529-5p.184_83	AGAAGAGAGAGAGUACAGCCC	GGGC-GUGCUCUCUCUCUUCU	763	1.5
Afom31186	Afo-miR529-5p.184_83	AGAAGAGAGAGAGUACAGCCC	GGGC-GUGCUCUCUCUCUUCU	1567	1.5
Afom31164	Afo-miR529-5p.184_83	AGAAGAGAGAGAGUACAGCCC	GGGC-GUGCUCUCUCUCUUCU	1567	1.5
Afom31176	Afo-miR529-5p.184_83	AGAAGAGAGAGAGUACAGCCC	GGGC-GUGCUCUCUCUCUUCU	1690	1.5
Afom31165	Afo-miR529-5p.184_83	AGAAGAGAGAGAGUACAGCCC	GGGC-GUGCUCUCUCUCUUCU	1690	1.5
Afom26799	Afo-miR530-5p.186_2736	UCUGCAUCUGCACCUGCACCU	AGGUGCAAGUGCAGAUGCAGA	39	1
Afom29107	Afo-miR530-5p.186_2736	UCUGCAUCUGCACCUGCACCU	AGGUGCAGGUGCAGGUGCAGG	471	1.5
Afom36974	Afo-miR530-5p.186_2736	UCUGCAUCUGCAC-CUGCACCU	AGGUGGAGAGUGCAGAUGCAGA	278	2
Afom26799	Afo-miR530-5p.187_146	UCUGCAUCUGCACUUGCACCU	AGGUGCAAGUGCAGAUGCAGA	39	0
Afom29107	Afo-miR530-5p.187_146	UCUGCAUCUGCACUUGCACCU	AGGUGCAGGUGCAGGUGCAGG	471	2
Afom36974	Afo-miR530-5p.187_146	UCUGCAUCUGCACU-UGCACCU	AGGUGGAGAGUGCAGAUGCAGA	278	2
Afom13419	Afo-miR5382.190_596	UCUAAAUCGGCUCUAU	AUGGGGCUGAUUUGGA	64	2.5
Afom38499	Afo-miR5382.190_596	UCUAAAUCGGCUCUAU	AUAGCGCUGAUUUAGA	1106	1.5
Afom8427	Afo-miR5382.190_596	UCUAAAUCGGCUCUAU	GCAGAGCCGAUUUGGA	364	2.5
Afom5661	Afo-miR5382.190_596	UCUAAAUCGGCUCUAU	AUGGGGCAGAUUUAGA	560	2
Afom17564	Afo-miR5382.190_596	UCUAAAUCGGCUCUAU	AUGCAGCCGAUUUGGA	725	2.5
Afom29943	Afo-miR5382.190_596	UCUAAAUCGGCUCUAU	GUGGAGCUGAUUUAGC	2405	2.5
Afom17563	Afo-miR5382.190_596	UCUAAAUCGGCUCUAU	AUGCAGCCGAUUUGGA	1226	2.5
Afom36276	Afo-miR5382.190_596	UCUAAAUCGGCUCUAU	AUACAGCUGGUUUAGA	770	2.5
Afom7668	Afo-miR5382.190_596	UCUAAAUCGGCUCUAU	AUGUAGCUGAUUUAGA	1121	2
Afom30353	Afo-miR5382.190_596	UCUAAAUCGGCUCUAU	AUAUAGUUGAUUUAGA	1856	2
Afom30354	Afo-miR5382.190_596	UCUAAAUCGGCUCUAU	AUAUAGUUGAUUUAGA	1856	2
Afom34886	Afo-miR5382.190_596	UCUAAAUCGGCUCUAU	GAGGAGCUGAUUUAGA	958	2.5
Afom34885	Afo-miR5382.190_596	UCUAAAUCGGCUCUAU	GAGGAGCUGAUUUAGA	991	2.5
Afom13366	Afo-miR5382.190_596	UCUAAAUCGGCUCUAU	GUAGGGCUUAUUUAGA	458	2.5
Afom13360	Afo-miR5382.190_596	UCUAAAUCGGCUCUAU	GUAGGGCUUAUUUAGA	578	2.5
Afom22040	Afo-miR5382.190_596	UCUAAAUCGGCUCUAU	AUGGAGACCAUUUAGA	443	2.5
Afom29996	Afo-miR5382.190_596	UCUAAAUCGGCUCUAU	AAAGGGUUGAUUUAGA	347	2.5
Afom6694	Afo-miR5382.190_596	UCUAAAUCGGCUCUAU	AGAGAGUUGAUUUAGG	353	2.5
Afom23705	Afo-miR5382.190_596	UCUAAAUCGGCUCUAU	ACAGAGGUGAUUUAGA	656	2.5
Afom18923	Afo-miR5382.190_596	UCUAAAUCGGCUCUAU	GUGCAGUCGAUUUAGA	3344	2.5
Afom16722	Afo-miR5382.190_596	UCUAAAUCGGCUCUAU	AUGGAG-CGAUUUGGA	445	2.5
Afom39595	Afo-miR5382.190_596	UCUAAAUC-GGCUCUAU	GUCGAGCCAGAUUUAGA	280	2.5
Afom38482	Afo-miR5382.190_596	UCUAAAUCGGCUCUAU	AUGGGGCC-AUUUAGG	1170	2.5
Afom25973	Afo-miR5382.190_596	UCUAAAUCGGCUCUAU	AUGGAG--GAUUUAGA	268	2.5
Afom25970	Afo-miR5382.190_596	UCUAAAUCGGCUCUAU	AUGGAG--GAUUUAGA	298	2.5
Afom39282	Afo-miR5382.190_596	UCUAAAUCGGCUCUAU	AGAGAGCU-AUUUAGA	319	2.5
Afom23460	Afo-miR5782.192_70	UUGUUGGAGAGGUUCAGAA	UUUUGAAUCUUUCCAACAA	1052	1.5
Afom24237	Afo-miR5782.192_70	UUGUUGGAGAGGUUCAGAA	UUCUGGAUCUCUCCAAUAA	452	2
Afom12595	Afo-miR5782.192_70	UUGUUGGAGAGGUUCAGAA	UUCAGAACCUCUCCAACGA	87	2
Afom17530	Afo-miR5782.192_70	UUGUUGGAGAGGUUCAGAA	UUCUAAACCUCUCCAGCAA	719	2
Afom17712	Afo-miR5782.192_70	UUGUUGGAGAGGUUCAGAA	UUAUGAGCCUUUCCAACAA	395	2
Afom28899	Afo-miR5782.192_70	UUGUUGGAGAGGUUCAGAA	GUCUAGACCUCUCCAACAA	378	2.5
Afom28898	Afo-miR5782.192_70	UUGUUGGAGAGGUUCAGAA	GUCUAGACCUCUCCAACAA	384	2.5
Afom9845	Afo-miR5782.192_70	UUGUUGGAGAGGUUCAGAA	CUCUAGACCUCUCCAACAA	330	2.5
Afom28895	Afo-miR5782.192_70	UUGUUGGAGAGGUUCAGAA	GUCUAGACCUCUCCAACAA	378	2.5
Afom28892	Afo-miR5782.192_70	UUGUUGGAGAGGUUCAGAA	GUCUAGACCUCUCCAACAA	384	2.5
Afom28889	Afo-miR5782.192_70	UUGUUGGAGAGGUUCAGAA	GUCUAGACCUCUCCAACAA	384	2.5
Afom35109	Afo-miR5782.192_70	UUGUUGGAGAGGUUCAGAA	AUCUCGACCUCUCCAACAA	450	2.5
Afom1570	Afo-miR5782.192_70	UUGUUGGAGAGGUUCAGAA	UCUUAAACCUCUCCAACAA	167	2.5
Afom22958	Afo-miR5782.192_70	UUGUUGGAGAGGUUCAGAA	UCCUGAAACUUUCCAACAA	543	2.5
Afom8996	Afo-miR5782.192_70	UUGUUGGAGAGGUUCAGAA	UCCUGAACGUUUCCAACAA	362	2.5
Afom27654	Afo-miR5782.192_70	UUGUUGGAGAGGUUCAGAA	UUCUGAACCU-UCCAACAU	591	2
Afom29471	Afo-miR5782.192_70	UUGUUGGAGA-GGUUCAGAA	UUCAGGACCAUCUCCAACAA	624	2.5
Afom27794	Afo-miR6103.193_12842	UAAGACAAAUCCAGG-GACU	GGUCGCUUGGAUUUGUCUUA	1396	2
Afom27790	Afo-miR6103.193_12842	UAAGACAAAUCCAGG-GACU	GGUCGCUUGGAUUUGUCUUA	1396	2
Afom33287	Afo-miR6300.194_7895	GGUGGCUGUAGUUUAGUGG	CCACUCAAGUACAGCCACC	113	2
Afom38346	Afo-miR6300.194_7895	GGUGGCUGUAGUUUAGUGG	CCAAUAAA-UGCAGCCACC	157	2.5
Afom38343	Afo-miR6300.194_7895	GGUGGCUGUAGUUUAGUGG	CCAAUAAA-UGCAGCCACC	224	2.5
Afom27604	Afo-miR7767.196_164	AAGAUGAGUGCUCUCCUAC	GCAGGAGAAUACUCAUCUU	2616	2.5
Afom6901	Afo-miR7767.198_1623	CAAGAUGAGUGCUCUCCUAU	AUAGGAGAGCGCGCAUCUUU	1186	2.5
Afom16637	Afo-miR7767.201_601	CUCAAGAUGAGUGCUCUCCC	GGGAGA-CACUUGUCUUGAG	942	2
Afom16640	Afo-miR7767.201_601	CUCAAGAUGAGUGCUCUCCC	GGGAGA-CACUUGUCUUGAG	393	2
Afom16638	Afo-miR7767.201_601	CUCAAGAUGAGUGCUCUCCC	GGGAGA-CACUUGUCUUGAG	393	2
Afom26139	Afo-miR7767.202_1273	UCAAGAUGA--GUGCUCUCCC	GGGAGAGCACUGUCAUCUUGA	836	2
Afom23008	Afo-miR7767.202_1273	UCAAGAUGAGUGCUCUCCC	GGGAGUGCAAUCAUCUUGG	1241	2.5
Afom23022	Afo-miR7767.202_1273	UCAAGAUGAGUGCUCUCCC	GGGAGUGCAAUCAUCUUGG	1616	2.5
Afom16637	Afo-miR7767.202_1273	UCAAGAUGAGUGCUCUCCC	GGGAGA-CACUUGUCUUGA	942	2.5
Afom16640	Afo-miR7767.202_1273	UCAAGAUGAGUGCUCUCCC	GGGAGA-CACUUGUCUUGA	393	2.5
Afom16638	Afo-miR7767.202_1273	UCAAGAUGAGUGCUCUCCC	GGGAGA-CACUUGUCUUGA	393	2.5
Afom20359	Afo-miR7767.202_1273	UCAAGAUGAGUGCUCUCCC	GGGAGA-CACGCAUCUUGG	687	2.5
Afom21110	Afo-miR8175.204_44	UCCCCGGCAACGGCGCCA	UGGCGUCGUUGCCAGGGA	203	2.5
Afom4058	Afo-miR8175.204_44	UCCCCGGCAACGGCGCCA	AGGCGCCGGUGCCGGGGA	58	2
Afom11771	Afo-miR8175.204_44	UCCCCGGCAACGGCGCCA	UGGUGCCGCUGCUGGGGA	1095	2.5
Afom36524	Afo-miR8175.204_44	UCCCCGGCAACGGCGCCA	UGGUGCUGCUGCCGGGGA	282	2
Afom36714	Afo-miR8175.204_44	UCCCCGGCAACGGCGCCA	UGGCGAUGUU-CCGGGGA	372	2.5
Afom30755	Afo-miR8767.205_213	UUUUUCAACUGUGACAUGCA	UGCAAGUUUCAGUUGAAAAA	1235	2.5
Afom30756	Afo-miR8767.205_213	UUUUUCAACUGUGACAUGCA	UGCAAGUUUCAGUUGAAAAA	1418	2.5
Afom39705	Afo-miR8767.205_213	UUUUUCAACUGUGACAUGCA	UGCAUG-CGCUGUUGAAAAA	237	2.5
Afom7235	Afo-miR8767.205_213	UUUUUCAACUGUGACAUGCA	UGCAUG-CACAAUUGAAAAG	518	2.5
Afom35923	Afo-miR8767.205_213	UUUUUCAACUGUGACAUGCA	UGCAUGUU-CAGGUGAAAAA	2463	2.5
Afom31639	Afo-miR894.206_64	AUUCACGUCGGGUUCACCA	UGGGGAA-UCGACGUGAAU	2	2.5
Afom34292	Afo-miR894.207_100	GUUUCACGUCGGGUUCACCA	UGUUGAACUCGA-GUGAAAC	1013	2.5
Afom23007	Afo-miR894.209_354	UUCACGUCAGGUUCACCA	UGGAGAGCCUGACGUGAG	639	2
Afom23014	Afo-miR894.209_354	UUCACGUCAGGUUCACCA	UGGAGAGCCUGACGUGAG	249	2
Afom23022	Afo-miR894.209_354	UUCACGUCAGGUUCACCA	UGGAGAGCCUGACGUGAG	249	2
Afom15858	Afo-miR894.209_354	UUCACGUCAGGUUCACCA	UGGAGAACUUAACGUGAA	1185	2.5
Afom2978	Afo-miR894.209_354	UUCACGUCAGGUUCACCA	UGAUGGACCU-ACGUGAA	344	2.5
Afom31639	Afo-miR894.209_354	UUCACGUCAGGUUCACCA	UGGGGAAUC-GACGUGAA	2	2.5
Afom7064	Afo-miR894.210_142	UUCACGUC-GCUCUCACCA	UGGUGGGAGCUAACGUGAA	20	2.5
Afom23007	Afo-miR894.211_1626	UUCACGUCGGGUUCACCA	UGGAGAGCCUGACGUGAG	639	2.5
Afom23014	Afo-miR894.211_1626	UUCACGUCGGGUUCACCA	UGGAGAGCCUGACGUGAG	249	2.5
Afom23022	Afo-miR894.211_1626	UUCACGUCGGGUUCACCA	UGGAGAGCCUGACGUGAG	249	2.5
Afom31639	Afo-miR894.211_1626	UUCACGUCGGGUUCACCA	UGGGGAA-UCGACGUGAA	2	2.5
Afom4296	Afo-miR894.211_1626	UUCACGUCG-GGUUCACCA	UGGUGCAUCGCGACGUGAA	1538	2.5
Afom4295	Afo-miR894.211_1626	UUCACGUCG-GGUUCACCA	UGGUGCAUCGCGACGUGAA	1538	2.5
Afom15858	Afo-miR894.212_53	UUUCACGUCAGGUUCACCA	UGGAGAACUUAACGUGAAA	1185	2.5
Afom21066	Afo-miR898.215_92	UCCCUAGGCAGUGAACAGU	ACUCUUUGUUGCCUAGGGA	173	2.5
Afom30807	Afo-miR9471.216_59	CCUUGGCUGUCUGAGCAUC	GAUCCUCAGAUAGCCAAGG	31	1.5
Afom38388	Afo-miR9471.216_59	CCUUGGCUGUCUGAGCAUC	GAUGCUUUGAUGGCCAAGG	2614	2.5
Afom26898	Afo-miR9471.216_59	CCUUGGCUGUCUGAGCAUC	GAUG-UCAGAUGGCCAAGG	423	2
Anim30896	Ani-miR1064.217_111	UCGGGUGAUGAUUCUGACA	UGUC-GAAUCGUCACCUGA	2547	2.5
Anim44328	Ani-miR157-5p.219_1074	UUGACAGAAGAUAGAGAGCAC	GUGCUCUCUCUCUUCUGUCAC	1846	2
Anim44335	Ani-miR157-5p.219_1074	UUGACAGAAGAUAGAGAGCAC	GUGCUCUCUCUCUUCUGUCAU	929	2
Anim8690	Ani-miR157-5p.219_1074	UUGACAGAAGAUAGAGAGCAC	GUGCUCUCUCUCUUCUGUCAC	2026	2
Anim44330	Ani-miR157-5p.219_1074	UUGACAGAAGAUAGAGAGCAC	GUGCUCUCUCUCUUCUGUCAC	1831	2
Anim44334	Ani-miR157-5p.219_1074	UUGACAGAAGAUAGAGAGCAC	GUGCUCUCUCUCUUCUGUCAC	1831	2
Anim44338	Ani-miR157-5p.219_1074	UUGACAGAAGAUAGAGAGCAC	GUGCUCUCUCUCUUCUGUCAU	2040	2
Anim59044	Ani-miR157-5p.219_1074	UUGACAGAAGAUAGAGAGCAC	GUGAUCUCU-UCUUCUGUCAG	276	2.5
Anim17910	Ani-miR159-3p.220_33	CUUGGAAAGAAGGGGGCUCCA	UGGAGGCCGCUUCUUUCCAAG	138	2
Anim65380	Ani-miR159-3p.221_27	CUUGGAAAGAGGGGAGCUCCA	UGGGGCUCCCCU-UUUCCAAA	3644	2.5
Anim65378	Ani-miR159-3p.221_27	CUUGGAAAGAGGGGAGCUCCA	UGGGGCUCCCCU-UUUCCAAA	3644	2.5
Anim4390	Ani-miR159-3p.221_27	CUUGGAAAGAGGGGAGCUCCA	UGGAGCU-CUAUCUUUCCAAG	110	2.5
Anim30976	Ani-miR159-3p.222_27	CUUGGGAAGAAGGGAGCUCCA	UCGAGCUCCCUU-UUCCCAAG	286	2
Anim9044	Ani-miR159-3p.223_248	UUGGAAAGAAGGGAGCUCCA	GGGAGCUCUCUUCUUUCCAA	1045	1.5
Anim9042	Ani-miR159-3p.223_248	UUGGAAAGAAGGGAGCUCCA	GGGAGCUCUCUUCUUUCCAA	1045	1.5
Anim9041	Ani-miR159-3p.223_248	UUGGAAAGAAGGGAGCUCCA	GGGAGCUCUCUUCUUUCCAA	1045	1.5
Anim23933	Ani-miR159-3p.223_248	UUGGAAAGAAGGGAGCUCCA	UGGGGCU-UCUUUUUUCCAA	1675	2.5
Anim23926	Ani-miR159-3p.223_248	UUGGAAAGAAGGGAGCUCCA	UGGGGCU-UCUUUUUUCCAA	1774	2.5
Anim65380	Ani-miR159-3p.223_248	UUGGAAAGAAGGGAGCUCCA	UGGGGCUCCCCU-UUUCCAA	3644	2.5
Anim65378	Ani-miR159-3p.223_248	UUGGAAAGAAGGGAGCUCCA	UGGGGCUCCCCU-UUUCCAA	3644	2.5
Anim4390	Ani-miR159-3p.223_248	UUGGAAAGAAGGGAGCUCCA	UGGAGCU-CUAUCUUUCCAA	110	2.5
Anim9044	Ani-miR159-3p.235_8957	CUUGGAAAGAAGGGAGCUCCA	GGGAGCUCUCUUCUUUCCAAA	1045	2.5
Anim9042	Ani-miR159-3p.235_8957	CUUGGAAAGAAGGGAGCUCCA	GGGAGCUCUCUUCUUUCCAAA	1045	2.5
Anim9041	Ani-miR159-3p.235_8957	CUUGGAAAGAAGGGAGCUCCA	GGGAGCUCUCUUCUUUCCAAA	1045	2.5
Anim4390	Ani-miR159-3p.235_8957	CUUGGAAAGAAGGGAGCUCCA	UGGAGCU-CUAUCUUUCCAAG	110	2.5
Anim60802	Ani-miR159-3p.236_38	CUUGGAAGGAAGGGAGCUCCA	UGGAGCUCUCUCCCUUCCAGG	1329	2.5
Anim65259	Ani-miR159-3p.238_31	UUGGACUGAAGGGAGCGUCCAC	GUGGA-GCUCCCCUCAGUCCAA	428	2
Anim33874	Ani-miR159-5p.234_55	AGCUCUCGUCGGUCCAAUC	GGUUGGAGCGA-GAGAGCU	11	2.5
Anim72905	Ani-miR160-5p.224_418	UUGCCUGGCUCCCUGCAUGCU	GGCAUGCAGGGAGCCAGGCAA	1326	0.5
Anim61450	Ani-miR160-5p.224_418	UUGCCUGGCUCCCUGCAUGCU	GGCAUGCAGGGAGCCAGGCAA	199	0.5
Anim44053	Ani-miR160-5p.224_418	UUGCCUGGCUCCCUGCAUGCU	GGCAUGCAGGGAGCCAGGCAU	213	1.5
Anim44054	Ani-miR160-5p.224_418	UUGCCUGGCUCCCUGCAUGCU	GGCAUGCAGGGAGCCAGGCAU	209	1.5
Anim37083	Ani-miR160-5p.224_418	UUGCCUGGCUCCCUGCAUGCU	AGCAUGGAGGGAGCCAGGCAC	252	2
Anim45501	Ani-miR166-3p.227_4460	UCGGACCAGGCUUCAUUCU	GGGAUGAAGCCUGGUCCGG	33	1.5
Anim68042	Ani-miR166-3p.227_4460	UCGGACCAGGCUUCAUUCU	GGGAUGAAGCCUGGUCCGG	556	1.5
Anim68032	Ani-miR166-3p.227_4460	UCGGACCAGGCUUCAUUCU	GGGAUGAAGCCUGGUCCGG	1019	1.5
Anim68030	Ani-miR166-3p.227_4460	UCGGACCAGGCUUCAUUCU	GGGAUGAAGCCUGGUCCGG	1019	1.5
Anim19981	Ani-miR166-3p.227_4460	UCGGACCAGGCUUCAUUCU	GGGAUGAAGCCUGGUCCGG	740	1.5
Anim19976	Ani-miR166-3p.227_4460	UCGGACCAGGCUUCAUUCU	GGGAUGAAGCCUGGUCCGG	740	1.5
Anim19979	Ani-miR166-3p.227_4460	UCGGACCAGGCUUCAUUCU	GGGAUGAAGCCUGGUCCGG	740	1.5
Anim19978	Ani-miR166-3p.227_4460	UCGGACCAGGCUUCAUUCU	GGGAUGAAGCCUGGUCCGG	740	1.5
Anim68038	Ani-miR166-3p.227_4460	UCGGACCAGGCUUCAUUCU	GGGAUGAAGCCUGGUCCGG	959	1.5
Anim68034	Ani-miR166-3p.227_4460	UCGGACCAGGCUUCAUUCU	GGGAUGAAGCCUGGUCCGG	1039	1.5
Anim68801	Ani-miR166-3p.227_4460	UCGGACCAGGCUUCAUUCU	AGAAUGAAGGUUGGUCUGA	1407	2.5
Anim20163	Ani-miR166-3p.227_4460	UCGGACCAGGCUUCAUUCU	ACAAUGAAGGCUGGUCCGA	1129	2
Anim39852	Ani-miR168.228_67	UCGAUUGGUGCAGAUCGGGAG	UUCCUGAUCUGCACCAAUUGA	140	2
Anim25090	Ani-miR168.228_67	UCGAUUGGUGCAGAUCGGGAG	CUCACGAUCUGCAUCAAUCGC	1287	2.5
Anim52928	Ani-miR168.229_117	UCGCUUGGUGCAGGUCGGGA	UACUGGCCUGCACCAAGCGG	614	2.5
Anim40254	Ani-miR171-3p.231_143	UUGAGUCGCGCCAAUAUCGCG	AGCGAUAUUGGCGCGGCUCAA	2210	2
Anim31194	Ani-miR172-3p.232_38	CGAGAAUCUUGAUGAUGCUGC	GCAGCAUCAUCAAGAUUCUCA	297	1
Anim51254	Ani-miR172-3p.232_38	CGAGAAUCUUGAUGAUGCUGC	GCAGCAUCAUCAGGAUUCUCA	1495	1.5
Anim51248	Ani-miR172-3p.232_38	CGAGAAUCUUGAUGAUGCUGC	GCAGCAUCAUCAGGAUUCUCA	1636	1.5
Anim51247	Ani-miR172-3p.232_38	CGAGAAUCUUGAUGAUGCUGC	GCAGCAUCAUCAGGAUUCUCA	1636	1.5
Anim51251	Ani-miR172-3p.232_38	CGAGAAUCUUGAUGAUGCUGC	GCAGCAUCAUCAGGAUUCUCA	2192	1.5
Anim51245	Ani-miR172-3p.232_38	CGAGAAUCUUGAUGAUGCUGC	GCAGCAUCAUCAGGAUUCUCA	2431	1.5
Anim21787	Ani-miR172-3p.232_38	CGAGAAUCUUGAUGAUGCUGC	GCAGCAUCAUCAGGAUUCUCA	2695	1.5
Anim21786	Ani-miR172-3p.232_38	CGAGAAUCUUGAUGAUGCUGC	GCAGCAUCAUCAGGAUUCUCA	2695	1.5
Anim21780	Ani-miR172-3p.232_38	CGAGAAUCUUGAUGAUGCUGC	GCAGCAUCAUCAGGAUUCUCA	2397	1.5
Anim21782	Ani-miR172-3p.232_38	CGAGAAUCUUGAUGAUGCUGC	GCAGCAUCAUCAGGAUUCUCA	2481	1.5
Anim21784	Ani-miR172-3p.232_38	CGAGAAUCUUGAUGAUGCUGC	GCAGCAUCAUCAGGAUUCUCA	2484	1.5
Anim49669	Ani-miR2950.233_152	CUCCAUCUCUUGCACACUGAG	UUCAGGGUG-AAGAGAUGGAG	185	2.5
Anim49671	Ani-miR2950.233_152	CUCCAUCUCUUGCACACUGAG	UUCAGGGUG-AAGAGAUGGAG	185	2.5
Anim47135	Ani-miR3706.239_40	GGAGAGAUGGCUGAGAGG	UCUCUCAGUCAUUUCUCU	533	2.5
Anim30673	Ani-miR3706.239_40	GGAGAGAUGGCUGAGAGG	CCUCUCAGCCUUCUCUUC	119	2
Anim30675	Ani-miR3706.239_40	GGAGAGAUGGCUGAGAGG	CCUCUCAGCCUUCUCUUC	119	2
Anim30676	Ani-miR3706.239_40	GGAGAGAUGGCUGAGAGG	CCUCUCAGCCUUCUCUUC	119	2
Anim29925	Ani-miR3706.239_40	GGAGAGAUGGCUGAGAGG	UCUCUCAGCAGUCUCUCC	40	2
Anim28557	Ani-miR3706.239_40	GGAGAGAUGGCUGAGAGG	CUUCUCAGCGAUUUCUCC	396	2.5
Anim37288	Ani-miR3706.239_40	GGAGAGAUGGCUGAGAGG	UCUUUCAGUUGUCUCUCC	1039	2.5
Anim68829	Ani-miR3706.239_40	GGAGAGAUGGCUGAGAGG	UCUCUCCGCCAUCUCUUC	62	2.5
Anim8887	Ani-miR3706.239_40	GGAGAGAUGGCUGAGAGG	CCUCUCAGCUCUCUCUCU	21	2
Anim68832	Ani-miR3706.239_40	GGAGAGAUGGCUGAGAGG	UCUCUCCGCCAUCUCUUC	62	2.5
Anim74703	Ani-miR3706.239_40	GGAGAGAUGGCUGAGAGG	CACCUCAGCCAUCUCUCC	712	2
Anim8883	Ani-miR3706.239_40	GGAGAGAUGGCUGAGAGG	CCUCUCAGCUCUCUCUCU	352	2
Anim29921	Ani-miR3706.239_40	GGAGAGAUGGCUGAGAGG	UCUCUCGGCGGUCUCUCC	231	2.5
Anim56823	Ani-miR3706.239_40	GGAGAGAUGGCUGAGAGG	ACUCUCAGGCAUCUCUCU	577	2.5
Anim14635	Ani-miR3706.239_40	GGAGAGAUGGCUGAGAGG	CCUCUUUGCCAUCUUUCC	74	2.5
Anim66075	Ani-miR3706.239_40	GGAGAG-AUGGCUGAGAGG	CCUCUCAGCCAUGCUCUCC	3247	2
Anim74415	Ani-miR3706.239_40	GGAGAGAUGGCUGAGAGG	UCUCUUGGACAUCUCUCC	756	2.5
Anim29725	Ani-miR3706.239_40	GGAGAGAUGGCUGAGAGG	CCUUCCAGCCAUCUCUCA	1348	2.5
Anim29728	Ani-miR3706.239_40	GGAGAGAUGGCUGAGAGG	CCUUCCAGCCAUCUCUCA	1348	2.5
Anim39848	Ani-miR3706.239_40	GGAGAGAUGGCUGAGAGG	CUGUUCAGCCAUCUCUCU	659	2.5
Anim55955	Ani-miR3706.239_40	GGAGAGAUGGCUGAGAGG	CCUCUGAGUCCUCUCUCC	277	2.5
Anim55955	Ani-miR3706.239_40	GGAGAGAUGGCUGAGAGG	CCUCUCAGGC-UCUCUCC	152	2
Anim22633	Ani-miR3706.239_40	GGAGAGAUGGCUGAGAGG	UCACGCAGCCAUCUCUCC	86	2.5
Anim39449	Ani-miR3706.239_40	GGAGAGAUGGCUGAGAGG	CCUCCCACCCAUCUCUCU	183	2.5
Anim45850	Ani-miR3706.239_40	GGAGAGAUGGCUGAGAGG	UCUCUC-GUCAUCUCUCC	30	2
Anim40427	Ani-miR3706.239_40	GGAGAGAUGGCUGAGAGG	CAUCACAGUCAUCUCUCC	703	2.5
Anim59511	Ani-miR3706.239_40	GGAGAGAUGGCUGAGAGG	CCGCUCGACCAUCUCUCC	3311	2.5
Anim59510	Ani-miR3706.239_40	GGAGAGAUGGCUGAGAGG	CCGCUCGACCAUCUCUCC	3311	2.5
Anim48546	Ani-miR3706.239_40	GGAGAGAUGGCUGAGAGG	CCUC-CAGCUGUCUCUCC	778	2
Anim3743	Ani-miR3706.239_40	GGAGAGAUGGCUGAGAGG	CCUC-CAUCCAUCUCUCC	263	2
Anim46728	Ani-miR3706.239_40	GGAGAGAUGGCUGAGAGG	UCUC-CAACCAUCUCUCC	947	2.5
Anim46727	Ani-miR3706.239_40	GGAGAGAUGGCUGAGAGG	UCUC-CAACCAUCUCUCC	947	2.5
Anim4782	Ani-miR3706.239_40	GGAGAGAUGGCUGAGAGG	UCUCUCGG-CAUCUCUCU	1429	2.5
Anim19705	Ani-miR3706.239_40	GGAGAGAUGGCUGAGAGG	CCUC-CGGUCAUCUCUCU	61	2.5
Anim56473	Ani-miR3706.239_40	GGAGAGAUGGCUGAGAGG	CUUCUC--CCAUCUCUCC	3	2.5
Anim46736	Ani-miR3706.239_40	GGAGAGAUGGCUGAGAGG	UCUC-CAACCAUCUCUCC	479	2.5
Anim3551	Ani-miR3706.239_40	GGAGAGAUGGCUGAGAGG	CCUCUC-UCCAUCUCUCU	117	2.5
Anim4916	Ani-miR3706.239_40	GGAGAGAUGGCUGAGAGG	CCUCUC-CCCGUCUCUCC	1051	2.5
Anim36203	Ani-miR3706.239_40	GGAGAGAUGG-CUGAGAGG	UUUUUCAGCCCAUCUCUCC	362	2.5
Anim36204	Ani-miR3706.239_40	GGAGAGAUGG-CUGAGAGG	UUUUUCAGCCCAUCUCUCC	399	2.5
Anim46726	Ani-miR3706.239_40	GGAGAGAUGGCUGAGAGG	UCUC-CAACCAUCUCUCC	1318	2.5
Anim46729	Ani-miR3706.239_40	GGAGAGAUGGCUGAGAGG	UCUC-CAACCAUCUCUCC	2724	2.5
Anim46730	Ani-miR3706.239_40	GGAGAGAUGGCUGAGAGG	UCUC-CAACCAUCUCUCC	2724	2.5
Anim38073	Ani-miR3706.239_40	GGAGAGAUGGCUGAGAGG	CUUUUCAGCC-UCUCUCU	438	2.5
Anim4680	Ani-miR3706.239_40	GGAGAGAUGGCUGAGAGG	GCUCUCA-CCAUCUCUCC	151	2
Anim31493	Ani-miR3706.239_40	GGAGAGAUGGCUGAGAGG	UCUCUCA-CCGUCUCUCU	166	2.5
Anim65728	Ani-miR3706.239_40	GGAGAGAUGGCUGAGAGG	CCUCU-AGGCAUCUCUCC	2612	2
Anim22524	Ani-miR3706.239_40	GGAGAGAUGGCUGAGAGG	UCUCUCUGCC-UCUCUCC	22	2.5
Anim20172	Ani-miR3706.239_40	GGAGAGAUGGCUGAGAGG	UCUCUC-UCCAUCUCUCC	216	2.5
Anim48997	Ani-miR3706.239_40	GGAGAGAUGGCUGAGAGG	CCUCUCAUCC-UCUCUCU	1757	2.5
Anim70468	Ani-miR3706.239_40	GGAGAGAUGGCUGAGAGG	UCUCUCA-CUAUCUCUCU	2716	2.5
Anim4914	Ani-miR3706.239_40	GGAGAGAUGGCUGAGAGG	CCUCUC-CCCGUCUCUCC	658	2.5
Anim11964	Ani-miR3706.239_40	GGAGAGAUGGCUGAGAGG	UUUCUCGG-CAUCUCUCC	164	2.5
Anim57385	Ani-miR3706.239_40	GGAGAGAUGGCUGAGAGG	CUUCUCA-UCAUCUCUCU	161	2.5
Anim38071	Ani-miR3706.239_40	GGAGAGAUGGCUGAGAGG	CUUUUCAGCC-UCUCUCU	364	2.5
Anim23952	Ani-miR3706.239_40	GGAGAGAUGGCUGAGAGG	CCUCUCCGCC-UCUCUCC	115	2
Anim12227	Ani-miR390-5p.240_1214	AAGCUCAGGAGGGAUAGCGCC	GGCGCUGUCCAUCCUGGGCUU	88	2.5
Anim47756	Ani-miR393.241_184	AUCAUGCGAUGGCUUUGGACU	AGUCCAGUGCCAU-GCAUGAU	1371	2.5
Anim47754	Ani-miR393.241_184	AUCAUGCGAUGGCUUUGGACU	AGUCCAGUGCCAU-GCAUGAU	1463	2.5
Anim47755	Ani-miR393.241_184	AUCAUGCGAUGGCUUUGGACU	AGUCCAGUGCCAU-GCAUGAU	1476	2.5
Anim47753	Ani-miR393.241_184	AUCAUGCGAUGGCUUUGGACU	AGUCCAGUGCCAU-GCAUGAU	1476	2.5
Anim26502	Ani-miR396-3p.242_2330	CUCAAGAAAGCUGUGGGAAAA	UUUUCCGACAGCUUUCUUGAA	914	2
Anim25687	Ani-miR396-3p.242_2330	CUCAAGAAAGCUGUGGGAAAA	UUAUUGCACAGCUUUCUUGAG	953	2.5
Anim49180	Ani-miR408-3p.244_53	UGCACUGCCUCUUCCCUGGCU	AGCCAGGGAAGAGGCAGUGCA	42	0
Anim7923	Ani-miR408-3p.244_53	UGCACUGCCUCUUCCCUGGCU	AGCUAGGGAAGAGCCAGUGCA	694	1.5
Anim17215	Ani-miR408-3p.244_53	UGCACUGCCUCUUCCCUGGCU	GUUCGGGGAAGAGGCAGUGCA	2164	2.5
Anim6492	Ani-miR418.245_37	UUACUGUGAUGAUAAGAUG	CGUCUUAUCAUCACAGUCA	201	2.5
Anim42902	Ani-miR418.245_37	UUACUGUGAUGAUAAGAUG	CAUCUUAGCAUCAUAGUAG	1843	2.5
Anim17519	Ani-miR418.245_37	UUACUGUGAUGAU-AAGAUG	CAUCUUGAUCAUUGCAGUAA	402	2.5
Anim53485	Ani-miR418.245_37	UUACUGUGAUGAUAA-GAUG	CAUCGUGAUCAUUACAGUAA	747	2.5
Anim53483	Ani-miR418.245_37	UUACUGUGAUGAUAA-GAUG	CAUCGUGAUCAUUACAGUAA	747	2.5
Anim41317	Ani-miR418.245_37	UUACUGUGAU-GAUAAGAUG	CAUCUUCUCAAUCACAGUAG	1080	2.5
Anim29705	Ani-miR418.245_37	UUACUGUGAUGAUAAGAUG	UGUCUUAU-AUCACAGUAG	242	2.5
Anim64953	Ani-miR437.247_43	GAGAACUGCGAGAAGCUUG	CAAGCUUCU-GCAGUUCUU	631	1.5
Anim55064	Ani-miR437.247_43	GAGAACUGCGAGAAGCUUG	UGAGC-UCUCGCAGUUCUU	1788	2.5
Anim55058	Ani-miR437.247_43	GAGAACUGCGAGAAGCUUG	UGAGC-UCUCGCAGUUCUU	1884	2.5
Anim55061	Ani-miR437.247_43	GAGAACUGCGAGAAGCUUG	UGAGC-UCUCGCAGUUCUU	1932	2.5
Anim50743	Ani-miR437.247_43	GAGAACUGCGAGAAGCUUG	CGAGCUUCU-GCAGUUCUG	1445	2.5
Anim39038	Ani-miR482-3p.249_118	AUUUGUGGAUUGGAACCCCC	UGGGGUUCUCAUCCACAAAU	941	2.5
Anim12882	Ani-miR5077.250_219	UCACGUCGGGUUCACCA	UGGUGAACCCGACGUGA	389	0
Anim12885	Ani-miR5077.250_219	UCACGUCGGGUUCACCA	UGGUGAACCCGACGUGA	419	0
Anim40738	Ani-miR5077.250_219	UCACGUCGGGUUCACCA	UGGUGAACCCGACGUGA	592	0
Anim9449	Ani-miR5077.250_219	UCACGUCGGGUUCACCA	UGGUGGACUCGACGUGU	1116	2
Anim9165	Ani-miR5077.250_219	UCACGUCGGGUUCACCA	UAGUGAACUUGACGUGA	998	2
Anim25691	Ani-miR5077.250_219	UCACGUCGGGUUCACCA	UGGCGAGCUUGACGUGA	965	2.5
Anim72884	Ani-miR5077.250_219	UCACGUCGGG-UUCACCA	UGGUGAACCCCGACGUGU	376	2
Anim51904	Ani-miR5077.250_219	UCACGUCGGG-UUCACCA	UUGUGAAUCCUGACGUGA	451	2.5
Anim9682	Ani-miR5077.250_219	UCACGUCGGGUUCACCA	UGGUGAA-CCGAUGUGG	164	2.5
Anim59967	Ani-miR5083.251_216	CCAGAAUUAUCUG-AUCCGC	GUGGAUACAGACAAUUCUGG	97	2.5
Anim27938	Ani-miR5083.251_216	CCAGAAUUAUCUGAUCCGC	GCGGAGCAGGU-AUUCUGG	361	2.5
Anim44671	Ani-miR5083.251_216	CCAGAAUUAUCUGAUCCGC	GCGGAUUAG-UAAUUCUGG	1324	1.5
Anim44673	Ani-miR5083.251_216	CCAGAAUUAUCUGAUCCGC	GCGGAUUAG-UAAUUCUGG	1237	1.5
Anim55813	Ani-miR5261.253_216	CAUUGUAAAUGGAUUUCGCU	AGCGAAGUUCAUUUACAAUG	480	1
Anim67739	Ani-miR5261.253_216	CAUUGUAAAUGGAUUUCGCU	GCCGAAAUGCAUUUACAAUG	151	2.5
Anim68452	Ani-miR5261.253_216	CAUUGUAA-AUGGAUUUCGCU	GGCGCAAUCCAUCUUACAAUG	284	2.5
Anim12905	Ani-miR5261.253_216	CAUUGUAA-AUGGAUUUCGCU	GGCGCAAUCCAUAUUACAAUG	1741	2.5
Anim12903	Ani-miR5261.253_216	CAUUGUAA-AUGGAUUUCGCU	GGCGCAAUCCAUAUUACAAUG	1717	2.5
Anim55813	Ani-miR5261.254_142	UCAUUGUAAAUGGAUUUCGCU	AGCGAAGUUCAUUUACAAUGC	480	2
Anim67739	Ani-miR5261.254_142	UCAUUGUAAAUGGAUUUCGCU	GCCGAAAUGCAUUUACAAUGA	151	2.5
Anim59511	Ani-miR529-5p.255_197	GGAGAGAUGGUCGAGCGG	CCGCUCGACCAUCUCUCC	3311	0
Anim59510	Ani-miR529-5p.255_197	GGAGAGAUGGUCGAGCGG	CCGCUCGACCAUCUCUCC	3311	0
Anim69294	Ani-miR529-5p.255_197	GGAGAGAUGGUCGAGCGG	CCUUUCGACCAUCUCUUC	83	2.5
Anim69955	Ani-miR529-5p.255_197	GGAGAGAUGGUCGAGCGG	UCCCUCGAUCAUCUCUCC	1300	2
Anim24525	Ani-miR529-5p.255_197	GGAGAGAUGGUCGAGCGG	UCGUACGACCAUCUCUCC	321	2
Anim8761	Ani-miR529-5p.255_197	GGAGAGAUGGUCGAGCGG	UCCCUUGACUAUCUCUCC	294	2.5
Anim34185	Ani-miR529-5p.255_197	GGAGAGAUGGUCGAGCGG	GCGCUAGAUCAUCUCUCC	167	2.5
Anim34188	Ani-miR529-5p.255_197	GGAGAGAUGGUCGAGCGG	GCGCUAGAUCAUCUCUCC	165	2.5
Anim18854	Ani-miR529-5p.255_197	GGAGAGAUGGUCGAGCGG	CUGCUCGACUCUCUCUCU	263	2.5
Anim43677	Ani-miR529-5p.255_197	GGAGAGAUGGUCGAGCGG	CUGCGCGACCUUCUCUCC	903	2.5
Anim43678	Ani-miR529-5p.255_197	GGAGAGAUGGUCGAGCGG	CUGCGCGACCUUCUCUCC	903	2.5
Anim6624	Ani-miR529-5p.255_197	GGAGAGAUGGUCGAGCGG	CCUCUCGAACAUCUCUCU	413	2.5
Anim57160	Ani-miR529-5p.255_197	GGAGAGAUGGUCGAGCGG	CUGCUAUACCAUCUCUCC	520	2.5
Anim7612	Ani-miR529-5p.255_197	GGAGAGAUGGU-CGAGCGG	CAGCUCGCGCCAUCUCUCC	69	2.5
Anim24735	Ani-miR529-5p.255_197	GGAGAGAUGGUCG-AGCGG	CCGCUCCGAUCUUCUCUCC	140	2.5
Anim69316	Ani-miR529-5p.255_197	GGAGAGAUGGUCGAGCGG	CCGC-CCACCAUCUCUCU	908	2.5
Anim38183	Ani-miR529-5p.255_197	GGAGAGAUGGUCGAGCGG	UCCCUC-ACCAUCUCUCC	324	2.5
Anim69367	Ani-miR529-5p.255_197	GGAGAGAUGGUCGAGCGG	CUGC-CGACCUUCUCUCC	219	2.5
Anim2421	Ani-miR529-5p.255_197	GGAGAGAUGGUCGAGCGG	UCGCUC-AUCAUCUCUCU	460	2.5
Anim65973	Ani-miR529-5p.255_197	GGAGAGAUGGUC-GAGCGG	CUGCUCUGACAAUCUCUCC	2074	2.5
Anim23651	Ani-miR529-5p.255_197	GGAGAGAUGGUCGAGCGG	CUGCUC-AUCAUCUCUCC	283	2
Anim21680	Ani-miR529-5p.255_197	GGAGAGAUGGUCGAGCGG	CAGCUCG-CCAUCUCUCC	249	2
Anim21674	Ani-miR529-5p.255_197	GGAGAGAUGGUCGAGCGG	CAGCUCG-CCAUCUCUCC	249	2
Anim21678	Ani-miR529-5p.255_197	GGAGAGAUGGUCGAGCGG	CAGCUCG-CCAUCUCUCC	246	2
Anim21677	Ani-miR529-5p.255_197	GGAGAGAUGGUCGAGCGG	CAGCUCG-CCAUCUCUCC	246	2
Anim46380	Ani-miR529-5p.255_197	GGAGAGAUGGUCGAGCGG	CCGCCCGACC-UCUCUCU	48	2.5
Anim16840	Ani-miR529-5p.255_197	GGAGAGAUGGUCGAGCGG	CUGCUUG-CUAUCUCUCC	209	2.5
Anim70693	Ani-miR529-5p.255_197	GGAGAGAU-GGUCGAGCGG	CUGCUCGACCGGUCUCUCU	938	2.5
Anim37636	Ani-miR529-5p.255_197	GGAGAGAUGGUCGAGCGG	CAGCUCG-CCAUCUCUCU	146	2.5
Anim48386	Ani-miR529-5p.255_197	GGAGAGAUGGUCGAGCGG	CCGCUCCG-CAUCUCUCC	392	2.5
Anim57740	Ani-miR530-5p.256_702	UCAGCAUCU--GCACCUGCACCC	GGGUGCAGGUGCGGGGAUGCUGA	139	2.5
Anim32259	Ani-miR530-5p.257_104	UCUGCAUCUGCACCUGCACCU	AGGUGCAGGUGUAGGUGCAGA	1291	1.5
Anim19433	Ani-miR530-5p.257_104	UCUGCAUCUGCACCUGCACCU	GGGUGCCAGUGCAGAUGCAGA	158	2.5
Anim39733	Ani-miR530-5p.257_104	UCUGCAUCUGCACCUGCACCU	AUGUGCAGGUGCGAAUGCAGA	734	2.5
Anim39737	Ani-miR530-5p.257_104	UCUGCAUCUGCACCUGCACCU	AUGUGCAGGUGCGAAUGCAGA	734	2.5
Anim58308	Ani-miR530-5p.257_104	UCUGCAUCUGCACCUGCACCU	AGUUGAAGGUGCGGAUGCAGA	577	2.5
Anim40875	Ani-miR530-5p.258_214	UCUGGAUCUGCACCUGC-ACCU	AGGUCGCAGGAGCAGAUCCAGG	232	2.5
Anim40877	Ani-miR530-5p.258_214	UCUGGAUCUGCACCUGC-ACCU	AGGUCGCAGGAGCAGAUCCAGG	232	2.5
Anim66422	Ani-miR535-5p.259_212	UGACGACGAGAGAGAGCACGC	GUGUGUUCUC-CUCGUCGUCA	615	2
Anim66421	Ani-miR535-5p.259_212	UGACGACGAGAGAGAGCACGC	GUGUGUUCUC-CUCGUCGUCA	679	2
Anim17791	Ani-miR5368.260_34	ACAGCCUCUGGUCGACA	GGCCGACCAGAGGCUGU	863	2
Anim8938	Ani-miR5368.260_34	ACAGCCUCUGGUCGACA	UGUCUACCAGAGGCUGC	707	2
Anim22929	Ani-miR5368.260_34	ACAGCCUCUGGUCGACA	UGCCUAUCAGAGGCUGU	190	2.5
Anim16266	Ani-miR5368.260_34	ACAGCCUCUGGUCGACA	UGUGGUCCAGAGGCUGU	583	2
Anim44844	Ani-miR5368.260_34	ACAGCCUCUGGUCGACA	UGUCGAAUCGAGGCUGU	375	2.5
Anim57994	Ani-miR5368.260_34	ACAGCCUCUGGUCGACA	UGUCGAGUAGAGGCUGA	1262	2.5
Anim30615	Ani-miR5368.260_34	ACAGCCUCUGGUCGACA	UGUUGACAAGAGGCUGG	652	2.5
Anim30611	Ani-miR5368.260_34	ACAGCCUCUGGUCGACA	UGUUGACAAGAGGCUGG	652	2.5
Anim55554	Ani-miR5368.260_34	ACAGCCUCUGGUCGACA	UGUUCACAAGAGGCUGU	353	2.5
Anim30608	Ani-miR5368.260_34	ACAGCCUCUGGUCGACA	UGUUGACAAGAGGCUGG	652	2.5
Anim29294	Ani-miR5368.260_34	ACAGCCUCUGGUCGACA	UGUC-AUCAGAGGCUGU	31	1.5
Anim72583	Ani-miR5368.260_34	ACAGCCUCUGGUCGACA	UGCGGGCCAGAGGCUGU	626	2.5
Anim13925	Ani-miR5368.260_34	ACAGCCUCUGGUCGACA	UGAGGACCGGAGGCUGU	1087	2.5
Anim55553	Ani-miR5368.260_34	ACAGCCUCUGGUCGACA	UGUUCACAAGAGGCUGU	1324	2.5
Anim39770	Ani-miR5368.260_34	ACAGCCUCUGGUCGACA	UGUUGA-AAGAGGCUGU	640	2.5
Anim39766	Ani-miR5368.260_34	ACAGCCUCUGGUCGACA	UGUUGA-AAGAGGCUGU	672	2.5
Anim10720	Ani-miR5368.260_34	ACAGCCUCUGGUCGACA	UGUCG-UCAGAGGCUGC	1885	2.5
Anim8477	Ani-miR5368.260_34	ACAGCCUCUGGUCGACA	UGUCG-UCUGAGGCUGU	3468	2.5
Anim8473	Ani-miR5368.260_34	ACAGCCUCUGGUCGACA	UGUCG-UCUGAGGCUGU	3312	2.5
Anim62568	Ani-miR5368.260_34	ACAGCCUCUG-GUCGACA	UGUUGAUGCGGAGGCUGU	3273	2.5
Anim36646	Ani-miR5368.260_34	ACAGCCUCUGGUCGACA	UGUCGG--AGAGGCUGU	1427	2.5
Anim36648	Ani-miR5368.260_34	ACAGCCUCUGGUCGACA	UGUCGG--AGAGGCUGU	1427	2.5
Anim39764	Ani-miR5368.260_34	ACAGCCUCUGGUCGACA	UGUUGA-AAGAGGCUGU	672	2.5
Anim39772	Ani-miR5368.260_34	ACAGCCUCUGGUCGACA	UGUUGA-AAGAGGCUGU	480	2.5
Anim39768	Ani-miR5368.260_34	ACAGCCUCUGGUCGACA	UGUUGA-AAGAGGCUGU	640	2.5
Anim63172	Ani-miR5368.260_34	ACAGCCUCUGGUCGACA	UGUC-AUCA-AGGCUGU	1745	2.5
Anim63181	Ani-miR5368.260_34	ACAGCCUCUGGUCGACA	UGUC-AUCA-AGGCUGU	1667	2.5
Anim48162	Ani-miR5368.260_34	ACAGCCUCUGGUCGACA	UGUUGGCCA-AGGCUGU	780	2
Anim20840	Ani-miR5368.261_28	AGACAGUCCCAGAUAGA	UCUAGUUGGGAUUGUCU	78	2.5
Anim21178	Ani-miR5368.261_28	AGACAGUCCCAGAUAGA	UUUAUGUAGGACUGUCU	701	2.5
Anim53088	Ani-miR5368.261_28	AGACAGUCCCAGAUAGA	UCUGU-UGGGGCUGUCU	982	2.5
Anim18412	Ani-miR5368.261_28	AGACAGUCCCAGAUAGA	UUUAUC-GGGGCUGUCU	474	2.5
Anim48331	Ani-miR5368.261_28	AGACAGUCC-CAGAUAGA	UUUAUCCGUGGACUGUCU	646	2.5
Anim45730	Ani-miR5368.261_28	AGACAGUCCCAGAUAGA	UCUAUUU-UGACUGUCU	1195	2.5
Anim56964	Ani-miR5384.263_77	GACGCGGCGCUCUCCA	UGGGGAGCGGCGCGUC	89	2.5
Anim6266	Ani-miR5384.263_77	GACGCGGCGCUCUCCA	UGGAGUGCGCCGCGUC	1554	1
Anim6265	Ani-miR5384.263_77	GACGCGGCGCUCUCCA	UGGAGUGCGCCGCGUC	1914	1
Anim7476	Ani-miR5384.263_77	GACGCGGCGCUCUCCA	UGGAGGGCGUCGCGUU	1627	2
Anim7479	Ani-miR5384.263_77	GACGCGGCGCUCUCCA	UGGAGGGCGUCGCGUU	1734	2
Anim36075	Ani-miR5384.263_77	GACGCGGCGCUCUCCA	UUGGGGGCGCCGCGUC	346	2
Anim19491	Ani-miR5384.263_77	GACGCGGCGCUCUCCA	GGGAGGGCGCCGCGUU	967	2
Anim19487	Ani-miR5384.263_77	GACGCGGCGCUCUCCA	GGGAGGGCGCCGCGUU	967	2
Anim19476	Ani-miR5384.263_77	GACGCGGCGCUCUCCA	GGGAGGGCGCCGCGUU	967	2
Anim21990	Ani-miR5384.263_77	GACGCGGCGCUCUCCA	AGAAGAGUGCCGCGUC	52	2.5
Anim11392	Ani-miR5384.263_77	GACGCGGCGCUCUCCA	UGGAGAAUGCUGCGUC	958	2.5
Anim71832	Ani-miR5384.263_77	GACGCGGCGCUCUCCA	UGGAGGGCUCUGCGUC	1052	2.5
Anim29040	Ani-miR5384.263_77	GACGCGGCGCUCUCCA	UGGGGAGCACCGCGUU	1852	2
Anim29041	Ani-miR5384.263_77	GACGCGGCGCUCUCCA	UGGGGAGCACCGCGUU	1852	2
Anim73978	Ani-miR5384.263_77	GACGCGGCGCUCUCCA	UGGAGAUCACCGCGUC	580	2
Anim73976	Ani-miR5384.263_77	GACGCGGCGCUCUCCA	UGGAGAUCACCGCGUC	580	2
Anim73974	Ani-miR5384.263_77	GACGCGGCGCUCUCCA	UGGAGAUCACCGCGUC	580	2
Anim55665	Ani-miR5384.263_77	GACGCGGCGCUCUCCA	UGAGGAGCCCCGCGUC	46	2.5
Anim73966	Ani-miR5384.263_77	GACGCGGCGCUCUCCA	UGCAGAACGCCGCGUC	1088	2
Anim29447	Ani-miR5384.263_77	GACGCGGCGCUCUCCA	UGGAGAGAGCCGUGUU	2225	2.5
Anim29448	Ani-miR5384.263_77	GACGCGGCGCUCUCCA	UGGAGAGAGCCGUGUU	2225	2.5
Anim10946	Ani-miR5384.263_77	GACGCGGCGCUCUCCA	UCCAGAGUGCCGCGUC	636	2.5
Anim10945	Ani-miR5384.263_77	GACGCGGCGCUCUCCA	UCCAGAGUGCCGCGUC	636	2.5
Anim29441	Ani-miR5384.263_77	GACGCGGCGCUCUCCA	UGGAGAGAGCCGUGUU	3883	2.5
Anim48276	Ani-miR5384.263_77	GACGCGGCGCUCUCCA	UGGAAGGCUCCGCGUC	142	2.5
Anim21172	Ani-miR5384.263_77	GACGCGGCGCUCUCCA	UUGGGAGCUCCGCGUC	641	2.5
Anim7857	Ani-miR5384.263_77	GACGCGGCGCUCUCCA	UGGAG-GUGCCGUGUC	56	2.5
Anim13433	Ani-miR5384.263_77	GACGCGGCGCUCUCCA	CGGAGA-CGCCGCGUC	781	2
Anim13432	Ani-miR5384.263_77	GACGCGGCGCUCUCCA	CGGAGA-CGCCGCGUC	846	2
Anim13430	Ani-miR5384.263_77	GACGCGGCGCUCUCCA	CGGAGA-CGCCGCGUC	846	2
Anim13429	Ani-miR5384.263_77	GACGCGGCGCUCUCCA	CGGAGA-CGCCGCGUC	928	2
Anim50859	Ani-miR5384.263_77	GACGCGGCGCUCUCCA	UGGAGGGCG-CGCGUC	2054	2.5
Anim33741	Ani-miR5384.263_77	GACGCGGCGCUCUCCA	UGGA-AGUGCCGUGUC	894	2.5
Anim36982	Ani-miR5384.263_77	GACGCGGCGCUCUCCA	UGGAGAGC-CCGCGUU	571	1.5
Anim52924	Ani-miR5384.263_77	GACGCGGCGC-UCUCCA	UGGAGAGGAGCCGCGUC	220	2
Anim40531	Ani-miR5384.263_77	GACGCGGCGCUCUCCA	UGGAG-GUGCCGUGUC	216	2.5
Anim47028	Ani-miR5384.263_77	GACGCGGCGCUCUCCA	UUGAGAG-GCCGCGUC	275	2
Anim57115	Ani-miR5384.263_77	GACGCGGCGCUCUCCA	UGGAGAGC-CCGUGUU	2987	2.5
Anim57119	Ani-miR5384.263_77	GACGCGGCGCUCUCCA	UGGAGAGC-CCGUGUU	2935	2.5
Anim57113	Ani-miR5384.263_77	GACGCGGCGCUCUCCA	UGGAGAGC-CCGUGUU	1674	2.5
Anim57112	Ani-miR5384.263_77	GACGCGGCGCUCUCCA	UGGAGAGC-CCGUGUU	1674	2.5
Anim13568	Ani-miR5384.263_77	GACGCGGCGCUCUCCA	UGGAGA-AGCCGCGUC	11	2
Anim3371	Ani-miR5384.263_77	GACGCGGCGCUCUCCA	UGGAGAGC-CUGCGUC	205	2
Anim3369	Ani-miR5384.263_77	GACGCGGCGCUCUCCA	UGGAGAGC-CUGCGUC	205	2
Anim3370	Ani-miR5384.263_77	GACGCGGCGCUCUCCA	UGGAGAGC-CUGCGUC	205	2
Anim39013	Ani-miR6300.265_6025	GGUGGCUGUAGUUUAGUGG	CCAUUGAA-UGCAGCCACC	539	2.5
Anim65826	Ani-miR6300.266_29	UGUGGCUGUAGUUUAGUG	CAUCAAGCUGCAGCCACA	290	2.5
Anim65827	Ani-miR6300.266_29	UGUGGCUGUAGUUUAGUG	CAUCAAGCUGCAGCCACA	290	2.5
Anim27813	Ani-miR6300.266_29	UGUGGCUGUA-GUUUAGUG	CGCUAAACUUACAGCCACU	526	2.5
Anim27810	Ani-miR6300.266_29	UGUGGCUGUA-GUUUAGUG	CGCUAAACUUACAGCCACU	526	2.5
Anim12738	Ani-miR6300.266_29	UGUGGCUGUAGUUUAGUG	CCCUAAA-UGCAGCCACA	206	2.5
Anim60131	Ani-miR6300.266_29	UGUGGCUGUAGUUUAGUG	CACCAAA-UGCAGCCACA	152	2.5
Anim12737	Ani-miR6300.266_29	UGUGGCUGUAGUUUAGUG	CCCUAAA-UGCAGCCACA	1268	2.5
Anim48507	Ani-miR6300.266_29	UGUGGCUGUAGUUUAGUG	CACUAAAC-ACGGCCACG	1068	2.5
Anim16121	Ani-miR7506.267_297	AACCGGGACGUGGCGGUGG	CGACUCCCACGUCCCGGUU	564	2.5
Anim43431	Ani-miR7506.267_297	AACCGGGACGUGGCGGUGG	CCACCGCCG-GUCCCGGUC	64	2.5
Anim21809	Ani-miR7506.267_297	AACCGGGACGUGGCGGUGG	UCUCCGCCACG-CCCGGUU	787	2.5
Anim21814	Ani-miR7506.267_297	AACCGGGACGUGGCGGUGG	UCUCCGCCACG-CCCGGUU	840	2.5
Anim16121	Ani-miR7506.268_241	ACCGGGACGUGGCGGUGG	CGACUCCCACGUCCCGGU	564	2.5
Anim43431	Ani-miR7506.268_241	ACCGGGACGUGGCGGUGG	CCACCGCCG-GUCCCGGU	64	1.5
Anim71943	Ani-miR7506.268_241	ACCGGGACGUGGCGGUGG	UCUCCGCAACGUCCCGGU	534	2.5
Anim71944	Ani-miR7506.268_241	ACCGGGACGUGGCGGUGG	UCUCCGCAACGUCCCGGU	534	2.5
Anim71945	Ani-miR7506.268_241	ACCGGGACGUGGCGGUGG	UCUCCGCAACGUCCCGGU	1366	2.5
Anim59740	Ani-miR7506.268_241	ACCGGGACGUGGCGGUGG	CCAUCGCC-CCUCCCGGU	251	2.5
Anim13336	Ani-miR7506.268_241	ACCGGGACGUGGCGGUGG	CCAUCGCC-CGUCCUGGU	14	2.5
Anim62988	Ani-miR7767.269_36	CAAGCUGGGAGCACUCUCGU	AAGAGAGUGCUCGCAGCUUG	78	2
Anim23585	Ani-miR7767.269_36	CAAGCUGGGAGCACUCUCGU	ACCAGAAUGCUCCCAGCUUG	490	2
Anim59164	Ani-miR7767.270_29	UCAAGAUGAGUGCUCUCCC	GCGAUGGCACUCAUCUUGA	356	2.5
Anim20348	Ani-miR7767.270_29	UCAAGAUGAGUGC-UCUCCC	GGGAGAGGCACCCAUCUUGG	1	2.5
Anim20349	Ani-miR7767.270_29	UCAAGAUGAGUGC-UCUCCC	GGGAGAGGCACCCAUCUUGG	1	2.5
Anim44290	Ani-miR7767.270_29	UCAAGAUGAGUGCUCUCCC	GGGGGAGCA-UCAUCUUGU	742	2.5
Anim37262	Ani-miR7767.270_29	UCAAGAUG-AGUGCUCUCCC	GGGAGA-CACUACAUCUUGG	473	2.5
Anim470	Ani-miR7767.270_29	UCAAGAUGAGUGCUCUCCC	GGGAGA-CACUAAUCUUGA	2015	2
Anim472	Ani-miR7767.270_29	UCAAGAUGAGUGCUCUCCC	GGGAGA-CACUAAUCUUGA	2015	2
Anim473	Ani-miR7767.270_29	UCAAGAUGAGUGCUCUCCC	GGGAGA-CACUAAUCUUGA	2015	2
Anim43695	Ani-miR7767.270_29	UCAAGAUGAGUGCUCUCCC	GGGAGAGC-UUCAUUUUGA	1518	2.5
Anim65046	Ani-miR7773.271_29	UUUUCUUCGGCUGAGCCGU	ACGGCUGAGCUGAAGAAAG	1759	2
Anim73145	Ani-miR7773.271_29	UUUUCUUCGGCUGAGCCGU	AUGGCACGGUCGAAGAAAA	259	2.5
Anim20369	Ani-miR7773.271_29	UUUUCUUCGG-CUGAGCCGU	ACGGCACAGCCCGAAGAAAG	215	2.5
Anim17022	Ani-miR7773.271_29	UUUUCUUCGGCUGAGCCGU	ACGGUUUA-CUGAAGAAAA	25	2.5
Anim45925	Ani-miR7773.271_29	UUUUCUUCGGCUGAGCCGU	AUAGCUCA-CCGAAGAAAA	1870	2.5
Anim14964	Ani-miR7773.271_29	UUUUCUUCGGCUGAGCCGU	ACGGUUUA-CUGAAGAAAA	179	2.5
Anim829	Ani-miR7773.271_29	UUUUCUUCGGCUGAGCCGU	ACGGC-CAGUCAAAGAAAA	1451	2.5
Anim827	Ani-miR7773.271_29	UUUUCUUCGGCUGAGCCGU	ACGGC-CAGUCAAAGAAAA	1451	2.5
Anim22676	Ani-miR8035.272_28	AUCUUCAAAGUCAAUUUCUGG	CCAGAAAUUGACUUUGAAGAU	373	0
Anim22677	Ani-miR8035.272_28	AUCUUCAAAGUCAAUUUCUGG	UCAGAAUUUGACUUUGGAGAU	213	2.5
Anim22674	Ani-miR8035.272_28	AUCUUCAAAGUCAAUUUCUGG	CCAAAAAUUGGCUUUGGAGAU	1392	2.5
Anim59700	Ani-miR8035.272_28	AUCUUCAAAGUCAAUUUCUGG	CCGGAGAUUUAUUUUGAAGAU	655	2.5
Anim16234	Ani-miR8035.272_28	AUCUUCAAAG-UCAAUUUCUGG	UCACAAAUUGAGCUUUGAAGAU	432	2.5
Anim11012	Ani-miR8141.274_70	UGGAAACUAAUAAGCUGG	CCAGCUUCUUGGUUUCCU	261	2.5
Anim7463	Ani-miR8141.274_70	UGGAAACUAAUAAGCUGG	CUAGUUAGUUAGUUUCCA	948	2.5
Anim55548	Ani-miR8141.274_70	UGGAAACUAAUAAGCUGG	CCAUCUGAUUGGUUUCCA	471	2.5
Anim561	Ani-miR8141.274_70	UGGAAACUA-AU-AAGCUGG	CCAGCUUCAUCUGGUUUCCA	3111	2.5
Anim3471	Ani-miR848.276_105	CAAUCCUGUGUCAAGA	ACUUGGCAUAGGAUUG	426	2
Anim18988	Ani-miR848.276_105	CAAUCCUGUGUCAAGA	UUUUGACAUAGGGUUG	504	2
Anim35369	Ani-miR848.276_105	CAAUCCUGUGUCAAGA	UGUUGGCACAGGAUUG	813	1.5
Anim33837	Ani-miR848.276_105	CAAUCCUGUGUCAAGA	CUUUGAUGCAGGAUUG	83	2.5
Anim50754	Ani-miR848.276_105	CAAUCCUGUGUCAAGA	UCUUGGCACAGGAUUA	940	1.5
Anim3468	Ani-miR848.276_105	CAAUCCUGUGUCAAGA	ACUUGGCAUAGGAUUG	431	2
Anim22274	Ani-miR848.276_105	CAAUCCUGUGUCAAGA	UCUUCGCACAGGAUUG	757	1.5
Anim56716	Ani-miR848.276_105	CAAUCCUGUGUCAAGA	UCUUGACACAGCAUUG	645	2
Anim29380	Ani-miR848.276_105	CAAUCCUGUGUCAAGA	UCUUGAGACAGGAUUG	680	1
Anim29378	Ani-miR848.276_105	CAAUCCUGUGUCAAGA	UCUUGAGACAGGAUUG	680	1
Anim48893	Ani-miR848.276_105	CAAUCCUGUGUCAAGA	UUUUGGUACAGGGUUG	1630	2.5
Anim27268	Ani-miR848.276_105	CAAUCCUGUGUCAAGA	UUUUGAAGCAGGAUUG	817	2
Anim27269	Ani-miR848.276_105	CAAUCCUGUGUCAAGA	UUUUGAAGCAGGAUUG	857	2
Anim29737	Ani-miR848.276_105	CAAUCCUGUGUCAAGA	UAUUGACACAGGAUUA	157	2
Anim48890	Ani-miR848.276_105	CAAUCCUGUGUCAAGA	UUUUGGUACAGGGUUG	1661	2.5
Anim63495	Ani-miR848.276_105	CAAUCCUGUGUCAAGA	UUUUUACACAGGAUUU	256	2.5
Anim6646	Ani-miR848.276_105	CAAUCCUGUGUCAAGA	UCUUGAUACAGCAUUG	1312	2.5
Anim1191	Ani-miR848.276_105	CAAUCCUGUGUCAAGA	UCUUUAUGUAGGAUUG	452	2.5
Anim71205	Ani-miR848.276_105	CAAUCCUGUGUCAAGA	UCUUGAUGGAGGAUUG	1047	2
Anim71203	Ani-miR848.276_105	CAAUCCUGUGUCAAGA	UCUUGAUGGAGGAUUG	1121	2
Anim43441	Ani-miR848.276_105	CAAUCCUGUGUCAAGA	UUUGGACACAGGGUUG	401	2.5
Anim25532	Ani-miR848.276_105	CAAUCCUGUGUCAAGA	UUUUGAUGCAGGAUUU	1441	2.5
Anim25531	Ani-miR848.276_105	CAAUCCUGUGUCAAGA	UUUUGAUGCAGGAUUU	1441	2.5
Anim32051	Ani-miR848.276_105	CAAUCCUGUGUCAAGA	UCUUUACACAGGAUUU	119	2
Anim32052	Ani-miR848.276_105	CAAUCCUGUGUCAAGA	UCUUUACACAGGAUUU	119	2
Anim32049	Ani-miR848.276_105	CAAUCCUGUGUCAAGA	UCUUUACACAGGAUUU	119	2
Anim32048	Ani-miR848.276_105	CAAUCCUGUGUCAAGA	UCUUUACACAGGAUUU	119	2
Anim1555	Ani-miR848.276_105	CAAUCCUGUGUCAAGA	UCUUGUCGCAGGAUUC	206	2.5
Anim7017	Ani-miR848.276_105	CAAUCCUGUGUCAAGA	UCUUGUCAUGGGAUUG	533	2.5
Anim7016	Ani-miR848.276_105	CAAUCCUGUGUCAAGA	UCUUGUCAUGGGAUUG	533	2.5
Anim13138	Ani-miR848.276_105	CAAUCCUGUGUCAAGA	ACUUGACGCAGGAUUC	1795	2.5
Anim27350	Ani-miR848.276_105	CAAUCCUGUGUCAAGA	UCUUUAUGUAGGAUUG	734	2.5
Anim2899	Ani-miR848.276_105	CAAUCCUGUGUCAAGA	UCGUUGCACAGGAUUG	24	2.5
Anim7601	Ani-miR848.276_105	CAAUCCUGUGUCAAGA	UGUGGACACAGGAUUG	98	2
Anim65901	Ani-miR848.276_105	CAAUCCUGUGUCAAGA	UCUGUAUACAGGAUUG	251	2.5
Anim73545	Ani-miR848.276_105	CAAUCCUGUG-UCAAGA	UCUUGAUCAUAGGGUUG	5	2.5
Anim11230	Ani-miR848.276_105	CAAUCCUGUGUCAAGA	UUCUGGCGCAGGAUUG	926	2.5
Anim27347	Ani-miR848.276_105	CAAUCCUGUGUCAAGA	UCUUUAUGUAGGAUUG	1051	2.5
Anim34287	Ani-miR848.276_105	CAAUCCUGUGUCAAGA	UUUUGACAGAGGAUUA	669	2.5
Anim11229	Ani-miR848.276_105	CAAUCCUGUGUCAAGA	UUCUGGCGCAGGAUUG	926	2.5
Anim34286	Ani-miR848.276_105	CAAUCCUGUGUCAAGA	UUUUGACAGAGGAUUA	699	2.5
Anim22278	Ani-miR848.276_105	CAAUCCUGUGUCAAGA	UCUUGGCCAAGGAUUG	183	2.5
Anim22569	Ani-miR848.276_105	CAAUCCUGUGUCAAGA	UUUUGACUGAGGAUUG	459	2.5
Anim24921	Ani-miR848.276_105	CAAUCCUGUGUCAAGA	UCUUAACAAAGGAUUG	685	2
Anim22281	Ani-miR848.276_105	CAAUCCUGUGUCAAGA	UCUUGGCCAAGGAUUG	261	2.5
Anim35390	Ani-miR848.276_105	CAAUCCUGUGUCAAGA	UCCUCACGCAGGAUUG	119	2.5
Anim12695	Ani-miR848.276_105	CAAUCCUGUGUCAAGA	UUUUAUCACAGGAUUG	105	2.5
Anim22280	Ani-miR848.276_105	CAAUCCUGUGUCAAGA	UCUUGGCCAAGGAUUG	261	2.5
Anim68013	Ani-miR848.276_105	CAAUCCUGUGUCAAGA	UCAUGAUACAGGAUUU	2647	2.5
Anim1998	Ani-miR848.276_105	CAAUCCUGUGUCAAGA	UCUCGAUGCAGGAUUG	2246	2
Anim70532	Ani-miR848.276_105	CAAUCCUGUGUCAAGA	UAUUGGCCCAGGAUUG	760	2.5
Anim59335	Ani-miR848.276_105	CAAUCCUG-UGUCAAGA	UCUUGACAUCAGGAUUU	247	2
Anim64897	Ani-miR848.276_105	CAAUCCUGUGUCAAGA	UUCUGACAGAGGAUUG	616	2.5
Anim35394	Ani-miR848.276_105	CAAUCCUGUGUCAAGA	UCCUCACGCAGGAUUG	119	2.5
Anim70531	Ani-miR848.276_105	CAAUCCUGUGUCAAGA	UAUUGGCCCAGGAUUG	907	2.5
Anim61054	Ani-miR848.276_105	CAAUCCUGUGUCAAGA	UCUUCGCAAAGGAUUG	147	2.5
Anim38371	Ani-miR848.276_105	CAAUCCUGUGUCAAGA	UGUUUGCACAGGAUUG	93	2.5
Anim73230	Ani-miR848.276_105	CAAUCCUGUGUCAAGA	UCUUUGCAGAGGAUUG	1156	2.5
Anim53099	Ani-miR848.276_105	CAAUCCUGUGUCAAGA	UGUGGACGCAGGAUUG	1132	2.5
Anim41278	Ani-miR848.276_105	CAAUCCUGUGUCAAGA	UUUUGCCAAAGGAUUG	2049	2.5
Anim30172	Ani-miR848.276_105	CAAUCCUGUGUCAAGA	UCUUG-CACGGGAUUG	436	2
Anim41271	Ani-miR848.276_105	CAAUCCUGUGUCAAGA	UUUUGCCAAAGGAUUG	2163	2.5
Anim41272	Ani-miR848.276_105	CAAUCCUGUGUCAAGA	UUUUGCCAAAGGAUUG	2163	2.5
Anim41279	Ani-miR848.276_105	CAAUCCUGUGUCAAGA	UUUUGCCAAAGGAUUG	2165	2.5
Anim41277	Ani-miR848.276_105	CAAUCCUGUGUCAAGA	UUUUGCCAAAGGAUUG	2279	2.5
Anim41276	Ani-miR848.276_105	CAAUCCUGUGUCAAGA	UUUUGCCAAAGGAUUG	2279	2.5
Anim53707	Ani-miR848.276_105	CAAUCCUGUGUC-AAGA	UCUUGGACGGAGGAUUG	958	2.5
Anim52987	Ani-miR848.276_105	CAAUCCUGUGUCAAGA	ACUUG-CACAGGAUUG	1506	2
Anim17854	Ani-miR848.276_105	CAAUCCUGUGU-CAAGA	UUUUGUACGUAGGAUUG	3488	2.5
Anim58811	Ani-miR848.276_105	CAAUCCUG-UGUCAAGA	UCUUGACAUCAGGAUUU	1746	2
Anim74584	Ani-miR848.276_105	CAAUCCUGUGUC-AAGA	UCUUAGAAAUAGGAUUG	1582	2.5
Anim63521	Ani-miR848.276_105	CAAUCCUGUGUCAAGA	ACUUG-CGCAGGAUUG	307	2.5
Anim73544	Ani-miR848.276_105	CAAUCCUGUG-UCAAGA	UCUUGAUCAUAGGGUUG	5	2.5
Anim73543	Ani-miR848.276_105	CAAUCCUGUG-UCAAGA	UCUUGAUCAUAGGGUUG	5	2.5
Anim12059	Ani-miR848.276_105	CAAUCCUGUGUCAAGA	UCUU-ACAUAGGAUUC	725	2.5
Anim19493	Ani-miR848.276_105	CAAUCCUG-UGUCAAGA	UUAUGACAUCAGGAUUG	860	2.5
Anim20456	Ani-miR848.276_105	CAAUCCUGU-GUCAAGA	UUUUGGUGACAGGAUUG	429	2.5
Anim7613	Ani-miR848.276_105	CAAUCCUGUGUCAAGA	UCCUGA-ACAGGAUUG	37	2
Anim24875	Ani-miR848.276_105	CAAUCCUGUGUCAAGA	UCUU-AAACAGGAUUG	2035	2
Anim44140	Ani-miR848.276_105	CAAUCCUGUGUCAAGA	UCAUGG-ACAGGAUUG	852	2.5
Anim26582	Ani-miR848.276_105	CAAUCCUGUGUCAAGA	UCUUGGCA-AGGGUUG	830	2.5
Anim51347	Ani-miR848.276_105	CAAUCCUGUGUCAAGA	UCUU-AUAGAGGAUUG	2699	2.5
Anim45165	Ani-miR848.276_105	CAAUCCUGUGUCAAGA	UCCUGA-ACAGGAUUG	706	2
Anim45164	Ani-miR848.276_105	CAAUCCUGUGUCAAGA	UCCUGA-ACAGGAUUG	706	2
Anim51350	Ani-miR848.276_105	CAAUCCUGUGUCAAGA	UCUU-AUAGAGGAUUG	2531	2.5
Anim33497	Ani-miR848.276_105	CAAUCCUGUGUCAAGA	UCUUGA-GCAGGAUUU	625	2.5
Anim7612	Ani-miR848.276_105	CAAUCCUGUGUCAAGA	UCCUGA-ACAGGAUUG	631	2
Anim70821	Ani-miR848.276_105	CAAUCCUGUGUCAAGA	UUUUG--ACAGGAUUG	644	2.5
Anim45958	Ani-miR848.276_105	CAAUCCUGUGUCAAGA	UCUUGACA-AGGAUUC	239	2
Anim45956	Ani-miR848.276_105	CAAUCCUGUGUCAAGA	UCUUGACA-AGGAUUC	239	2
Anim44256	Ani-miR848.276_105	CAAUCCUGU-GUCAAGA	CCUUGACGGCAGGAUUG	258	2.5
Anim44258	Ani-miR848.276_105	CAAUCCUGU-GUCAAGA	CCUUGACGGCAGGAUUG	258	2.5
Anim55853	Ani-miR848.276_105	CAAUCCUGUGUCAAGA	UCUU-AUAAAGGAUUG	1026	2.5
Anim7110	Ani-miR848.276_105	CAAUCCUGUGUCAAGA	UCUUGGCA-AGGAUUG	1304	1.5
Anim60772	Ani-miR848.276_105	CAAUCCUGUGUCAAGA	UCUUGA-GCAGGAUUG	1574	1.5
Anim11778	Ani-miR848.276_105	CAAUCCUGUGUCAAGA	UCUUGGCA-AGGAUUU	293	2.5
Anim74637	Ani-miR848.276_105	CAAUCCUGUGUCAAGA	UUUUGACA-AGGAUUG	626	1.5
Anim13230	Ani-miR848.276_105	CAAUCCUGUGUCAAGA	UCUUGGC-CAGGAUUC	19	2.5
Anim63754	Ani-miR848.276_105	CAAUCCUGUGUCAAGA	CCUUGGCA-AGGAUUG	486	2.5
Anim12882	Ani-miR894.277_317	UUCACGUCGGGUUCACCA	UGGUGAACCCGACGUGAA	389	0
Anim12885	Ani-miR894.277_317	UUCACGUCGGGUUCACCA	UGGUGAACCCGACGUGAA	419	0
Anim40738	Ani-miR894.277_317	UUCACGUCGGGUUCACCA	UGGUGAACCCGACGUGAA	592	0
Anim51904	Ani-miR894.277_317	UUCACGUCGGG-UUCACCA	UUGUGAAUCCUGACGUGAA	451	2.5
Anim11374	Ani-miR894.277_317	UUCACGUCGGGUUCACCA	UGGGGAACCC-ACGUGAA	241	2
Anim12882	Ani-miR894.278_81	UUUCACGUCGGGUUCACCA	UGGUGAACCCGACGUGAAA	389	0
Anim12885	Ani-miR894.278_81	UUUCACGUCGGGUUCACCA	UGGUGAACCCGACGUGAAA	419	0
Anim40738	Ani-miR894.278_81	UUUCACGUCGGGUUCACCA	UGGUGAACCCGACGUGAAA	592	0
Anim51904	Ani-miR894.278_81	UUUCACGUCGGG-UUCACCA	UUGUGAAUCCUGACGUGAAA	451	2.5
Anim11374	Ani-miR894.278_81	UUUCACGUCGGGUUCACCA	UGGGGAACCC-ACGUGAAG	241	2.5
Aspm21233	Asp-miR1061.279_231	UCAUGGACUACUCACAAGU	GCUUCUGAG-AGUCCAUGA	942	2.5
Aspm32306	Asp-miR1428.282_84	CCAAGAAACUGCCAUGAAU	GCUCAUGGGAGUUUCUUGG	343	2.5
Aspm32307	Asp-miR1428.282_84	CCAAGAAACUGCCAUGAAU	GCUCAUGGGAGUUUCUUGG	343	2.5
Aspm13242	Asp-miR1428.282_84	CCAAGAAACUGCCAUGAAU	AUUUCUUGCAGUUUCUUGG	1301	2.5
Aspm50942	Asp-miR1428.282_84	CCAAGAAACUGCCAUGAAU	AUUCAUCG-GGUUUCUUGG	311	2.5
Aspm23703	Asp-miR1428.282_84	CCAAGAAACUGCCAUGAAU	AUUAAUGGCA-UUUCUUGG	396	2
Aspm49745	Asp-miR1428.282_84	CCAAGAAACUGCCAUGAAU	AUUGGUGGCA-UUUCUUGG	28	2.5
Aspm52561	Asp-miR1428.282_84	CCAAGAAACUGCCAUGAAU	AUUCA-GGU-GUUUCUUGG	1225	2.5
Aspm9769	Asp-miR1446.283_64	CUGUGCUCUCUCCCUCCUCC	AGAAGAGGGAGGGAGCACAG	168	2.5
Aspm4170	Asp-miR1446.283_64	CUGUGCUCUCUCCCUCCUCC	GGAGGAGCG-GAGAGCACAG	345	2
Aspm26395	Asp-miR157-5p.284_1015	AGAAGAGAGAGAGCACAGCCC	UGGGUGUGCUCUCUCUCUUCU	892	2
Aspm26394	Asp-miR157-5p.284_1015	AGAAGAGAGAGAGCACAGCCC	UGGGUGUGCUCUCUCUCUUCU	1441	2
Aspm38577	Asp-miR157-5p.284_1015	AGAAGAGAGAGAGCACAGCCC	GGGC-GUGCUCUCUCUCUUCU	295	1
Aspm58323	Asp-miR157-5p.284_1015	AGAAGAGAGAGAGCACAGCCC	GGGC-GUGCUCUCUCUCUUCU	337	1
Aspm58321	Asp-miR157-5p.284_1015	AGAAGAGAGAGAGCACAGCCC	GGGC-GUGCUCUCUCUCUUCU	61	1
Aspm10427	Asp-miR157-5p.284_1015	AGAAGAGAGAGAGCACAGCCC	GGGC-GUGCUCUCUCUCUUCU	10	1
Aspm26393	Asp-miR157-5p.284_1015	AGAAGAGAGAGAGCACAGCCC	GGGC-GUGCUCUCUCUCUUCU	469	1
Aspm60875	Asp-miR157-5p.284_1015	AGAAGAGAGAGAGCACAGCCC	GGGC-GUGCUCUCUCUCUUCU	346	1
Aspm60868	Asp-miR157-5p.284_1015	AGAAGAGAGAGAGCACAGCCC	GGGC-GUGCUCUCUCUCUUCU	835	1
Aspm26398	Asp-miR157-5p.284_1015	AGAAGAGAGAGAGCACAGCCC	GGGC-GUGCUCUCUCUCUUCU	1495	1
Aspm2852	Asp-miR157-5p.284_1015	AGAAGAGAGAGAGCACAGCCC	GGGC-GUGCUCUCUCUCUUCU	1444	1
Aspm26397	Asp-miR157-5p.284_1015	AGAAGAGAGAGAGCACAGCCC	GGGC-GUGCUCUCUCUCUUCU	1438	1
Aspm26401	Asp-miR157-5p.284_1015	AGAAGAGAGAGAGCACAGCCC	GGGC-GUGCUCUCUCUCUUCU	1498	1
Aspm60872	Asp-miR157-5p.284_1015	AGAAGAGAGAGAGCACAGCCC	GGGC-GUGCUCUCUCUCUUCU	1723	1
Aspm13648	Asp-miR157-5p.284_1015	AGAAGAGAGAGAGCACAGCCC	GGGC-GUGCUCUCUCUCUUCA	43	2
Aspm13649	Asp-miR157-5p.284_1015	AGAAGAGAGAGAGCACAGCCC	GGGC-GUGCUCUCUCUCUUCA	67	2
Aspm37065	Asp-miR157-5p.284_1015	AGAAGAGAGAGAGCACAGCCC	GGGC-GUGCUCUCUCUCUUCA	673	2
Aspm37066	Asp-miR157-5p.284_1015	AGAAGAGAGAGAGCACAGCCC	GGGC-GUGCUCUCUCUCUUCA	682	2
Aspm37064	Asp-miR157-5p.284_1015	AGAAGAGAGAGAGCACAGCCC	GGGC-GUGCUCUCUCUCUUCA	718	2
Aspm38577	Asp-miR157-5p.285_1931	UGACAGAAGAUAGAGAGC	GCUCUCUCUCUUCUGUCA	301	1
Aspm58323	Asp-miR157-5p.285_1931	UGACAGAAGAUAGAGAGC	GCUCUCUCUCUUCUGUCA	343	1
Aspm40990	Asp-miR157-5p.285_1931	UGACAGAAGAUAGAGAGC	GCUCUCUCUCUUCUGUCA	406	1
Aspm10427	Asp-miR157-5p.285_1931	UGACAGAAGAUAGAGAGC	GCUCUCUCUCUUCUGUCA	16	1
Aspm29063	Asp-miR157-5p.285_1931	UGACAGAAGAUAGAGAGC	GCUCUCUCUCUUCUGUCA	46	1
Aspm26393	Asp-miR157-5p.285_1931	UGACAGAAGAUAGAGAGC	GCUCUCUCUCUUCUGUCA	475	1
Aspm60875	Asp-miR157-5p.285_1931	UGACAGAAGAUAGAGAGC	GCUCUCUCUCUUCUGUCA	352	1
Aspm27052	Asp-miR157-5p.285_1931	UGACAGAAGAUAGAGAGC	UCUCUUUGUCUUCUGUCA	259	2
Aspm60868	Asp-miR157-5p.285_1931	UGACAGAAGAUAGAGAGC	GCUCUCUCUCUUCUGUCA	841	1
Aspm26395	Asp-miR157-5p.285_1931	UGACAGAAGAUAGAGAGC	GCUCUCUCUCUUCUGUCA	898	1
Aspm26398	Asp-miR157-5p.285_1931	UGACAGAAGAUAGAGAGC	GCUCUCUCUCUUCUGUCA	1501	1
Aspm32500	Asp-miR157-5p.285_1931	UGACAGAAGAUAGAGAGC	GCUCUCUCUCUUCUGUCA	1231	1
Aspm2852	Asp-miR157-5p.285_1931	UGACAGAAGAUAGAGAGC	GCUCUCUCUCUUCUGUCA	1450	1
Aspm26397	Asp-miR157-5p.285_1931	UGACAGAAGAUAGAGAGC	GCUCUCUCUCUUCUGUCA	1444	1
Aspm26394	Asp-miR157-5p.285_1931	UGACAGAAGAUAGAGAGC	GCUCUCUCUCUUCUGUCA	1447	1
Aspm26401	Asp-miR157-5p.285_1931	UGACAGAAGAUAGAGAGC	GCUCUCUCUCUUCUGUCA	1504	1
Aspm60872	Asp-miR157-5p.285_1931	UGACAGAAGAUAGAGAGC	GCUCUCUCUCUUCUGUCA	1729	1
Aspm51094	Asp-miR157-5p.285_1931	UGACAGAAGAUAGAGAGC	UCUUUCUGUUUUCUGUCA	481	2.5
Aspm57502	Asp-miR157-5p.285_1931	UGACAGAAGAUAGAGAGC	UCUUUCCAUCUUCUGUCA	129	2.5
Aspm37602	Asp-miR157-5p.285_1931	UGACAGAAGAUAGAGAGC	GCUUGCUUUCUUCUGUCA	51	2.5
Aspm9249	Asp-miR157-5p.285_1931	UGACAGAA-GAUAGAGAGC	GUUCUGUAUCUUUCUGUCA	348	2.5
Aspm27139	Asp-miR157-5p.285_1931	UGACAGAAGAUAGAGAGC	ACUCUCUGUC-UCUGUCA	624	2.5
Aspm6862	Asp-miR157-5p.285_1931	UGACAGAAGAUAGAGAGC	GCUCU-UAGCUUCUGUCG	297	2.5
Aspm22130	Asp-miR157-5p.285_1931	UGACAGAAGAUAGAGAGC	UCUUUCU-UCUUCUGUCA	222	2.5
Aspm6876	Asp-miR157-5p.285_1931	UGACAGAAGAUAGAGAGC	GUUCUC-AGCUUCUGUCA	1436	2.5
Aspm38474	Asp-miR157-5p.286_56	UGUUGACAGAAGAUAGAGAGC	GCUCUCUUUCUGCUGUCAACA	400	2
Aspm27052	Asp-miR157-5p.287_4621	UUGACAGAAGAUAGAGAGC	UCUCUUUGUCUUCUGUCAA	259	2
Aspm38577	Asp-miR157-5p.287_4621	UUGACAGAAGAUAGAGAGC	GCUCUCUCUCUUCUGUCAU	301	2
Aspm58323	Asp-miR157-5p.287_4621	UUGACAGAAGAUAGAGAGC	GCUCUCUCUCUUCUGUCAU	343	2
Aspm40990	Asp-miR157-5p.287_4621	UUGACAGAAGAUAGAGAGC	GCUCUCUCUCUUCUGUCAU	406	2
Aspm10427	Asp-miR157-5p.287_4621	UUGACAGAAGAUAGAGAGC	GCUCUCUCUCUUCUGUCAC	16	2
Aspm29063	Asp-miR157-5p.287_4621	UUGACAGAAGAUAGAGAGC	GCUCUCUCUCUUCUGUCAU	46	2
Aspm26393	Asp-miR157-5p.287_4621	UUGACAGAAGAUAGAGAGC	GCUCUCUCUCUUCUGUCAC	475	2
Aspm60875	Asp-miR157-5p.287_4621	UUGACAGAAGAUAGAGAGC	GCUCUCUCUCUUCUGUCAU	352	2
Aspm60868	Asp-miR157-5p.287_4621	UUGACAGAAGAUAGAGAGC	GCUCUCUCUCUUCUGUCAU	841	2
Aspm26395	Asp-miR157-5p.287_4621	UUGACAGAAGAUAGAGAGC	GCUCUCUCUCUUCUGUCAC	898	2
Aspm26398	Asp-miR157-5p.287_4621	UUGACAGAAGAUAGAGAGC	GCUCUCUCUCUUCUGUCAC	1501	2
Aspm32500	Asp-miR157-5p.287_4621	UUGACAGAAGAUAGAGAGC	GCUCUCUCUCUUCUGUCAC	1231	2
Aspm2852	Asp-miR157-5p.287_4621	UUGACAGAAGAUAGAGAGC	GCUCUCUCUCUUCUGUCAU	1450	2
Aspm26397	Asp-miR157-5p.287_4621	UUGACAGAAGAUAGAGAGC	GCUCUCUCUCUUCUGUCAC	1444	2
Aspm26394	Asp-miR157-5p.287_4621	UUGACAGAAGAUAGAGAGC	GCUCUCUCUCUUCUGUCAC	1447	2
Aspm26401	Asp-miR157-5p.287_4621	UUGACAGAAGAUAGAGAGC	GCUCUCUCUCUUCUGUCAC	1504	2
Aspm60872	Asp-miR157-5p.287_4621	UUGACAGAAGAUAGAGAGC	GCUCUCUCUCUUCUGUCAU	1729	2
Aspm38474	Asp-miR157-5p.287_4621	UUGACAGAAGAUAGAGAGC	GCUCUCUUUCUGCUGUCAA	400	2
Aspm45083	Asp-miR159-3p.289_173	UUGGAAAGAAGGGAGCUCU	GGAGCUCUCUUCUUUCCAA	291	1
Aspm45085	Asp-miR159-3p.289_173	UUGGAAAGAAGGGAGCUCU	GGAGCUCUCUUCUUUCCAA	291	1
Aspm26888	Asp-miR159-3p.289_173	UUGGAAAGAAGGGAGCUCU	GGAGCUCUCUUCUUUCCAA	720	1
Aspm38720	Asp-miR159-3p.289_173	UUGGAAAGAAGGGAGCUCU	AGAGCUUUCUUCUUUUCAG	135	2.5
Aspm54253	Asp-miR159-3p.289_173	UUGGAAAGAAGGGAGCUCU	AGAGUUCCUUUUUUUCCAC	105	2.5
Aspm39048	Asp-miR159-3p.289_173	UUGGAAAGAAGGGAGCUCU	AGGGCUCUCCUCUUUCCAA	331	2
Aspm9403	Asp-miR159-3p.289_173	UUGGAAAGAAGGGAGCUCU	GCAGCUUUCUUCUUUCCAA	1903	2.5
Aspm9406	Asp-miR159-3p.289_173	UUGGAAAGAAGGGAGCUCU	GCAGCUUUCUUCUUUCCAA	1933	2.5
Aspm5349	Asp-miR159-3p.289_173	UUGGAAAGAAGGGAGCUCU	GGAGCUCCAUUUUUUCCAG	1828	2.5
Aspm58011	Asp-miR159-3p.289_173	UUGGAAAGAAGGGAGCUCU	CGAGCUUCC-UCUUUCCAA	775	2.5
Aspm58012	Asp-miR159-3p.289_173	UUGGAAAGAAGGGAGCUCU	CGAGCUUCC-UCUUUCCAA	805	2.5
Aspm20720	Asp-miR159-3p.289_173	UUGGAAAGAAGGGAGCUCU	AGAGUUCCCU--UUUCCAA	984	2.5
Aspm60469	Asp-miR159-3p.290_49	UUUGGAUUGAAGGGAGCUCU	GGAGCUCCCUUCAGUCCAAG	414	2
Aspm32912	Asp-miR159-3p.290_49	UUUGGAUUGAAGGGAGCUCU	GGAGCUCCUUUU-AUCCAAA	1287	2.5
Aspm5349	Asp-miR159-3p.314_39	CCUGGAAAGAAGGGAGCUCC	GGAGCUCCAUUUUUUCCAGC	1828	2.5
Aspm52170	Asp-miR159-3p.314_39	CCUGGAAAGAAGG-GAGCUCC	GUAGCUCGCCUUCUUUCCAGG	3187	2
Aspm26888	Asp-miR159-3p.316_11181	CUUGGAAAGAAGGGAGCUCCA	UGGAGCUCUCUUCUUUCCAAA	719	1.5
Aspm45083	Asp-miR159-3p.316_11181	CUUGGAAAGAAGGGAGCUCCA	GGGAGCUCUCUUCUUUCCAAA	291	2.5
Aspm45085	Asp-miR159-3p.316_11181	CUUGGAAAGAAGGGAGCUCCA	GGGAGCUCUCUUCUUUCCAAA	291	2.5
Aspm9403	Asp-miR159-3p.316_11181	CUUGGAAAGAAGGGAGCUCCA	UGCAGCUUUCUUCUUUCCAAG	1900	2
Aspm9406	Asp-miR159-3p.316_11181	CUUGGAAAGAAGGGAGCUCCA	UGCAGCUUUCUUCUUUCCAAG	1930	2
Aspm60591	Asp-miR159-3p.316_11181	CUUGGAAAGAAGGGAGCUCCA	UGGAGGCCUCUUCUUUCCAAG	333	2.5
Aspm60593	Asp-miR159-3p.316_11181	CUUGGAAAGAAGGGAGCUCCA	UGGAGGCCUCUUCUUUCCAAG	2	2.5
Aspm60591	Asp-miR159-3p.317_80	CUUGGAAAGAAGGGGGCUCC	GGAGGCCUCUUCUUUCCAAG	334	1.5
Aspm45083	Asp-miR159-3p.317_80	CUUGGAAAGAAGGGGGCUCC	GGAGCUCUCUUCUUUCCAAA	291	2
Aspm45085	Asp-miR159-3p.317_80	CUUGGAAAGAAGGGGGCUCC	GGAGCUCUCUUCUUUCCAAA	291	2
Aspm26888	Asp-miR159-3p.317_80	CUUGGAAAGAAGGGGGCUCC	GGAGCUCUCUUCUUUCCAAA	720	2
Aspm60593	Asp-miR159-3p.317_80	CUUGGAAAGAAGGGGGCUCC	GGAGGCCUCUUCUUUCCAAG	3	1.5
Aspm9403	Asp-miR159-3p.317_80	CUUGGAAAGAAGGGGGCUCC	GCAGCUUUCUUCUUUCCAAG	1901	2.5
Aspm9406	Asp-miR159-3p.317_80	CUUGGAAAGAAGGGGGCUCC	GCAGCUUUCUUCUUUCCAAG	1931	2.5
Aspm39048	Asp-miR159-3p.318_45	CUUGGAAAGAGGGGAGCUCC	AGGGCUCUCCUCUUUCCAAG	332	2
Aspm45083	Asp-miR159-3p.318_45	CUUGGAAAGAGGGGAGCUCC	GGAGCUCUCUUCUUUCCAAA	291	2
Aspm45085	Asp-miR159-3p.318_45	CUUGGAAAGAGGGGAGCUCC	GGAGCUCUCUUCUUUCCAAA	291	2
Aspm26888	Asp-miR159-3p.318_45	CUUGGAAAGAGGGGAGCUCC	GGAGCUCUCUUCUUUCCAAA	720	2
Aspm9403	Asp-miR159-3p.318_45	CUUGGAAAGAGGGGAGCUCC	GCAGCUUUCUUCUUUCCAAG	1901	2.5
Aspm9406	Asp-miR159-3p.318_45	CUUGGAAAGAGGGGAGCUCC	GCAGCUUUCUUCUUUCCAAG	1931	2.5
Aspm45083	Asp-miR159-3p.319_68	CUUGGAAAGGAGGGAGCUCC	GGAGCUCUCUUCUUUCCAAA	291	2
Aspm45085	Asp-miR159-3p.319_68	CUUGGAAAGGAGGGAGCUCC	GGAGCUCUCUUCUUUCCAAA	291	2
Aspm26888	Asp-miR159-3p.319_68	CUUGGAAAGGAGGGAGCUCC	GGAGCUCUCUUCUUUCCAAA	720	2
Aspm9403	Asp-miR159-3p.319_68	CUUGGAAAGGAGGGAGCUCC	GCAGCUUUCUUCUUUCCAAG	1901	2.5
Aspm9406	Asp-miR159-3p.319_68	CUUGGAAAGGAGGGAGCUCC	GCAGCUUUCUUCUUUCCAAG	1931	2.5
Aspm45083	Asp-miR159-3p.320_41	CUUGGAAGGAAGGGAGCUCU	GGAGCUCUCUUCUUUCCAAA	291	2.5
Aspm45085	Asp-miR159-3p.320_41	CUUGGAAGGAAGGGAGCUCU	GGAGCUCUCUUCUUUCCAAA	291	2.5
Aspm26888	Asp-miR159-3p.320_41	CUUGGAAGGAAGGGAGCUCU	GGAGCUCUCUUCUUUCCAAA	720	2.5
Aspm39048	Asp-miR159-3p.320_41	CUUGGAAGGAAGGGAGCUCU	AGGGCUCUCCUCUUUCCAAG	331	2.5
Aspm56489	Asp-miR159-3p.320_41	CUUGGAAGGAAGGGAGCUCU	GCAGCUCCUUUUCUUCCAAG	145	2.5
Aspm35107	Asp-miR159-3p.320_41	CUUGGAAGGAAGGGAG-CUCU	AGAGACUCCCUUUCUUUCAAG	44	2.5
Aspm20720	Asp-miR159-3p.320_41	CUUGGAAGGAAGGGAGCUCU	AGAGUUCCCUU--UUCCAAG	984	2.5
Aspm14535	Asp-miR159-3p.320_41	CUUGGAAGGAAGGGAGCUCU	AGGGC-CCCCUCCUUCCAAG	932	2.5
Aspm30679	Asp-miR159-3p.320_41	CUUGGAAGGAAGGGAGCUCU	AGGGUUUCCUU-CUUCCAAG	225	2.5
Aspm45083	Asp-miR159-3p.321_73	CUUGGGAAGAAGGGAGCUCC	GGAGCUCUCUUCUUUCCAAA	291	2.5
Aspm45085	Asp-miR159-3p.321_73	CUUGGGAAGAAGGGAGCUCC	GGAGCUCUCUUCUUUCCAAA	291	2.5
Aspm26888	Asp-miR159-3p.321_73	CUUGGGAAGAAGGGAGCUCC	GGAGCUCUCUUCUUUCCAAA	720	2.5
Aspm49683	Asp-miR159-3p.322_63	UUGGACUGAAGGGAGCUGCAG	UUGCAGCUCCCUAUAGUCCAG	1736	2.5
Aspm49687	Asp-miR159-3p.322_63	UUGGACUGAAGGGAGCUGCAG	UUGCAGCUCCCUAUAGUCCAG	1769	2.5
Aspm28821	Asp-miR160-5p.292_934	UUGCCUGGCUCCCUGCAUGCU	GGCAUGCAGGGAGCCAGGCAU	265	1.5
Aspm28819	Asp-miR160-5p.292_934	UUGCCUGGCUCCCUGCAUGCU	GGCAUGCAGGGAGCCAGGCAU	1450	1.5
Aspm57910	Asp-miR160-5p.292_934	UUGCCUGGCUCCCUGCAUGCU	CGCAUGCAGGGAGCCAGGCAU	89	2
Aspm48678	Asp-miR161.1.293_35	UGAAAGUGACUACAUCGGGGU	CCCCCAAUGUGGUCACUUUCA	1044	2.5
Aspm22291	Asp-miR166-3p.298_90	UCGGACAGGCUUCAUUCCCC	GGAGAAUGAGG-CUGUCCGA	363	2.5
Aspm22292	Asp-miR166-3p.298_90	UCGGACAGGCUUCAUUCCCC	GGAGAAUGAGG-CUGUCCGA	570	2.5
Aspm34264	Asp-miR166-3p.302_41	UCGGACCAGGCUUCCCCU	GGGGGAAGUAUGGUCCGA	785	2
Aspm34447	Asp-miR166-3p.302_41	UCGGACCAGGCUUCCCCU	AAGGCAAGUCUGGUCCGA	689	2.5
Aspm34445	Asp-miR166-3p.302_41	UCGGACCAGGCUUCCCCU	AAGGCAAGUCUGGUCCGA	698	2.5
Aspm44848	Asp-miR171-3p.308_62	UUGAGUCGCGCCAAUAUCGU	GCGAUAUUGGCGCGGCUCAA	532	1.5
Aspm40234	Asp-miR171-3p.308_62	UUGAGUCGCGCCAAUAUCGU	GCGAUAUUGGCGCGGCUCAA	1885	1.5
Aspm8033	Asp-miR172-3p.310_240	CGAGAAUCUUGAUGAUGCUGC	GCAGCAUCAUCAGGAUUCUCA	1234	1.5
Aspm8031	Asp-miR172-3p.310_240	CGAGAAUCUUGAUGAUGCUGC	GCAGCAUCAUCAGGAUUCUCA	2134	1.5
Aspm59412	Asp-miR172-3p.310_240	CGAGAAUCUUGAUGAUGCUGC	GCAGCAUCAUCAGGAUUCUCA	1978	1.5
Aspm28989	Asp-miR1863.311_1945	ACGGCUCUGAUACCAUGUUGA	UCAAUAUGGUAUCAGAGCAGU	602	2.5
Aspm28993	Asp-miR1863.311_1945	ACGGCUCUGAUACCAUGUUGA	UCAAUAUGGUAUCAGAGCAGU	635	2.5
Aspm52934	Asp-miR394.325_183	CUGGCAUUCUGUCCACCUUC	AGAGGUGGACAGAAUGCCAC	778	2.5
Aspm52933	Asp-miR394.325_183	CUGGCAUUCUGUCCACCUUC	AGAGGUGGACAGAAUGCCAC	1135	2.5
Aspm52932	Asp-miR394.325_183	CUGGCAUUCUGUCCACCUUC	AGAGGUGGACAGAAUGCCAC	1222	2.5
Aspm15400	Asp-miR394.325_183	CUGGCAUUCUGUCCAC-CUUC	GAGGUGUGGGCAGAAUGCCAG	836	2
Aspm56192	Asp-miR394.325_183	CUGGCAUU-CUGUCCACCUUC	GGAGGUGGACAGUAGUGCCAG	1284	2.5
Aspm50425	Asp-miR394.325_183	CUGGCAUU-CUGUCCACCUUC	GAGGAUGGACAGCAAUGCCAG	480	2.5
Aspm50423	Asp-miR394.325_183	CUGGCAUU-CUGUCCACCUUC	GAGGAUGGACAGCAAUGCCAG	600	2.5
Aspm46393	Asp-miR394.325_183	CUGGCAUUCUGUCCA-CCUUC	GAAGGCUGGGCAG-AUGCCAG	25	2.5
Aspm2305	Asp-miR394.325_183	CUGGCAUUCUGUCCACCUUC	GAAGGU-GACGGUAUGCCAG	892	2.5
Aspm2307	Asp-miR394.325_183	CUGGCAUUCUGUCCACCUUC	GAAGGU-GACGGUAUGCCAG	892	2.5
Aspm8323	Asp-miR394.325_183	CUGGCAUUCUGUCCACCUUC	GGAGGUGGAGAG-AUGCCAG	1842	2.5
Aspm16699	Asp-miR394.325_183	CUGGCAUU-CUG-UCCACCUUC	GAAGGUGGAGCAGCAAUGCCAG	176	2
Aspm25110	Asp-miR396-3p.326_178	CCCAAGAAAGCUGUGGGAAAA	UUUUCCUUUGGCUUUCUUGGG	135	2.5
Aspm2746	Asp-miR396-3p.326_178	CCCAAGAAAGCUGUGGGAAAA	UUUUCUUGCAGAUUUCUUGGG	91	2.5
Aspm37811	Asp-miR396-3p.329_143	CUCAAGAAAGCUGUAUUAU	GUAGUGCAGCUUUCUUGAC	143	2.5
Aspm25110	Asp-miR396-3p.329_143	CUCAAGAAAGCUGUAUUAU	AUGGUUCAGCUUUCUUGAG	104	2
Aspm32271	Asp-miR396-3p.329_143	CUCAAGAAAGCUGUAUUAU	AUCAUGCAG-UUUCUUGAG	247	2.5
Aspm55577	Asp-miR396-3p.330_65875	CUCAAGAAAGCUGUGGGAAAA	UUUUCCGACAGCUUUCUUGAA	475	2
Aspm20210	Asp-miR396-3p.330_65875	CUCAAGAAAGCUGUGGGAAAA	UUUUCCUACAGCUUU-UUGAG	320	2.5
Aspm40743	Asp-miR396-3p.330_65875	CUCAAGAAAGCUGUGGGAAAA	UAUUCUCACAG-UUUCUUGAG	2975	2.5
Aspm25110	Asp-miR396-3p.331_90	CUCAAGAAAGCUGUGUUAU	AUGGUUCAGCUUUCUUGAG	104	2.5
Aspm14457	Asp-miR396-3p.331_90	CUCAAGAAAGCUGUGUUAU	AGAGCAAAGCUUUCUUGAG	297	2.5
Aspm24594	Asp-miR396-3p.331_90	CUCAAGAAAGCUG-UGUUAU	GUGACAUCGGCUUUCUUGAG	175	2.5
Aspm55577	Asp-miR396-3p.332_218	CUCAAGAAGGCUGUGGGAAAA	UUUUCCGACAGCUUUCUUGAA	475	2.5
Aspm20210	Asp-miR396-3p.332_218	CUCAAGAAGGCUGUGGGAAAA	UUUUCCUACAG-CUUUUUGAG	320	2.5
Aspm55577	Asp-miR396-3p.333_85	CUCAAGAGAGCUGUGGGAAAA	UUUUCCGACAGCUUUCUUGAA	475	2.5
Aspm20210	Asp-miR396-3p.333_85	CUCAAGAGAGCUGUGGGAAAA	UUUUCCUACAGCU-UUUUGAG	320	2.5
Aspm40602	Asp-miR396-3p.333_85	CUCAAGAGAGCUGUGGGAAAA	UUUUCUCUCA-CUCUCUUGAG	104	2.5
Aspm40605	Asp-miR396-3p.333_85	CUCAAGAGAGCUGUGGGAAAA	UUUUCUCUCA-CUCUCUUGAG	104	2.5
Aspm55577	Asp-miR396-3p.338_369	UCAAGAAAGCUGUGGGAAAA	UUUUCCGACAGCUUUCUUGA	475	1
Aspm40743	Asp-miR396-3p.338_369	UCAAGAAAGCUGUGGGAAAA	UAUUCUCACAG-UUUCUUGA	2975	2.5
Aspm55577	Asp-miR396-3p.339_106	UUCAAGAAAGCUGUGGGAAAA	UUUUCCGACAGCUUUCUUGAA	475	1
Aspm8323	Asp-miR396-5p.340_49	UUCCACAACUUUCUUGAACCU	AGGUUGAAGGAGGUUGUGGAG	1213	2.5
Aspm61604	Asp-miR396-5p.340_49	UUCCACAACUUUCUUGAACCU	AGGUGCAAGGAAGCUGUGGAA	370	2.5
Aspm33916	Asp-miR396-5p.341_2118	UUUCCACAACUUUCUUGAACC	GAUUCAAGAAAG-UGUGGAAG	1011	2.5
Aspm13844	Asp-miR477.343_30	CCCUCAAGGAAUUCUGAAA	UUUCAGCAUAUCUUGAGGG	236	2.5
Aspm13841	Asp-miR477.343_30	CCCUCAAGGAAUUCUGAAA	UUUCAGCAUAUCUUGAGGG	1079	2.5
Aspm1671	Asp-miR477.343_30	CCCUCAAGGAAUU-CUGAAA	UUUCAGCAAUUGUUUGAGGG	360	2.5
Aspm36489	Asp-miR477.344_39	CCUCAAGGAAUUCUGAAA	UUUCAGGAUUUCUUGAGA	929	2
Aspm13844	Asp-miR477.344_39	CCUCAAGGAAUUCUGAAA	UUUCAGCAUAUCUUGAGG	236	2.5
Aspm13841	Asp-miR477.344_39	CCUCAAGGAAUUCUGAAA	UUUCAGCAUAUCUUGAGG	1079	2.5
Aspm43211	Asp-miR477.344_39	CCUCAAGGAAUUCU-GAAA	UUUCAAGAAUACCUUGAGG	273	2
Aspm23026	Asp-miR477.344_39	CCUCAAGGAAUUCUGAAA	UUUUA-AGUUUCUUGAGG	360	2.5
Aspm23025	Asp-miR477.344_39	CCUCAAGGAAUUCUGAAA	UUUUA-AGUUUCUUGAGG	1590	2.5
Aspm58410	Asp-miR477.344_39	CCUCAAGGAAUUCUGAAA	UUUUAGACUU-CUUGAGG	507	2.5
Aspm45750	Asp-miR477.344_39	CCUCAAGGA-AUUCUGAAA	UUGCAGAAUAUUCUUGAGG	1180	2.5
Aspm21607	Asp-miR5037.345_45	AGUGGAUCUCUGAGGGCU	AGCCUUCAGAGGUCCACU	733	1.5
Aspm50822	Asp-miR5037.345_45	AGUGGAUCUCUGAGGGCU	AGCCUUCAGACAUCUACU	200	2.5
Aspm12105	Asp-miR5037.345_45	AGUGGAUCUCUGAGGGCU	AGCCUGCAGACAUCCACU	101	2.5
Aspm3820	Asp-miR5037.345_45	AGUGGAUCUCUGAGGGCU	AGCACCUAGAGAUCCACU	659	2.5
Aspm28877	Asp-miR5037.345_45	AGUGGAUCUCU-GAGGGCU	AGCUUUCAAGAGAUCCACU	927	2
Aspm9305	Asp-miR5037.345_45	AGUGGAUCUCUGAGGGCU	AAUCCUCAG-GAUCCACU	508	2.5
Aspm62023	Asp-miR5037.345_45	AGUGGAUCUCUGAGGGCU	AGCCUUGAGA-AUCCACU	118	2.5
Aspm21607	Asp-miR5037.346_65	CAGUGGAUCUCUGAGGGCU	AGCCUUCAGAGGUCCACUG	733	1
Aspm3820	Asp-miR5037.346_65	CAGUGGAUCUCUGAGGGCU	AGCACCUAGAGAUCCACUG	659	2.5
Aspm28877	Asp-miR5037.346_65	CAGUGGAUCUCU-GAGGGCU	AGCUUUCAAGAGAUCCACUG	927	2
Aspm52546	Asp-miR5037.346_65	CAGUGGAUCUCUGAGGGCU	AGCUCUCA-AGAUUCACUG	607	2.5
Aspm21607	Asp-miR5037.347_53	GCAGUGGAUCUCUGAGGGCU	AGCCUUCAGAGGUCCACUGG	733	2
Aspm52546	Asp-miR5037.347_53	GCAGUGGAUCUCUGAGGGCU	AGCUCUCA-AGAUUCACUGC	607	2.5
Aspm48174	Asp-miR5054.348_30	UCCCACAGACGGCGCCA	UGGUGCUGCCUGUGGGA	771	2
Aspm18689	Asp-miR5054.348_30	UCCCACAGACGGCGCCA	UGGUGAUGUUUGUGGGA	575	2.5
Aspm15431	Asp-miR5054.348_30	UCCCACAGACGGCGCCA	UGGGGAUGUCUGUGGGA	262	2.5
Aspm28975	Asp-miR5054.348_30	UCCCACAGACGGCGCCA	UGGGGCUGUCUGUGGGC	117	2.5
Aspm30479	Asp-miR5054.348_30	UCCCACAGACGGCGCCA	UGUUGCCGUCUGUGGGC	384	2.5
Aspm34123	Asp-miR5054.348_30	UCCCACAGACGGCGCCA	UGUUGCCGUCUGUGGGC	2982	2.5
Aspm30480	Asp-miR5054.348_30	UCCCACAGACGGCGCCA	UGUUGCCGUCUGUGGGC	384	2.5
Aspm33879	Asp-miR5054.348_30	UCCCACAGACGGCGCCA	UGGUGUCGGCUGUGGGG	420	2.5
Aspm62593	Asp-miR5054.348_30	UCCCACAGACGGCGCCA	UGGCACAGUCUGUGGGG	18	2.5
Aspm33882	Asp-miR5054.348_30	UCCCACAGACGGCGCCA	UGGUGUCGGCUGUGGGG	420	2.5
Aspm62597	Asp-miR5054.348_30	UCCCACAGACGGCGCCA	UGGCACAGUCUGUGGGG	18	2.5
Aspm48553	Asp-miR5054.348_30	UCCCACAGACGGCGCCA	UGGCGC--UUUGUGGGA	411	2.5
Aspm13049	Asp-miR5054.348_30	UCCCACAGACGGCGCCA	UGGAGCUG-CUGUGGGA	69	2.5
Aspm52565	Asp-miR5054.348_30	UCCCACAGACGGCGCCA	UGGUGUUG-CUGUGGGA	1150	2.5
Aspm62523	Asp-miR5077.351_512	UCACGUCGGGUUCACCA	UGGUGAACCCGACGAGG	147	2.5
Aspm61367	Asp-miR5077.351_512	UCACGUCGGGUUCACCA	UGGUGAACCUGAGGUGA	1683	2.5
Aspm33389	Asp-miR5077.351_512	UCACGUCGGGUUCACCA	GGGGGAACCUGACGUGA	1096	2.5
Aspm7482	Asp-miR5077.351_512	UCACGUCGGGUUCACCA	UGGUGAGUACGACGUGG	45	2.5
Aspm28503	Asp-miR5077.351_512	UCACGUCGG-GUUCACCA	UGGUGGACUCUGACGUGG	263	2.5
Aspm470	Asp-miR5077.351_512	UCACGUCGGGUUCACCA	UGGUG-ACCGGACGUGA	452	2
Aspm14111	Asp-miR5077.351_512	UCACGUCGGGUUCACCA	UGGUG--CCCGACGUGG	117	2.5
Aspm561	Asp-miR5225.353_31	AUCCUGUCACCUCGACU	UGUCAAGGUGACAGGAU	955	2
Aspm37269	Asp-miR5225.353_31	AUCCUGUCACCUCGACU	AGUCGACAUGACAGGAU	553	2
Aspm10612	Asp-miR5225.353_31	AUCCUGUCACCUCGACU	GGUCGAAGUAACAGGAU	2674	2.5
Aspm23894	Asp-miR5225.353_31	AUCCUGUCA-CCUCGACU	AGAUGAGGCUGACAGGAU	960	2.5
Aspm62169	Asp-miR5225.353_31	AUCCUGUCACCUCGACU	AAUUGAGG-GACAGGAU	20	2.5
Aspm18608	Asp-miR5225.353_31	AUCCUGUCACCUCGACU	UGUUGAGG-GACAGGAU	1156	2.5
Aspm45301	Asp-miR5225.353_31	AUCCUGUC-ACCUCGACU	UGUUGAGGUAGACAGGAU	391	2.5
Aspm26395	Asp-miR529-5p.354_32	AGAAGAGGGAGAGCACAGCCC	UGGGUGUGCUCUCUCUCUUCU	892	2.5
Aspm26394	Asp-miR529-5p.354_32	AGAAGAGGGAGAGCACAGCCC	UGGGUGUGCUCUCUCUCUUCU	1441	2.5
Aspm38577	Asp-miR529-5p.354_32	AGAAGAGGGAGAGCACAGCCC	GGGC-GUGCUCUCUCUCUUCU	295	1.5
Aspm58323	Asp-miR529-5p.354_32	AGAAGAGGGAGAGCACAGCCC	GGGC-GUGCUCUCUCUCUUCU	337	1.5
Aspm58321	Asp-miR529-5p.354_32	AGAAGAGGGAGAGCACAGCCC	GGGC-GUGCUCUCUCUCUUCU	61	1.5
Aspm10427	Asp-miR529-5p.354_32	AGAAGAGGGAGAGCACAGCCC	GGGC-GUGCUCUCUCUCUUCU	10	1.5
Aspm26393	Asp-miR529-5p.354_32	AGAAGAGGGAGAGCACAGCCC	GGGC-GUGCUCUCUCUCUUCU	469	1.5
Aspm60875	Asp-miR529-5p.354_32	AGAAGAGGGAGAGCACAGCCC	GGGC-GUGCUCUCUCUCUUCU	346	1.5
Aspm60868	Asp-miR529-5p.354_32	AGAAGAGGGAGAGCACAGCCC	GGGC-GUGCUCUCUCUCUUCU	835	1.5
Aspm26398	Asp-miR529-5p.354_32	AGAAGAGGGAGAGCACAGCCC	GGGC-GUGCUCUCUCUCUUCU	1495	1.5
Aspm2852	Asp-miR529-5p.354_32	AGAAGAGGGAGAGCACAGCCC	GGGC-GUGCUCUCUCUCUUCU	1444	1.5
Aspm26397	Asp-miR529-5p.354_32	AGAAGAGGGAGAGCACAGCCC	GGGC-GUGCUCUCUCUCUUCU	1438	1.5
Aspm26401	Asp-miR529-5p.354_32	AGAAGAGGGAGAGCACAGCCC	GGGC-GUGCUCUCUCUCUUCU	1498	1.5
Aspm60872	Asp-miR529-5p.354_32	AGAAGAGGGAGAGCACAGCCC	GGGC-GUGCUCUCUCUCUUCU	1723	1.5
Aspm9353	Asp-miR529-5p.354_32	AGAAGAGGG-AGAGCACAGCCC	GGUCUGUGUUCUCCCCUCUUCU	950	2.5
Aspm13648	Asp-miR529-5p.354_32	AGAAGAGGGAGAGCACAGCCC	GGGC-GUGCUCUCUCUCUUCA	43	2.5
Aspm13649	Asp-miR529-5p.354_32	AGAAGAGGGAGAGCACAGCCC	GGGC-GUGCUCUCUCUCUUCA	67	2.5
Aspm37065	Asp-miR529-5p.354_32	AGAAGAGGGAGAGCACAGCCC	GGGC-GUGCUCUCUCUCUUCA	673	2.5
Aspm37066	Asp-miR529-5p.354_32	AGAAGAGGGAGAGCACAGCCC	GGGC-GUGCUCUCUCUCUUCA	682	2.5
Aspm37064	Asp-miR529-5p.354_32	AGAAGAGGGAGAGCACAGCCC	GGGC-GUGCUCUCUCUCUUCA	718	2.5
Aspm2249	Asp-miR529-5p.355_83	GGAGAGAUGGUCGAGUGG	CCACUCGCCCAUCUCUUC	83	2
Aspm17951	Asp-miR529-5p.355_83	GGAGAGAUGGUCGAGUGG	GCACUCCACCAUCUCUCC	384	2
Aspm40586	Asp-miR529-5p.355_83	GGAGAGAUGGUCGAGUGG	CCAUUUGGCCGUCUCUCU	535	2.5
Aspm17952	Asp-miR529-5p.355_83	GGAGAGAUGGUCGAGUGG	GCACUCCACCAUCUCUCC	2112	2
Aspm21948	Asp-miR529-5p.355_83	GGAGAGAUGGUCGAGUGG	CCACAUGAUCAUCUCUCU	319	2.5
Aspm56637	Asp-miR529-5p.355_83	GGAGAGAUGGUCGAGUGG	UCUCUCCACCAUCUCUCC	311	2.5
Aspm15015	Asp-miR529-5p.355_83	GGAGAGAUGGUCGAGUGG	CAACUCUGCCAUCUCUCC	417	2.5
Aspm46039	Asp-miR529-5p.355_83	GGAGAGAUGGUCGA-GUGG	CCACAUCGAUCAUCUUUCC	85	2.5
Aspm39674	Asp-miR529-5p.355_83	GGAGAGAUGGUCGAGUGG	CCAUUC-ACCAUCUCUCC	69	1.5
Aspm18098	Asp-miR529-5p.355_83	GGAGAGAUGGUC-GAGUGG	CCUCUCUGAUCAUCUCUCC	204	2.5
Aspm18100	Asp-miR529-5p.355_83	GGAGAGAUGGUC-GAGUGG	CCUCUCUGAUCAUCUCUCC	138	2.5
Aspm18095	Asp-miR529-5p.355_83	GGAGAGAUGGUC-GAGUGG	CCUCUCUGAUCAUCUCUCC	204	2.5
Aspm14870	Asp-miR529-5p.355_83	GGAGAGAUGGUCGAGUGG	CCGC-CGCCCAUCUCUCC	102	2.5
Aspm38453	Asp-miR529-5p.355_83	GGAGAGAUGGUCGAGUGG	CCAUUC--CCAUCUCUCC	289	2.5
Aspm59189	Asp-miR529-5p.355_83	GGAGAGAUGGUCGAGUGG	UCACUC--CCAUCUCUCC	912	2.5
Aspm29754	Asp-miR529-5p.355_83	GGAGAGAUGGUCGAGUGG	CCUCUCG-CCAUCUCUCU	276	2.5
Aspm45721	Asp-miR529-5p.355_83	GGAGAGAUGGUCGAGUGG	UCAC-CGACAAUCUCUCC	467	2.5
Aspm32699	Asp-miR529-5p.355_83	GGAGAGAUGGUCGAGUGG	CCCCUUG-CCAUCUCUCC	1477	2.5
Aspm32701	Asp-miR529-5p.355_83	GGAGAGAUGGUCGAGUGG	CCCCUUG-CCAUCUCUCC	1579	2.5
Aspm7362	Asp-miR529-5p.355_83	GGAGAGAUG-GUCGAGUGG	UCACUGGACGCAUCUCUCC	1562	2.5
Aspm7358	Asp-miR529-5p.355_83	GGAGAGAUG-GUCGAGUGG	UCACUGGACGCAUCUCUCC	1484	2.5
Aspm14863	Asp-miR529-5p.355_83	GGAGAGAUGGUCGAGUGG	CCUCUCGGCC-UCUCUCC	232	2.5
Aspm8278	Asp-miR530-3p.356_35	CAGUUGGAGUUGCAGGUAG	UUGCCUGCAACUCCAACUG	58	1
Aspm21997	Asp-miR530-3p.356_35	CAGUUGGAGUUGCAGGUAG	AUGCCUGCAA-UCCAACUG	12	2.5
Aspm41154	Asp-miR530-3p.356_35	CAGUUGGAGUUGCAGGUAG	CUACUUGCAA--CCAACUG	1158	2.5
Aspm8278	Asp-miR530-3p.358_2279	UCAGUUGGAGUUGCAGGUA	UGCCUGCAACUCCAACUGA	59	0.5
Aspm21997	Asp-miR530-3p.358_2279	UCAGUUGGAGUUGCAGGUA	UGCCUGCAA-UCCAACUGC	12	2.5
Aspm21989	Asp-miR530-3p.358_2279	UCAGUUGGAGUUGCAGGUA	UACCU-CAA-UUCAACUGA	106	2.5
Aspm52963	Asp-miR530-5p.357_6142	UCAGCAUCUGCACCUGCACCC	AGGUGCAGGUGCAGGUGCUGA	37	2
Aspm43851	Asp-miR530-5p.357_6142	UCAGCAUCUGCACCUGCACCC	GGGUGCAAGUGCAGAUGUUGG	294	2.5
Aspm43887	Asp-miR530-5p.357_6142	UCAGCAUCUGCACCUGCACCC	GGGUGCCAGUGCAGAUGCUGA	240	2
Aspm43885	Asp-miR530-5p.357_6142	UCAGCAUCUGCACCUGCACCC	GGGUGCCAGUGCAGAUGCUGA	936	2
Aspm9624	Asp-miR530-5p.359_4050	UCUGCAUCUGCACCUGCACCU	AGGUGCAGGUGCAGGUGCAGG	456	1.5
Aspm52963	Asp-miR530-5p.359_4050	UCUGCAUCUGCACCUGCACCU	UGGUGCAGGUGCAGGUGCAGG	31	2.5
Aspm54244	Asp-miR530-5p.359_4050	UCUGCAUCUGCACCUGCACCU	UGGUGCAGGUGCAGGUGCAGG	13	2.5
Aspm49423	Asp-miR530-5p.359_4050	UCUGCAUCUGCACCUGCACCU	AGGUGCAGGUGCAAAUGCAGG	291	1.5
Aspm18710	Asp-miR530-5p.359_4050	UCUGCAUCUGCACCUGCACCU	AGAUGCAGGAGCGGAUGCAGA	243	2.5
Aspm49898	Asp-miR530-5p.359_4050	UCUGCAUCUGCACCUGCACCU	AGAUGCAGAUGCAGAUGCAGG	38	2.5
Aspm50819	Asp-miR530-5p.359_4050	UCUGCAUCUGCACCUGCACCU	GGGUGCUAGUGCAGAUGCAGA	258	2.5
Aspm33677	Asp-miR536.364_188	ACAUCGUGCCAAGCUGUGGGC	UCCUACAG-UUGGCACGAUGU	1957	2.5
Aspm5965	Asp-miR5514.365_125	ACAGAGCUUAGGUCGUCGCCU	AGGUGACGACCUAAGCUCUGU	513	0.5
Aspm5965	Asp-miR5514.366_51	AGAGCUUAGGUCGUCGCCU	AGGUGACGACCUAAGCUCU	513	0.5
Aspm14226	Asp-miR5514.366_51	AGAGCUUAGGUCGUCGCCU	AGGAGAGGACCUAAGCUCU	42	2
Aspm14238	Asp-miR5514.366_51	AGAGCUUAGGUCGUCGCCU	AGGAGAGGACCUAAGCUCU	486	2
Aspm53115	Asp-miR5514.366_51	AGAGCUUAGGUCGUCGCCU	AGGUGGCGGCCAAAGCUCU	839	2.5
Aspm14232	Asp-miR5514.366_51	AGAGCUUAGGUCGUCGCCU	AGGAGAGGACCUAAGCUCU	42	2
Aspm14235	Asp-miR5514.366_51	AGAGCUUAGGUCGUCGCCU	AGGAGAGGACCUAAGCUCU	42	2
Aspm14227	Asp-miR5514.366_51	AGAGCUUAGGUCGUCGCCU	AGGAGAGGACCUAAGCUCU	486	2
Aspm5965	Asp-miR5514.367_91	CAGAGCUUAGGUCGUCGCCUA	CAGGUGACGACCUAAGCUCUG	513	1.5
Aspm5965	Asp-miR5514.368_1855	UAGAGCUUAGGUCGUCGCCU	AGGUGACGACCUAAGCUCUG	513	1
Aspm14226	Asp-miR5514.368_1855	UAGAGCUUAGGUCGUCGCCU	AGGAGAGGACCUAAGCUCUG	42	2.5
Aspm14238	Asp-miR5514.368_1855	UAGAGCUUAGGUCGUCGCCU	AGGAGAGGACCUAAGCUCUG	486	2.5
Aspm14232	Asp-miR5514.368_1855	UAGAGCUUAGGUCGUCGCCU	AGGAGAGGACCUAAGCUCUG	42	2.5
Aspm14235	Asp-miR5514.368_1855	UAGAGCUUAGGUCGUCGCCU	AGGAGAGGACCUAAGCUCUG	42	2.5
Aspm14227	Asp-miR5514.368_1855	UAGAGCUUAGGUCGUCGCCU	AGGAGAGGACCUAAGCUCUG	486	2.5
Aspm25340	Asp-miR5782.369_59	UUGUUGGAGAGGUUCAGAA	UUCUCAACCUCUUCAACAA	689	2
Aspm32509	Asp-miR5782.369_59	UUGUUGGAGAGGUUCAGAA	UUUUGGAGCUUUCCAACAA	244	2.5
Aspm41290	Asp-miR5782.369_59	UUGUUGGAGAGGUUCAGAA	UUCUGGAUUUGUCCAACAA	143	2.5
Aspm61699	Asp-miR5782.369_59	UUGUUGGAGAGGUUCAGAA	GUCUAGACCUCUCCAACAA	375	2.5
Aspm61700	Asp-miR5782.369_59	UUGUUGGAGAGGUUCAGAA	GUCUAGACCUCUCCAACAA	393	2.5
Aspm14131	Asp-miR5782.369_59	UUGUUGGAGAGGUUCAGAA	UUCUCUGCCUCUCCAACAA	444	2.5
Aspm42846	Asp-miR5782.369_59	UUGUUGGAGAGGUUCAGAA	UUCUGGAACUCACCAACAA	878	2.5
Aspm42849	Asp-miR5782.369_59	UUGUUGGAGAGGUUCAGAA	UUCUGGAACUCACCAACAA	1691	2.5
Aspm32159	Asp-miR5782.369_59	UUGUUGGAGAGGUUCAGAA	UUCUG-ACCUUUCCGACAA	234	2.5
Aspm47029	Asp-miR5782.369_59	UUGUUGGAGAGGUUCAGAA	UUCUGAGCC-CUCCAGCAA	267	2.5
Aspm57275	Asp-miR5782.369_59	UUGUUGGAGAGGUUCAGAA	UUCUGAA-CUCACCAACAG	261	2.5
Aspm17429	Asp-miR5782.369_59	UUGUUGGAGAGGUU-CAGAA	UUCUGCAAGCUCUCCAACAG	2502	2.5
Aspm60853	Asp-miR5782.369_59	UUGUUGGAGAGGUUCAGAA	UGCUGGACCU-UCCAACAA	717	2.5
Aspm36347	Asp-miR7506.373_134	AACCGGGACGUGGCGGUG	CAUCGCCACGGUCCGGUU	117	2.5
Aspm19522	Asp-miR7506.373_134	AACCGGGACGUGGCGGUG	CAUUGCUACUUCCCGGUU	82	2.5
Aspm19522	Asp-miR7506.374_124	ACCGGGACGUGGCGGUGG	CCAUUGCUACUUCCCGGU	81	2.5
Aspm62308	Asp-miR7506.374_124	ACCGGGACGUGGCGGUGG	CCACCGCCCCUUCCCGGU	102	2
Aspm49876	Asp-miR7506.374_124	ACCGGGACGUGGCGGUGG	CCACCGCCA--UCCCGGU	1282	2
Aspm34302	Asp-miR7767.377_68	CCAGGAUGAGUGCUCUCCC	GGGGUAUCACUCAUCCUGG	104	2.5
Aspm49961	Asp-miR7767.377_68	CCAGGAUGAGUGCUCUCCC	GGGAGAGCACU-AUCCUGA	123	2
Aspm34302	Asp-miR7767.378_7069	CCCAGGAUGAGUGCUCUCC	GGGUAUCACUCAUCCUGGG	105	2.5
Aspm567	Asp-miR7767.378_7069	CCCAGGAUGAGUGCUCUCC	GGAGGG-GCUCAUCCUGGG	157	2
Aspm55116	Asp-miR7767.378_7069	CCCAGGAUGAGUGCUCUCC	GGGGAGCAUUU-UCCUGGG	357	2.5
Aspm34011	Asp-miR7767.378_7069	CCCAGGAUGAGUGCUCUCC	GGAGAGC-UUCCUCCUGGG	178	2.5
Aspm55117	Asp-miR7767.378_7069	CCCAGGAUGAGUGCUCUCC	GGGGAGCAUUU-UCCUGGG	897	2.5
Aspm34011	Asp-miR7767.379_4708	CCCCAGGAUGAGUGCUCUCC	GGAGAGC-UUCCUCCUGGGG	178	2.5
Aspm26878	Asp-miR8765.383_70	GAGUGGUGGAGCUCAUGCA	UGCGUGAGC-CUACCACUC	88	2
Aspm41312	Asp-miR898.389_46	UCCCUAGGCGGUGAACAGC	GCUGUUCACUCACUAGGGA	61	2.5
Aspm7326	Asp-miR9471.390_64	CCUUGGCUGUCUGAGCACC	GCUGCUUAGACAGCCAAGC	596	2.5
Aspm35211	Asp-miR9471.390_64	CCUUGGCUGUCUGAGCACC	GGUUUUCAG-CAGCCAAGG	281	2.5
Aspm35210	Asp-miR9471.390_64	CCUUGGCUGUCUGAGCACC	GGUUUUCAG-CAGCCAAGG	341	2.5
Cbam2552	Cba-miR1042.391_151	UGCAGGAAUUA-GACAGUCU	AGACUGUUGUGGUUCCUGCA	99	2.5
Cbam7247	Cba-miR1042.391_151	UGCAGGAAUUAGACAGUCU	GGACUG-CUGAUUCCUGCA	209	2
Cbam52849	Cba-miR1042.391_151	UGCAGGAAUUAGACAGUCU	GGGCU-UCUAGUUCCUGCA	868	2.5
Cbam32254	Cba-miR1214.401_73	CUUGAGAAUCGCGCGGCCU	AGGCUGC-AGAUUCUCAAG	28	2.5
Cbam53405	Cba-miR1214.401_73	CUUGAGAAUCGCGCGGCCU	AGUCCGC-UGAUUCUCAAG	2729	2.5
Cbam43303	Cba-miR1214.401_73	CUUGAGAAUCGCGCGGCCU	AGGCUG-GC-AUUCUCAAG	929	2.5
Cbam32361	Cba-miR1428.402_56	AAGAAACUGCCAUGAAUAU	ACAUUCAGGGCGGUUUCUU	591	2.5
Cbam32365	Cba-miR1428.402_56	AAGAAACUGCCAUGAAUAU	ACAUUCAGGGCGGUUUCUU	639	2.5
Cbam32366	Cba-miR1428.402_56	AAGAAACUGCCAUGAAUAU	ACAUUCAGGGCGGUUUCUU	639	2.5
Cbam1778	Cba-miR1428.402_56	AAGAAACUG-CCAUGAAUAU	AUGUUCAUGGAGAGUUUCUU	857	2.5
Cbam32833	Cba-miR1428.403_51	CCAAGAAACUGCCAUGAAU	AUUCCUGGGAGUUUCUUGG	332	2
Cbam9838	Cba-miR1428.403_51	CCAAGAAACUGCCAUGAAU	GUUUAUGGCA-UUUCUUGG	360	2
Cbam34537	Cba-miR1428.403_51	CCAAGAAACUGCCAUGAAU	GUUUGUGGCAG-UUCUUGG	174	2.5
Cbam12397	Cba-miR1428.403_51	CCAAGAAACUGCCAUGAAU	AUUUAUGG-AGCUUCUUGG	105	2.5
Cbam20256	Cba-miR1511.405_521	UCCUAGCUCUGAUACCAUGU	ACAUGGUAUCAGAGCAAGGA	112	2
Cbam40906	Cba-miR1511.405_521	UCCUAGCUCU-GAUA-CCAUGU	ACAUGGCUAUCUGGAGCUAGGA	2292	2.5
Cbam19370	Cba-miR157-5p.406_803	AGAAGAGAGAGAGCACAGCCC	UGGGUGUGCUCUCUCUCUUCU	1462	2
Cbam34019	Cba-miR157-5p.406_803	AGAAGAGAGAGAGCACAGCCC	GGGC-GUGCUCUCUCUCUUCU	745	1
Cbam40527	Cba-miR157-5p.406_803	AGAAGAGAGAGAGCACAGCCC	GGGC-GUGCUCUCUCUCUUCU	469	1
Cbam40526	Cba-miR157-5p.406_803	AGAAGAGAGAGAGCACAGCCC	GGGC-GUGCUCUCUCUCUUCU	559	1
Cbam40535	Cba-miR157-5p.406_803	AGAAGAGAGAGAGCACAGCCC	GGGC-GUGCUCUCUCUCUUCU	1021	1
Cbam40530	Cba-miR157-5p.406_803	AGAAGAGAGAGAGCACAGCCC	GGGC-GUGCUCUCUCUCUUCU	1120	1
Cbam40537	Cba-miR157-5p.406_803	AGAAGAGAGAGAGCACAGCCC	GGGC-GUGCUCUCUCUCUUCU	1114	1
Cbam3004	Cba-miR157-5p.406_803	AGAAGAGAGAGAGCACAGCCC	GGGC-GUGCUCUCUCUCUUCA	4	2
Cbam26724	Cba-miR157-5p.407_1870	UGACAGAAGAGAGUGAGCACA	UGUGCUCUCUCUCUUCUGUCA	1228	1
Cbam19370	Cba-miR157-5p.407_1870	UGACAGAAGAGAGUGAGCACA	UGUGCUCUCUCUCUUCUGUCA	1465	1
Cbam26721	Cba-miR157-5p.407_1870	UGACAGAAGAGAGUGAGCACA	CGUGCUCUCUCUCUUCUGUCA	2	2
Cbam10274	Cba-miR157-5p.407_1870	UGACAGAAGAGAGUGAGCACA	CGUGCUCUCUCUCUUCUGUCA	2	2
Cbam40526	Cba-miR157-5p.407_1870	UGACAGAAGAGAGUGAGCACA	CGUGCUCUCUCUCUUCUGUCA	563	2
Cbam40535	Cba-miR157-5p.407_1870	UGACAGAAGAGAGUGAGCACA	CGUGCUCUCUCUCUUCUGUCA	1025	2
Cbam40530	Cba-miR157-5p.407_1870	UGACAGAAGAGAGUGAGCACA	CGUGCUCUCUCUCUUCUGUCA	1124	2
Cbam40537	Cba-miR157-5p.407_1870	UGACAGAAGAGAGUGAGCACA	CGUGCUCUCUCUCUUCUGUCA	1118	2
Cbam26721	Cba-miR157-5p.408_402	UGACAGAAGAUAGAGAGC	GCUCUCUCUCUUCUGUCA	4	1
Cbam10274	Cba-miR157-5p.408_402	UGACAGAAGAUAGAGAGC	GCUCUCUCUCUUCUGUCA	4	1
Cbam12909	Cba-miR157-5p.408_402	UGACAGAAGAUAGAGAGC	GCUCUCUCUCUUCUGUCA	1	1
Cbam40526	Cba-miR157-5p.408_402	UGACAGAAGAUAGAGAGC	GCUCUCUCUCUUCUGUCA	565	1
Cbam40535	Cba-miR157-5p.408_402	UGACAGAAGAUAGAGAGC	GCUCUCUCUCUUCUGUCA	1027	1
Cbam40530	Cba-miR157-5p.408_402	UGACAGAAGAUAGAGAGC	GCUCUCUCUCUUCUGUCA	1126	1
Cbam40537	Cba-miR157-5p.408_402	UGACAGAAGAUAGAGAGC	GCUCUCUCUCUUCUGUCA	1120	1
Cbam26724	Cba-miR157-5p.408_402	UGACAGAAGAUAGAGAGC	GCUCUCUCUCUUCUGUCA	1231	1
Cbam19370	Cba-miR157-5p.408_402	UGACAGAAGAUAGAGAGC	GCUCUCUCUCUUCUGUCA	1468	1
Cbam11716	Cba-miR157-5p.408_402	UGACAGAAGAUAGAGAGC	AUUCUCAAUCUUCUGUCA	324	2.5
Cbam53584	Cba-miR157-5p.408_402	UGACAGAAGAUAGAGAGC	GUUUUCGGUCUUCUGUCA	352	2.5
Cbam22494	Cba-miR157-5p.408_402	UGACAGAAGAUAGAGAGC	GAUUGCUAUCUUCUGUCA	577	2.5
Cbam47141	Cba-miR157-5p.408_402	UGACAGAAGAUAGAGAGC	GCUCUCU-UCUUCUGUCA	364	1
Cbam32247	Cba-miR157-5p.408_402	UGACAGAA-GAUAGAGAGC	GCUCUCUGUCUUUUUGUCA	736	2.5
Cbam38136	Cba-miR157-5p.408_402	UGACAGAAGAUAGAGAGC	CCUCUUUAUC-UCUGUCA	114	2.5
Cbam45457	Cba-miR157-5p.408_402	UGACAGAAGAUAGAGAGC	ACUCU-UGUCUUCUGUCA	34	2.5
Cbam45455	Cba-miR157-5p.408_402	UGACAGAAGAUAGAGAGC	ACUCU-UGUCUUCUGUCA	34	2.5
Cbam51860	Cba-miR157-5p.408_402	UGACAGAAGAUAGAGAGC	GCUCUCUAU-UUCUGUCU	2359	2
Cbam34690	Cba-miR157-5p.408_402	UGACAGAAGAUAGAGAGC	GUUCUC-AGCUUCUGUCA	1463	2.5
Cbam26721	Cba-miR157-5p.410_2252	UUGACAGAAGAUAGAGAGC	GCUCUCUCUCUUCUGUCAU	4	2
Cbam10274	Cba-miR157-5p.410_2252	UUGACAGAAGAUAGAGAGC	GCUCUCUCUCUUCUGUCAU	4	2
Cbam12909	Cba-miR157-5p.410_2252	UUGACAGAAGAUAGAGAGC	GCUCUCUCUCUUCUGUCAC	1	2
Cbam40526	Cba-miR157-5p.410_2252	UUGACAGAAGAUAGAGAGC	GCUCUCUCUCUUCUGUCAU	565	2
Cbam40535	Cba-miR157-5p.410_2252	UUGACAGAAGAUAGAGAGC	GCUCUCUCUCUUCUGUCAU	1027	2
Cbam40530	Cba-miR157-5p.410_2252	UUGACAGAAGAUAGAGAGC	GCUCUCUCUCUUCUGUCAU	1126	2
Cbam40537	Cba-miR157-5p.410_2252	UUGACAGAAGAUAGAGAGC	GCUCUCUCUCUUCUGUCAU	1120	2
Cbam26724	Cba-miR157-5p.410_2252	UUGACAGAAGAUAGAGAGC	GCUCUCUCUCUUCUGUCAU	1231	2
Cbam19370	Cba-miR157-5p.410_2252	UUGACAGAAGAUAGAGAGC	GCUCUCUCUCUUCUGUCAC	1468	2
Cbam11716	Cba-miR157-5p.410_2252	UUGACAGAAGAUAGAGAGC	AUUCUCAAUCUUCUGUCAA	324	2.5
Cbam22494	Cba-miR157-5p.410_2252	UUGACAGAAGAUAGAGAGC	GAUUGCUAUCUUCUGUCAA	577	2.5
Cbam47141	Cba-miR157-5p.410_2252	UUGACAGAAGAUAGAGAGC	GCUCUCU-UCUUCUGUCAA	364	1
Cbam51749	Cba-miR157-5p.410_2252	UUGACAGAAGAUAGAGAGC	GCUCUCUUUUUGCUGUCAA	403	2.5
Cbam32247	Cba-miR157-5p.410_2252	UUGACAGAA-GAUAGAGAGC	GCUCUCUGUCUUUUUGUCAA	736	2.5
Cbam23938	Cba-miR159-3p.424_3119	CUUGGAAAGAAGGGAGCUCCU	GGGAGCUCUCUUCUUUCCAAA	446	2
Cbam23939	Cba-miR159-3p.424_3119	CUUGGAAAGAAGGGAGCUCCU	GGGAGCUCUCUUCUUUCCAAA	446	2
Cbam23931	Cba-miR159-3p.424_3119	CUUGGAAAGAAGGGAGCUCCU	GGGAGCUCUCUUCUUUCCAAA	446	2
Cbam23934	Cba-miR159-3p.424_3119	CUUGGAAAGAAGGGAGCUCCU	GGGAGCUCUCUUCUUUCCAAA	446	2
Cbam47837	Cba-miR160-5p.411_101	UUGCCUGGCUCCCUGCAUGCU	GGCAUGCAGGGAGCCAGGCAU	85	1.5
Cbam47839	Cba-miR160-5p.411_101	UUGCCUGGCUCCCUGCAUGCU	GGCAUGCAGGGAGCCAGGCAU	85	1.5
Cbam47836	Cba-miR160-5p.411_101	UUGCCUGGCUCCCUGCAUGCU	GGCAUGCAGGGAGCCAGGCAU	691	1.5
Cbam47834	Cba-miR160-5p.411_101	UUGCCUGGCUCCCUGCAUGCU	GGCAUGCAGGGAGCCAGGCAU	691	1.5
Cbam11726	Cba-miR164.412_41	UGCCCGUCAACUCCACCA	UGGUGGGG--GACGGGCA	586	2.5
Cbam15246	Cba-miR164.413_46	UGCCCGUCAUCUCCACCA	UGGUGGAGGUGACUGGCA	1398	2.5
Cbam4994	Cba-miR164.413_46	UGCCCGUCAUCUCCACCA	UGGUGGAGGCGAUGGGCA	80	2.5
Cbam4995	Cba-miR164.413_46	UGCCCGUCAUCUCCACCA	UGGUGGAGGCGAUGGGCA	80	2.5
Cbam9113	Cba-miR164.413_46	UGCCCGUCAUCUCCACCA	UGGUGGAGAAGGCGGGCG	1001	2.5
Cbam34035	Cba-miR164.413_46	UGCCCGUCAUCUCCACCA	UGGUGCAGAUGAUGGGCG	551	2.5
Cbam16242	Cba-miR164.413_46	UGCCCGUCAUCUCCACCA	UGGUGGAAAGGACGGGCA	501	2
Cbam16243	Cba-miR164.413_46	UGCCCGUCAUCUCCACCA	UGGUGGAAAGGACGGGCA	501	2
Cbam28072	Cba-miR164.413_46	UGCCCGUCAUCUCCACCA	UGCUGGGUAUGACGGGCA	524	2.5
Cbam54465	Cba-miR166-3p.415_2217	UCGGACCAGGCUUCAUUUUA	UGGGAUGAAGCCUGGUCCGG	3	2
Cbam44213	Cba-miR166-3p.415_2217	UCGGACCAGGCUUCAUUUUA	UGGGAUGAAGCCUGGUCCGG	126	2
Cbam44211	Cba-miR166-3p.415_2217	UCGGACCAGGCUUCAUUUUA	UGGGAUGAAGCCUGGUCCGG	276	2
Cbam44207	Cba-miR166-3p.415_2217	UCGGACCAGGCUUCAUUUUA	UGGGAUGAAGCCUGGUCCGG	12	2
Cbam44212	Cba-miR166-3p.415_2217	UCGGACCAGGCUUCAUUUUA	UGGGAUGAAGCCUGGUCCGG	219	2
Cbam44206	Cba-miR166-3p.415_2217	UCGGACCAGGCUUCAUUUUA	UGGGAUGAAGCCUGGUCCGG	597	2
Cbam44208	Cba-miR166-3p.415_2217	UCGGACCAGGCUUCAUUUUA	UGGGAUGAAGCCUGGUCCGG	597	2
Cbam44209	Cba-miR166-3p.415_2217	UCGGACCAGGCUUCAUUUUA	UGGGAUGAAGCCUGGUCCGG	690	2
Cbam44215	Cba-miR166-3p.415_2217	UCGGACCAGGCUUCAUUUUA	UGGGAUGAAGCCUGGUCCGG	450	2
Cbam44214	Cba-miR166-3p.415_2217	UCGGACCAGGCUUCAUUUUA	UGGGAUGAAGCCUGGUCCGG	558	2
Cbam44216	Cba-miR166-3p.415_2217	UCGGACCAGGCUUCAUUUUA	UGGGAUGAAGCCUGGUCCGG	597	2
Cbam44205	Cba-miR166-3p.415_2217	UCGGACCAGGCUUCAUUUUA	UGGGAUGAAGCCUGGUCCGG	690	2
Cbam40323	Cba-miR166-3p.415_2217	UCGGACCAGGCUUCAUUUUA	UGGGAUGAAGCCUGGUCCG-	591	2.5
Cbam40322	Cba-miR166-3p.415_2217	UCGGACCAGGCUUCAUUUUA	UGGGAUGAAGCCUGGUCCG-	609	2.5
Cbam13057	Cba-miR166-3p.415_2217	UCGGACCAGGCUUCAUUUUA	GAAUAUGAAGCCUGGUCCGA	916	2
Cbam39249	Cba-miR166-3p.415_2217	UCGGACCAGGCUUCAUUUUA	CAUAAUGAAGCCUGGUCCGG	340	2.5
Cbam5687	Cba-miR168.418_258	UUGGUGCAGAUCGGGAAACU	AAUUUCCCGAGCUGCACCAG	406	2.5
Cbam4678	Cba-miR171-5p.419_182	UGAAUUGGCUCAUGGCUCG	GGAGCCAGGGGCCAAUUCA	676	2.5
Cbam13004	Cba-miR171-5p.419_182	UGAAUUGGCUCAUGGCUCG	CGAGCUAUGA-CCAAUUUA	19	2.5
Cbam12009	Cba-miR172-3p.420_1343	CGAGAAUCUUGAUGAUGCUGC	GCAGCAUCAUCAGGAUUCUCA	1318	1.5
Cbam51544	Cba-miR1863.421_62	CUAGCUCUGAUACCAUGU	ACAUGGUAUCAGAGCUAU	39	1
Cbam20256	Cba-miR1863.421_62	CUAGCUCUGAUACCAUGU	ACAUGGUAUCAGAGCAAG	112	2
Cbam55601	Cba-miR1863.421_62	CUAGCUCUGAUACCAUGU	#NAME?	1	2.5
Cbam41112	Cba-miR1863.421_62	CUAGCUCUGAUACCAUGU	GCAUGGUAUCAGAGCGAG	601	2.5
Cbam41114	Cba-miR1863.421_62	CUAGCUCUGAUACCAUGU	GCAUGGUAUCAGAGCGAG	976	2.5
Cbam18661	Cba-miR1863.421_62	CUAGCUCUGAUACCAUGU	ACAUGGUAUUUGAGCUGG	713	2.5
Cbam30302	Cba-miR1863.421_62	CUAGCUCUGAUACCAUGU	GCAAGGUAUCAGAGCUAA	989	2.5
Cbam19703	Cba-miR1863.421_62	CUAGCUCUGAUACCAUGU	ACACGGUAUCGGAGCUAC	1585	2.5
Cbam22827	Cba-miR1863.421_62	CUAGCUCUGAUACCAUGU	ACAUGGCAAUAGAGCUAG	482	2.5
Cbam51544	Cba-miR1863.422_98	UAGCUCUGAUACCAUGU	ACAUGGUAUCAGAGCUA	39	0
Cbam20256	Cba-miR1863.422_98	UAGCUCUGAUACCAUGU	ACAUGGUAUCAGAGCAA	112	2
Cbam55601	Cba-miR1863.422_98	UAGCUCUGAUACCAUGU	#NAME?	1	2.5
Cbam33835	Cba-miR1863.422_98	UAGCUCUGAUACCAUGU	GAGUGGUAUCAGAGCUA	186	2
Cbam33836	Cba-miR1863.422_98	UAGCUCUGAUACCAUGU	GAGUGGUAUCAGAGCUA	306	2
Cbam33844	Cba-miR1863.422_98	UAGCUCUGAUACCAUGU	GAGUGGUAUCAGAGCUA	306	2
Cbam41112	Cba-miR1863.422_98	UAGCUCUGAUACCAUGU	GCAUGGUAUCAGAGCGA	601	2.5
Cbam30302	Cba-miR1863.422_98	UAGCUCUGAUACCAUGU	GCAAGGUAUCAGAGCUA	989	1.5
Cbam33846	Cba-miR1863.422_98	UAGCUCUGAUACCAUGU	GAGUGGUAUCAGAGCUA	306	2
Cbam33843	Cba-miR1863.422_98	UAGCUCUGAUACCAUGU	GAGUGGUAUCAGAGCUA	306	2
Cbam19703	Cba-miR1863.422_98	UAGCUCUGAUACCAUGU	ACACGGUAUCGGAGCUA	1585	2
Cbam41114	Cba-miR1863.422_98	UAGCUCUGAUACCAUGU	GCAUGGUAUCAGAGCGA	976	2.5
Cbam25996	Cba-miR1863.422_98	UAGCUCUGAUACCAUGU	ACGUGGUGGCAGAGCUA	385	2
Cbam54015	Cba-miR1863.422_98	UAGCUCUGAUACCAUGU	ACAUGGUGGCAGAGUUA	22	2.5
Cbam18245	Cba-miR1863.422_98	UAGCUCUGAUACCAUGU	ACAUGGGAUCAGAGCUU	1313	2
Cbam54019	Cba-miR1863.422_98	UAGCUCUGAUACCAUGU	ACAUGGUGGCAGAGUUA	298	2.5
Cbam56727	Cba-miR1863.422_98	UAGCUCUGAUACCAUGU	ACUCGGUAUCAGAGCUA	190	2
Cbam47743	Cba-miR1863.422_98	UAGCUCUGAUACCAUGU	GGAUGGUAUCAGAGCUC	1652	2.5
Cbam30792	Cba-miR1863.422_98	UAGCUCUGAUACCAUGU	AAUUGGUAUUAGAGCUA	756	2.5
Cbam33849	Cba-miR1863.422_98	UAGCUCUGAUACCAUGU	GAAUGGUACCAGAGCUA	219	2.5
Cbam33847	Cba-miR1863.422_98	UAGCUCUGAUACCAUGU	GAAUGGUACCAGAGCUA	219	2.5
Cbam33842	Cba-miR1863.422_98	UAGCUCUGAUACCAUGU	GAAUGGUACCAGAGCUA	219	2.5
Cbam24994	Cba-miR1863.422_98	UAGCUCUGAUACCAUGU	AUAUGGGGUUAGAGCUA	525	2.5
Cbam33845	Cba-miR1863.422_98	UAGCUCUGAUACCAUGU	GAAUGGUACCAGAGCUA	306	2.5
Cbam33840	Cba-miR1863.422_98	UAGCUCUGAUACCAUGU	GAAUGGUACCAGAGCUA	342	2.5
Cbam22827	Cba-miR1863.422_98	UAGCUCUGAUACCAUGU	ACAUGGCAAUAGAGCUA	482	2.5
Cbam47137	Cba-miR1863.422_98	UAGCUCUGAUACCAUGU	ACAUGGCACCAGAGCUG	152	2.5
Cbam47126	Cba-miR1863.422_98	UAGCUCUGAUACCAUGU	ACAUGGCACCAGAGCUG	1637	2.5
Cbam47129	Cba-miR1863.422_98	UAGCUCUGAUACCAUGU	ACAUGGCACCAGAGCUG	1646	2.5
Cbam57422	Cba-miR1863.422_98	UAGCUCUGAUACCAUGU	ACAU-GUUUCAGAGCUG	257	2.5
Cbam24560	Cba-miR1863.422_98	UAGCUCUGA--UACCAUGU	ACAUGGUGUCUCAGAGCUA	921	2.5
Cbam44072	Cba-miR1863.422_98	UAGCUCUGA-UACCAUGU	AUAUGGUACUCAGAGCUG	1620	2
Cbam33620	Cba-miR1863.422_98	UAGCUCUGAUACCAUGU	ACAUGG-AUCAGAGCUU	1391	2
Cbam3827	Cba-miR2108.423_241	UUUUGAUCUCUUGUGUUUGUG	UGUAAACACAAG-GAUCAAAA	193	2.5
Cbam5373	Cba-miR2108.423_241	UUUUGAUCUCUUGUGUUUGUG	CACAGAGA-AAGAGAUCAAAA	348	2.5
Cbam56902	Cba-miR390-5p.430_5092	AAGCUCAGGAGGGAUAGCGCC	GGCGCUAUCUUUGCUGAGCUU	139	2
Cbam33303	Cba-miR396-3p.432_826	CUCAAGAAAGCUGUGGGAAAA	UUUUCCGACAGCUUUCUUGAA	460	2
Cbam33307	Cba-miR396-3p.432_826	CUCAAGAAAGCUGUGGGAAAA	UUUUCCGACAGCUUUCUUGAA	481	2
Cbam53615	Cba-miR396-5p.433_2207	UUUCCACAACUUUCUUGAACC	GCUUCAGCAAAGUUGUGGAAA	628	2.5
Cbam45167	Cba-miR396-5p.433_2207	UUUCCACAACUUUCUUGAACC	GGUUUAA-AGAGUUGUGGAAG	154	2.5
Cbam45171	Cba-miR396-5p.433_2207	UUUCCACAACUUUCUUGAACC	GGUUUAA-AGAGUUGUGGAAG	154	2.5
Cbam45166	Cba-miR396-5p.433_2207	UUUCCACAACUUUCUUGAACC	GGUUUAA-AGAGUUGUGGAAG	154	2.5
Cbam54994	Cba-miR5037.436_65	AAGUGGAUCUCUGAGGGCU	AGCCCUUCCAGAUCCACUU	249	2.5
Cbam49742	Cba-miR5037.436_65	AAGUGGAUCUCUGAGGGCU	AGCUCUCAGAGAU-CACUU	2185	2.5
Cbam23209	Cba-miR5037.437_63	AGUGGAUCUCUGAGGGCU	AGUCCUCAGAGAUCCAUG	734	2.5
Cbam54994	Cba-miR5037.437_63	AGUGGAUCUCUGAGGGCU	AGCCCUUCCAGAUCCACU	249	2.5
Cbam35414	Cba-miR5037.437_63	AGUGGAUCUCUGAGGGCU	AGCACCUAGAGAUCCACU	659	2.5
Cbam35409	Cba-miR5037.437_63	AGUGGAUCUCUGAGGGCU	AGCACCUAGAGAUCCACU	659	2.5
Cbam14486	Cba-miR5037.437_63	AGUGGAUCUCUGAGGGCU	AGCCUGCAGACAUCCACU	101	2.5
Cbam36344	Cba-miR5054.439_80	UUCCCACAGACGGCGCCA	UGGUGCUUUCUGUGGGAG	1427	2.5
Cbam48409	Cba-miR5054.439_80	UUCCCACAGACGGC-GCCA	UGGCGGCCAUUUGUGGGAA	2	2.5
Cbam12209	Cba-miR5054.439_80	UUCCCACAGACGGCGCCA	AGGUGCC-UCUGUGGGAA	166	2.5
Cbam39784	Cba-miR5054.439_80	UUCCCACAGACGGCGCCA	UGGCGC--UUUGUGGGAA	2829	2.5
Cbam12089	Cba-miR5077.443_1754	UCACGUCGGGUUCACCA	UGGUGAACCUGAGGUGA	1698	2.5
Cbam46868	Cba-miR5077.443_1754	UCACGUCGGGUUCACCA	UGGUGAAGCCGAUGUGG	770	2.5
Cbam18524	Cba-miR5077.443_1754	UCACGUCGGGUUCACCA	UGGUGAUGCUGACGUGA	117	2.5
Cbam9490	Cba-miR5077.443_1754	UCACGUCGGGUUCACCA	UGGUG-GCCUGACGUGG	387	2.5
Cbam5827	Cba-miR5077.443_1754	UCACGUCGGGUUCACCA	UGGUG--CCCGACGUGG	792	2.5
Cbam5825	Cba-miR5077.443_1754	UCACGUCGGGUUCACCA	UGGUG--CCCGACGUGG	792	2.5
Cbam6443	Cba-miR5083.445_42	CUACAAUUAUCUGACCCU	AGGGGCAGAU-AUUGUAG	564	2
Cbam6443	Cba-miR5083.446_43	GACUACAAUUAUCUGACCCU	AGGGGCAGAU-AUUGUAGUC	564	2
Cbam19370	Cba-miR529-5p.447_186	AGAAGAGAGAGAGCGCAGCCC	UGGGUGUGCUCUCUCUCUUCU	1462	2.5
Cbam34019	Cba-miR529-5p.447_186	AGAAGAGAGAGAGCGCAGCCC	GGGC-GUGCUCUCUCUCUUCU	745	1.5
Cbam40527	Cba-miR529-5p.447_186	AGAAGAGAGAGAGCGCAGCCC	GGGC-GUGCUCUCUCUCUUCU	469	1.5
Cbam40526	Cba-miR529-5p.447_186	AGAAGAGAGAGAGCGCAGCCC	GGGC-GUGCUCUCUCUCUUCU	559	1.5
Cbam40535	Cba-miR529-5p.447_186	AGAAGAGAGAGAGCGCAGCCC	GGGC-GUGCUCUCUCUCUUCU	1021	1.5
Cbam40530	Cba-miR529-5p.447_186	AGAAGAGAGAGAGCGCAGCCC	GGGC-GUGCUCUCUCUCUUCU	1120	1.5
Cbam40537	Cba-miR529-5p.447_186	AGAAGAGAGAGAGCGCAGCCC	GGGC-GUGCUCUCUCUCUUCU	1114	1.5
Cbam3004	Cba-miR529-5p.447_186	AGAAGAGAGAGAGCGCAGCCC	GGGC-GUGCUCUCUCUCUUCA	4	2.5
Cbam17103	Cba-miR530-3p.449_3168	UCAGUUGGAGUUGCAGGUA	UCCCUGCAACUCCAACUGA	56	1
Cbam48187	Cba-miR530-3p.449_3168	UCAGUUGGAGUUGCAGGUA	UGCCUGCAAUUUCAGCUGA	29	2.5
Cbam48183	Cba-miR530-3p.449_3168	UCAGUUGGAGUUGCAGGUA	UGCCUGCAAUUUCAGCUGA	29	2.5
Cbam30003	Cba-miR530-3p.449_3168	UCAGUUGGAGUUGCAGGUA	UACCUGUAUUUUCAACUGA	1144	2.5
Cbam17103	Cba-miR530-3p.451_40	UUCAGUUGGAGUUGCAGGU	CCCUGCAACUCCAACUGAA	58	1
Cbam45793	Cba-miR530-3p.451_40	UUCAGUUGGAGUUGCAGGU	AUUUGCAAUUCCAACUGGA	227	2.5
Cbam48187	Cba-miR530-3p.451_40	UUCAGUUGGAGUUGCAGGU	GCCUGCAAUUUCAGCUGAA	30	2.5
Cbam48183	Cba-miR530-3p.451_40	UUCAGUUGGAGUUGCAGGU	GCCUGCAAUUUCAGCUGAA	30	2.5
Cbam636	Cba-miR530-3p.451_40	UUCAGUUGGAGUUGCAGGU	UCCGGCAACUUCAACUGAA	859	2.5
Cbam30003	Cba-miR530-3p.451_40	UUCAGUUGGAGUUGCAGGU	ACCUGUAUUUUCAACUGAA	1145	2.5
Cbam5839	Cba-miR530-3p.451_40	UUCAGUUGGAGUUGCAGGU	ACCUGCAAAAUCAACUGAA	1106	2.5
Cbam51142	Cba-miR530-3p.451_40	UUCAGUUG-GAGUUGCAGGU	ACCUGCAACUUGCAGCUGAA	481	2.5
Cbam29101	Cba-miR530-3p.451_40	UUCAGUUGGAGUUGCAGGU	ACCUGCAAC-GCAACUGAA	157	2
Cbam2202	Cba-miR530-5p.448_1301	UCAGCAUCUGCACCUGCACCC	GGGUGUAUGUGCAGAUGCUGU	276	2.5
Cbam2201	Cba-miR530-5p.448_1301	UCAGCAUCUGCACCUGCACCC	GGGUGUAUGUGCAGAUGCUGU	276	2.5
Cbam20898	Cba-miR530-5p.448_1301	UCAGCAUCUGCACCUGCACCC	GGGUGCAAGUGCAGAUGUUGG	1617	2.5
Cbam23383	Cba-miR530-5p.450_4774	UCUGCAUCUGCACCUGCACCU	AGGUGCAGGUGCAGGUGCAGG	21	1.5
Cbam957	Cba-miR530-5p.450_4774	UCUGCAUCUGCACCUGCACCU	AGGUGCAGGUGCAAAUGCAGG	276	1.5
Cbam38556	Cba-miR530-5p.450_4774	UCUGCAUCUGCACCUGCACCU	UGGUGCAGGUCCAGAUGCAGG	72	2.5
Cbam37212	Cba-miR530-5p.450_4774	UCUGCAUCUGCACCUGCACCU	AAGUGCAGGUUCAGAUGCAGG	370	2.5
Cbam37209	Cba-miR530-5p.450_4774	UCUGCAUCUGCACCUGCACCU	AUGUGUAGGUUCAGAUGCAGA	553	2.5
Cbam20828	Cba-miR530-5p.450_4774	UCUGCAUCUGCACCUGCACCU	GGGUGCCAGUGCAGAUGCAGA	453	2.5
Cbam20828	Cba-miR530-5p.450_4774	UCUGCAUCUGCACCUGCACCU	GGGUGCCAGUGCAGAUGCAGA	390	2.5
Cbam20837	Cba-miR530-5p.450_4774	UCUGCAUCUGCACCUGCACCU	GGGUGCCAGUGCAGAUGCAGA	705	2.5
Cbam20837	Cba-miR530-5p.450_4774	UCUGCAUCUGCACCUGCACCU	GGGUGCCAGUGCAGAUGCAGA	768	2.5
Cbam22478	Cba-miR5557.457_43	UACCGUAGUACUUGUUGGGG	CUCCAACAAGUA-UACGGUG	252	2
Cbam57386	Cba-miR6300.459_153	UGUGGCUGUAGUUUAG	CAAAACUACAGCUACA	289	2
Cbam15125	Cba-miR6300.459_153	UGUGGCUGUAGUUUAG	GUAGACUGCAGCCACA	137	2
Cbam15127	Cba-miR6300.459_153	UGUGGCUGUAGUUUAG	GUAGACUGCAGCCACA	137	2
Cbam35437	Cba-miR6300.459_153	UGUGGCUGUAGUUUAG	CUAAACUACAGCCAAG	1108	2.5
Cbam18583	Cba-miR6300.459_153	UGUGGCUGUAGUUUAG	CUAAAUUAUGGCCACG	767	2.5
Cbam19462	Cba-miR6300.459_153	UGUGGCUGUAGUUUAG	CUAAAGUACAGCUACA	656	2
Cbam20866	Cba-miR6300.459_153	UGUGGCUGUAGUUUAG	CUGGACUACAGCCAUG	1126	2.5
Cbam14552	Cba-miR6300.459_153	UGUGGCUGUAGUUUAG	CUAGAUUGCAGCCAUA	560	2.5
Cbam55404	Cba-miR6300.459_153	UGUGGCUGUAGUUUAG	UUCAACUACAGUCACA	236	2.5
Cbam28257	Cba-miR6300.459_153	UGUGGCUGUAGUUUAG	CCAAGCUGCAGCCACA	170	2
Cbam54306	Cba-miR6300.459_153	UGUGGCUGUAGUUUAG	CAAAACUAUAGCCACG	190	2
Cbam745	Cba-miR6300.459_153	UGUGGCUGUAGUUUAG	CUUAACUGCAGCCGCA	421	2.5
Cbam11538	Cba-miR6300.459_153	UGUGGCUGUAGUUUAG	AUGAGCUGCAGCCACA	1872	2.5
Cbam43503	Cba-miR6300.459_153	UGUGGCUGUAGUUUAG	CUGAUCUGCAGCCACA	563	2
Cbam42577	Cba-miR6300.459_153	UGUGGCUGUAGUUUAG	UUGAAUUGUAGCCACA	1147	2.5
Cbam43500	Cba-miR6300.459_153	UGUGGCUGUAGUUUAG	CUGAUCUGCAGCCACA	563	2
Cbam28667	Cba-miR6300.459_153	UGUGGCUGUAGUUUAG	CUCAACUGCAGUCACA	16	2.5
Cbam28027	Cba-miR6300.459_153	UGUGGCUGUAGUUUAG	CUAAACAGCAGCUACA	104	2.5
Cbam23051	Cba-miR6300.459_153	UGUGGCUGUAGUUUAG	AUAAACAACAGCCACA	2630	2
Cbam57954	Cba-miR6300.459_153	UGUGGCUGUAGUUUAG	CAAGAUUACAGCCACG	123	2.5
Cbam31575	Cba-miR6300.459_153	UGUGGCUGUAGUUUAG	AUCAGCUACAGCCACA	9	2.5
Cbam5037	Cba-miR6300.459_153	UGUGGCUGUAGUUUAG	CCAAAUUGCAGCCACG	193	2.5
Cbam8393	Cba-miR6300.459_153	UGUGGCUGUAGUUUAG	CGAAAUUACAGCCACC	521	2.5
Cbam31572	Cba-miR6300.459_153	UGUGGCUGUAGUUUAG	AUCAGCUACAGCCACA	9	2.5
Cbam50899	Cba-miR6300.459_153	UGUGGCUGUAGUUUAG	CUCAACAACAGCCACA	68	2
Cbam18487	Cba-miR6300.459_153	UGUGGCUGUAGUUUAG	CUAAAGGACAGCCACA	701	2
Cbam13564	Cba-miR6300.459_153	UGUGGCUGUAGUUUAG	CCAGAUUAUAGCCACA	795	2.5
Cbam17301	Cba-miR6300.459_153	UGUGGCUGUAGUUUAG	CUUCACUACAGCCACA	346	2
Cbam48928	Cba-miR6300.459_153	UGUGGCUGUAGUUUAG	CUGAACUUCAGCCACC	233	2.5
Cbam48924	Cba-miR6300.459_153	UGUGGCUGUAGUUUAG	CUGAACUUCAGCCACC	233	2.5
Cbam52351	Cba-miR6300.459_153	UGUGGCUGUAGUUUAG	AUGAUCUACAGCCACA	2697	2.5
Cbam51744	Cba-miR6300.459_153	UGUGGCUGUAGUUUAG	CUAUGCUACAGCCACU	3258	2.5
Cbam12410	Cba-miR6300.459_153	UGUGGCUGUAGUUUAG	CGGAGCUAUAGCCACA	354	2.5
Cbam23710	Cba-miR6300.459_153	UGUGGCUGUAGUUUAG	CUGGAAUAUAGCCACA	505	2.5
Cbam23057	Cba-miR6300.459_153	UGUGGCUGUAGUUUAG	UUGAACUGAAGCCACA	887	2.5
Cbam5304	Cba-miR6300.459_153	UGUGGCUGUAGUUUAG	CUCAGCCACAGCCACA	79	2.5
Cbam47573	Cba-miR6300.459_153	UGUGGCUGUAGUUUAG	UUGGAAUACAGCCACA	1029	2.5
Cbam19389	Cba-miR6300.459_153	UGUGGCUGUAGUUUAG	CAAAACCAUAGCCACA	72	2.5
Cbam19454	Cba-miR6300.459_153	UGUGGCUGUAGUUUAG	UGAAACUUCAGCCACA	827	2.5
Cbam40563	Cba-miR6300.459_153	UGUGGCUGUAGUUUAG	CGAAGCCACAGCCACA	261	2.5
Cbam3433	Cba-miR6300.459_153	UGUGGCUGUAGUUUAG	CUAGACCUCAGCCACA	73	2.5
Cbam19448	Cba-miR6300.459_153	UGUGGCUGUAGUUUAG	UGAAACUUCAGCCACA	1466	2.5
Cbam16638	Cba-miR6300.459_153	UGUGGCUGUAGUUUAG	CUCACCUGCAGCCACA	312	2.5
Cbam7941	Cba-miR6300.459_153	UGUGGCUGUAGUUUAG	CUGAACCAAAGCCACA	1139	2.5
Cbam43650	Cba-miR6300.459_153	UGUGGCUGUAGUUUAG	CCAAACUUUAGCCACA	370	2.5
Cbam43646	Cba-miR6300.459_153	UGUGGCUGUAGUUUAG	CCAAACUUUAGCCACA	1441	2.5
Cbam43648	Cba-miR6300.459_153	UGUGGCUGUAGUUUAG	CCAAACUUUAGCCACA	1441	2.5
Cbam43644	Cba-miR6300.459_153	UGUGGCUGUAGUUUAG	CCAAACUUUAGCCACA	1453	2.5
Cbam37528	Cba-miR6300.459_153	UGUGGCUGUAGUUUAG	UUAAAC-ACAGCUACA	119	2.5
Cbam8341	Cba-miR6300.459_153	UGUGGCUGUAGUUUAG	CUGAAUU-CAGCCACA	419	2
Cbam29432	Cba-miR6300.459_153	UGUGGCUGUAGUUUAG	AUAAAC-ACAGCCACA	824	2
Cbam15617	Cba-miR6300.459_153	UGUGGCUGUA-GUUUAG	CUAAGCUUUCAGCCACA	368	2.5
Cbam58074	Cba-miR6300.459_153	UGUGGCUGUA-GUUUAG	CUACACAUGCAGCCACA	517	2.5
Cbam54352	Cba-miR6300.459_153	UGUGGCUGUAGUUUAG	CUAGGC-AUAGCCACA	61	2.5
Cbam7100	Cba-miR6300.459_153	UGUGGCUGUAGUUUAG	CUGAA-UGCAGCCACA	682	2
Cbam57690	Cba-miR6300.459_153	UGUGGCUGUAGUUUAG	CCAGACU-CAGCCACA	34	2.5
Cbam29582	Cba-miR6300.459_153	UGUGGCUGUAGUUUAG	CUGGA-UGCAGCCACA	961	2.5
Cbam57502	Cba-miR6300.459_153	UGUGGCUGUAGUUUAG	CUCAGC-ACAGCCACA	258	2.5
Cbam37531	Cba-miR6300.459_153	UGUGGCUGUAGUUUAG	UUAAAC-ACAGCUACA	332	2.5
Cbam37532	Cba-miR6300.459_153	UGUGGCUGUAGUUUAG	UUAAAC-ACAGCUACA	341	2.5
Cbam41121	Cba-miR6300.459_153	UGUGGCUGUAGUUUAG	CUGGAC-ACAGCCACA	35	2
Cbam41300	Cba-miR6300.459_153	UGUGGCUGUAGUUUAG	CUAAGCU-CGGCCACA	895	2.5
Cbam41303	Cba-miR6300.459_153	UGUGGCUGUAGUUUAG	CUAAGCU-CGGCCACA	868	2.5
Cbam41306	Cba-miR6300.459_153	UGUGGCUGUAGUUUAG	CUAAGCU-CGGCCACA	895	2.5
Cbam16271	Cba-miR6300.459_153	UGUGGCUGUAGUUUAG	CUAGA-UCCAGCCACA	268	2.5
Cbam16272	Cba-miR6300.459_153	UGUGGCUGUAGUUUAG	CUAGA-UCCAGCCACA	268	2.5
Cbam2094	Cba-miR6300.459_153	UGUGGCUGUAGUUUAG	CUAGGUU-CAGCCACA	203	2.5
Cbam41304	Cba-miR6300.459_153	UGUGGCUGUAGUUUAG	CUAAGCU-CGGCCACA	868	2.5
Cbam32866	Cba-miR6300.459_153	UGUGGCUGUAGUUUAG	CCAAACU-CAGCCACA	8	2
Cbam2972	Cba-miR6476.460_49	UGGAUAUGCAAG-AUGAGU	AUUCAUACUUGCAUAUCCG	242	2
Cbam10530	Cba-miR6476.460_49	UGGAUAUGCAAGAUGAGU	AUGCAGCUUGCAUAUCCA	423	2.5
Cbam3265	Cba-miR6476.460_49	UGGAUAUGCAAGAUGAGU	AUUCAUCUUG-AUGUCCA	339	2.5
Cbam21956	Cba-miR6476.460_49	UGGAUAUGCAAGAUGAGU	AUUCAUCUUG-AUGUCCA	483	2.5
Cbam45046	Cba-miR6476.460_49	UGGAUAUGCAAGAUGAGU	AUUCAUCUUG-AUGUCCA	507	2.5
Cbam22957	Cba-miR6476.460_49	UGGAUAUGCAAGAUGAGU	AUUCAUCUUG-AUGUCCA	708	2.5
Cbam39260	Cba-miR6476.460_49	UGGAUAUGCAAGAUGAGU	GCUCAUUUU-CAUAUCCA	345	2
Cbam20762	Cba-miR7513.461_48	UUCCAGGAAUCUUUUGACU	GUUCAAAAGACUCCUGGAA	593	2.5
Cbam15454	Cba-miR7513.461_48	UUCCAGGAAUCUUUUGACU	AGUCAAAAG-UUUCUGGAA	7	2
Cbam17775	Cba-miR7528.462_46	CUGGAAUGCCAAUCUGAAGCU	AGCUUCAGGUGGACAUUCCAG	6	2.5
Cbam22652	Cba-miR7528.462_46	CUGGAAUGCCAAUCUGAAGCU	AGCUUUGGAUU-GCAUUCCAG	966	2
Cbam17775	Cba-miR7528.463_161	UGGAAUGCCAAUCUGAAGCU	AGCUUCAGGUGGACAUUCCA	6	2.5
Cbam22652	Cba-miR7528.463_161	UGGAAUGCCAAUCUGAAGCU	AGCUUUGGAUU-GCAUUCCA	966	2
Cbam44079	Cba-miR7740.464_141	UUUUUGAACUACCACGGCC	GGCGGUGGUAGUUCAAGAA	216	2
Cbam44074	Cba-miR7740.464_141	UUUUUGAACUACCACGGCC	GGCGGUGGUAGUUCAAGAA	567	2
Cbam49916	Cba-miR7740.464_141	UUUUUGAACUACCACGGCC	GGUCGUGGUUGGUCAAAAA	169	2.5
Cbam47696	Cba-miR7740.464_141	UUUUUGAACUACCACGGCC	GGCC-UUGUGGUUCAAAAA	1404	2.5
Cbam47686	Cba-miR7740.464_141	UUUUUGAACUACCACGGCC	GGCC-UUGUGGUUCAAAAA	1428	2.5
Cbam49991	Cba-miR7754.465_91	UCUCGGCAAAGGUAAUGCAU	GUGCAUUA--UUUGCCGAGA	546	2.5
Cbam49993	Cba-miR7754.465_91	UCUCGGCAAAGGUAAUGCAU	AUGCAUUA--UUUGCCGAGA	873	2
Cbam10974	Cba-miR7767.468_74	CCCAGGAUGAGUGCUCUCC	GGAGGG-GCUCAUCCUGGG	520	2
Cbam42728	Cba-miR7767.468_74	CCCAGGAUGAGUGCUCUCC	GGAGAGUUC-CAUCCUGGG	114	2.5
Cbam54023	Cba-miR8134.471_59	UGAAUGAUGCGGAGGUUGUGC	GCACAGCCUCGGCAUCAUUCA	1020	1.5
Cbam9729	Cba-miR8134.471_59	UGAAUGAUGCGGAGGUUGUGC	GCACAUUUUCUGCAUCAUUCA	351	2.5
Cfom17159	Cfo-miR1215.477_33	UGGCAAAACUGUAUACAUC	GAUGUAUACAGUUUUGGCA	397	2
Cfom53063	Cfo-miR1215.477_33	UGGCAAAACUGUAUACAUC	GAUGUGUAUAGUUUUGCUA	1977	2
Cfom49702	Cfo-miR1215.477_33	UGGCAAAACUGUAUACAUC	GAUGUGUACAGUUUUGGCA	1374	2.5
Cfom30277	Cfo-miR1215.477_33	UGGCAAAACUGUAUACAUC	GACGUUUACAGUUUUGCCA	1320	2
Cfom30278	Cfo-miR1215.477_33	UGGCAAAACUGUAUACAUC	GACGUUUACAGUUUUGCCA	1320	2
Cfom30282	Cfo-miR1215.477_33	UGGCAAAACUGUAUACAUC	GACGUUUACAGUUUUGCCA	1423	2
Cfom47928	Cfo-miR1215.477_33	UGGCAAAACUGUAUACAUC	GGUGGAUGCGGUUUUGCCA	350	2.5
Cfom38742	Cfo-miR1215.477_33	UGGCAAAACUGUAUACAUC	GAUGUUUAUAGCUUUGCCA	1670	2.5
Cfom38743	Cfo-miR1215.477_33	UGGCAAAACUGUAUACAUC	GAUGUUUAUAGCUUUGCCA	1670	2.5
Cfom55863	Cfo-miR1215.477_33	UGGCAAAA-CUGUAUACAUC	GAUUUGUACAGCUUUUGCCA	693	2.5
Cfom55467	Cfo-miR1215.477_33	UGGCAAAACUGUAUACAUC	GAUGUUUGCAG-UUUGCCA	119	2.5
Cfom25362	Cfo-miR157-5p.478_38	AGAAGAGAGAGAGCACAGCCC	GUUCUGUGCUCUCUCUCUUCU	330	2
Cfom25359	Cfo-miR157-5p.478_38	AGAAGAGAGAGAGCACAGCCC	GUUCUGUGCUCUCUCUCUUCU	330	2
Cfom25363	Cfo-miR157-5p.478_38	AGAAGAGAGAGAGCACAGCCC	GUUCUGUGCUCUCUCUCUUCU	330	2
Cfom25366	Cfo-miR157-5p.478_38	AGAAGAGAGAGAGCACAGCCC	GUUCUGUGCUCUCUCUCUUCU	330	2
Cfom25367	Cfo-miR157-5p.478_38	AGAAGAGAGAGAGCACAGCCC	GUUCUGUGCUCUCUCUCUUCU	330	2
Cfom25370	Cfo-miR157-5p.478_38	AGAAGAGAGAGAGCACAGCCC	GUUCUGUGCUCUCUCUCUUCU	330	2
Cfom58100	Cfo-miR157-5p.478_38	AGAAGAGAGAGAGCACAGCCC	GCUCUGUGCUCUCUCUCUUCU	277	2
Cfom25356	Cfo-miR157-5p.478_38	AGAAGAGAGAGAGCACAGCCC	GUUCUGUGCUCUCUCUCUUCU	304	2
Cfom25349	Cfo-miR157-5p.478_38	AGAAGAGAGAGAGCACAGCCC	GUUCUGUGCUCUCUCUCUUCU	304	2
Cfom25352	Cfo-miR157-5p.478_38	AGAAGAGAGAGAGCACAGCCC	GUUCUGUGCUCUCUCUCUUCU	304	2
Cfom41297	Cfo-miR157-5p.478_38	AGAAGAGAGAGAGCACAGCCC	GGGC-GUGCUCUCUCUCUUCU	168	1
Cfom47662	Cfo-miR157-5p.478_38	AGAAGAGAGAGAGCACAGCCC	GGGC-GUGCUCUCUCUCUUCU	1950	1
Cfom47661	Cfo-miR157-5p.478_38	AGAAGAGAGAGAGCACAGCCC	GGGC-GUGCUCUCUCUCUUCU	1950	1
Cfom48223	Cfo-miR157-5p.478_38	AGAAGAGAGAGAGCACAGCCC	GGGC-GUGCUCUCUCUCUUCU	1937	1
Cfom29199	Cfo-miR157-5p.478_38	AGAAGAGAGAGAGCACAGCCC	GGGC-GUGCUCUCUCUCUUCA	34	2
Cfom41297	Cfo-miR157-5p.480_203	UGACAGAAGAUAGAGAGC	GCUCUCUCUCUUCUGUCA	174	1
Cfom47662	Cfo-miR157-5p.480_203	UGACAGAAGAUAGAGAGC	GCUCUCUCUCUUCUGUCA	1956	1
Cfom47661	Cfo-miR157-5p.480_203	UGACAGAAGAUAGAGAGC	GCUCUCUCUCUUCUGUCA	1956	1
Cfom48223	Cfo-miR157-5p.480_203	UGACAGAAGAUAGAGAGC	GCUCUCUCUCUUCUGUCA	1943	1
Cfom33064	Cfo-miR157-5p.480_203	UGACAGAAGAUAGAGAGC	GCUCUCCAUUUUCUGUCA	134	1.5
Cfom13517	Cfo-miR157-5p.480_203	UGACAGAAGAUAGAGAGC	UCUCUCUCUCUUCUGUCA	20	2
Cfom24271	Cfo-miR157-5p.480_203	UGACAGAAGAUAGAGAGC	CUUGUCUAUCUUCUGUCA	655	2.5
Cfom24273	Cfo-miR157-5p.480_203	UGACAGAAGAUAGAGAGC	CUUGUCUAUCUUCUGUCA	672	2.5
Cfom31224	Cfo-miR157-5p.480_203	UGACAGAAGAUAGAGAGC	GCUCUUGAUCUUCUGUCU	381	2.5
Cfom47189	Cfo-miR157-5p.480_203	UGACAGAAGAUAGAGAGC	GCUCUCUCUUAUCUGUCA	1003	2.5
Cfom2909	Cfo-miR157-5p.480_203	UGACAGAAGAUAGAGAGC	GCUCUUU-UCUUCUGUCA	91	1.5
Cfom15646	Cfo-miR157-5p.480_203	UGACAGAAGAUAGAGAGC	GCUUUGUCUCUUCUGUCA	1293	2.5
Cfom39323	Cfo-miR157-5p.480_203	UGACAGAAGAUAGAGAGC	GAUCUUCAUCUUCUGUCA	1105	2.5
Cfom43583	Cfo-miR157-5p.480_203	UGACAGAAGAUAGAGAGC	GCUCUUUCUGUUCUGUCA	2055	2.5
Cfom39324	Cfo-miR157-5p.480_203	UGACAGAAGAUAGAGAGC	GAUCUUCAUCUUCUGUCA	2341	2.5
Cfom3124	Cfo-miR157-5p.480_203	UGACAGAAGAUA-GAGAGC	GCUCUCGCAUCUUCUGUCA	1067	2
Cfom18086	Cfo-miR157-5p.480_203	UGACAGAAGAUAGAGAGC	GCUCUCUAU-UUCUGUUA	2488	2
Cfom33664	Cfo-miR157-5p.480_203	UGACAGAAGAUA-GAGAGC	GCUCCCGUAUCUUCUGUCA	201	2
Cfom33665	Cfo-miR157-5p.480_203	UGACAGAAGAUA-GAGAGC	GCUCCCGUAUCUUCUGUCA	201	2
Cfom9240	Cfo-miR157-5p.480_203	UGACAGAAGAUAGAGAGC	GCUCUCUGUC-UCUGUCU	34	2.5
Cfom17432	Cfo-miR157-5p.480_203	UGACAGAAGAUAGAGAGC	GCUUUCUA--UUCUGUCA	1106	2.5
Cfom17429	Cfo-miR157-5p.480_203	UGACAGAAGAUAGAGAGC	GCUUUCUA--UUCUGUCA	1463	2.5
Cfom36090	Cfo-miR157-5p.480_203	UGACAGAAGAUAGAGAGC	GCUCUCUGUC-UCUGUCU	59	2.5
Cfom331	Cfo-miR157-5p.480_203	UGACAGAAGAUAG-AGAGC	GCUCUGCCGUCUUCUGUCA	2576	2.5
Cfom330	Cfo-miR157-5p.480_203	UGACAGAAGAUAG-AGAGC	GCUCUGCCGUCUUCUGUCA	2576	2.5
Cfom33067	Cfo-miR157-5p.480_203	UGACAGAAGAUAGAGAGC	GCUCUC-CUUUUCUGUCA	134	2.5
Cfom32183	Cfo-miR157-5p.480_203	UGACAGAAGAUAGAGAGC	GCUAUCU-UCUUCUGUCA	248	2
Cfom22524	Cfo-miR157-5p.480_203	UGACAGAAGAUAGAGAGC	GUGCUCUAU-UUCUGUCA	630	2.5
Cfom8966	Cfo-miR157-5p.480_203	UGACAGAAGAUAGAGAGC	GUUGUCUAUC-UCUGUCA	925	2.5
Cfom8967	Cfo-miR157-5p.480_203	UGACAGAAGAUAGAGAGC	GUUGUCUAUC-UCUGUCA	850	2.5
Cfom41297	Cfo-miR157-5p.481_2057	UUGACAGAAGAUAGAGAGC	GCUCUCUCUCUUCUGUCAC	174	2
Cfom47662	Cfo-miR157-5p.481_2057	UUGACAGAAGAUAGAGAGC	GCUCUCUCUCUUCUGUCAC	1956	2
Cfom47661	Cfo-miR157-5p.481_2057	UUGACAGAAGAUAGAGAGC	GCUCUCUCUCUUCUGUCAC	1956	2
Cfom48223	Cfo-miR157-5p.481_2057	UUGACAGAAGAUAGAGAGC	GCUCUCUCUCUUCUGUCAU	1943	2
Cfom24271	Cfo-miR157-5p.481_2057	UUGACAGAAGAUAGAGAGC	CUUGUCUAUCUUCUGUCAA	655	2.5
Cfom24273	Cfo-miR157-5p.481_2057	UUGACAGAAGAUAGAGAGC	CUUGUCUAUCUUCUGUCAA	672	2.5
Cfom33064	Cfo-miR157-5p.481_2057	UUGACAGAAGAUAGAGAGC	GCUCUCCAUUUUCUGUCAU	134	2.5
Cfom50223	Cfo-miR157-5p.481_2057	UUGACAGAAGAUAGAGAGC	GCUCUCUUUCUGCUGUCAA	1270	2
Cfom50224	Cfo-miR157-5p.481_2057	UUGACAGAAGAUAGAGAGC	GCUCUCUUUCUGCUGUCAA	1270	2
Cfom50221	Cfo-miR157-5p.481_2057	UUGACAGAAGAUAGAGAGC	GCUCUCUUUCUGCUGUCAA	1300	2
Cfom50222	Cfo-miR157-5p.481_2057	UUGACAGAAGAUAGAGAGC	GCUCUCUUUCUGCUGUCAA	1300	2
Cfom43583	Cfo-miR157-5p.481_2057	UUGACAGAAGAUAGAGAGC	GCUCUUUCUGUUCUGUCAA	2055	2.5
Cfom33664	Cfo-miR157-5p.481_2057	UUGACAGAAGAUA-GAGAGC	GCUCCCGUAUCUUCUGUCAA	201	2
Cfom33665	Cfo-miR157-5p.481_2057	UUGACAGAAGAUA-GAGAGC	GCUCCCGUAUCUUCUGUCAA	201	2
Cfom2909	Cfo-miR157-5p.481_2057	UUGACAGAAGAUAGAGAGC	GCUCUUU-UCUUCUGUCAC	91	2.5
Cfom3124	Cfo-miR157-5p.481_2057	UUGACAGAAGAUA-GAGAGC	GCUCUCGCAUCUUCUGUCAG	1067	2.5
Cfom17432	Cfo-miR157-5p.481_2057	UUGACAGAAGAUAGAGAGC	GCUUUCUA--UUCUGUCAA	1106	2.5
Cfom17429	Cfo-miR157-5p.481_2057	UUGACAGAAGAUAGAGAGC	GCUUUCUA--UUCUGUCAA	1463	2.5
Cfom32183	Cfo-miR157-5p.481_2057	UUGACAGAAGAUAGAGAGC	GCUAUCU-UCUUCUGUCAG	248	2.5
Cfom54180	Cfo-miR158.482_382	UCCCAAAUGUAGACAAAGCA	UGCUUUG-CUGCAUUUGGGG	758	2
Cfom49589	Cfo-miR159-3p.483_164	UUUGGAUUGAAGGGAGCUCUA	UAGAGCUCCCUUCAGUCCAAC	1166	2
Cfom35809	Cfo-miR159-3p.517_873	CUUGGAAAGAAGGGAGCUCCA	UGGAGCUCUCUUCUUUCCAAA	825	1.5
Cfom11110	Cfo-miR159-3p.517_873	CUUGGAAAGAAGGGAGCUCCA	GGGAGCUCUCUUCUUUCCAAA	1071	2.5
Cfom28687	Cfo-miR160-5p.484_1853	UUGCCUGGCUCCCUGCAUGCU	GGCAUGCAGGGAGCCAGGCAU	1642	1.5
Cfom28688	Cfo-miR160-5p.484_1853	UUGCCUGGCUCCCUGCAUGCU	GGCAUGCAGGGAGCCAGGCAU	1642	1.5
Cfom14816	Cfo-miR160-5p.484_1853	UUGCCUGGCUCCCUGCAUGCU	GGCAUGCAGGGAGCCAGGCAU	1946	1.5
Cfom14819	Cfo-miR160-5p.484_1853	UUGCCUGGCUCCCUGCAUGCU	GGCAUGCAGGGAGCCAGGCAU	1967	1.5
Cfom9866	Cfo-miR160-5p.484_1853	UUGCCUGGCUCCCUGCAUGCU	AGCAUGGAGGGAGCCAGGCAC	264	2
Cfom3309	Cfo-miR160-5p.484_1853	UUGCCUGGCUCCCUGCAUGCU	GCCAUGCAGGGACCCAGGCAA	1193	2.5
Cfom2724	Cfo-miR160-5p.484_1853	UUGCCUGGCUCCCUGCAUGCU	ACCAUG-AGGGAGCCAGGCAA	330	2
Cfom28687	Cfo-miR160-5p.485_44	UUGCCUGGCUCUCUGCAUGCC	GGCAUGCAGGGAGCCAGGCAU	1642	1.5
Cfom28688	Cfo-miR160-5p.485_44	UUGCCUGGCUCUCUGCAUGCC	GGCAUGCAGGGAGCCAGGCAU	1642	1.5
Cfom14816	Cfo-miR160-5p.485_44	UUGCCUGGCUCUCUGCAUGCC	GGCAUGCAGGGAGCCAGGCAU	1946	1.5
Cfom14819	Cfo-miR160-5p.485_44	UUGCCUGGCUCUCUGCAUGCC	GGCAUGCAGGGAGCCAGGCAU	1967	1.5
Cfom3309	Cfo-miR160-5p.485_44	UUGCCUGGCUCUCUGCAUGCC	GCCAUGCAGGGACCCAGGCAA	1191	2.5
Cfom12538	Cfo-miR161.1.486_35	UGAAAGUGACUACAUCGGGGU	ACCCUGAUGUAGUUGCUUUCA	145	2
Cfom3142	Cfo-miR164.488_130	UGCCCGUCAACUCCACCA	UGGUGGACUUGAUGGGCA	558	2
Cfom54055	Cfo-miR164.488_130	UGCCCGUCAACUCCACCA	UGGUGGACUUCACGGGCA	353	2
Cfom49162	Cfo-miR164.488_130	UGCCCGUCAACUCCACCA	UGGUGGAGAGGACGGGCG	72	2.5
Cfom49162	Cfo-miR164.489_83	UGCCCGUCAUCUCCACCA	UGGUGGAGAGGACGGGCG	72	1.5
Cfom30199	Cfo-miR164.489_83	UGCCCGUCAUCUCCACCA	UGUUGGAGGUGGCGGGCA	762	2.5
Cfom30198	Cfo-miR164.489_83	UGCCCGUCAUCUCCACCA	UGUUGGAGGUGGCGGGCA	835	2.5
Cfom37234	Cfo-miR164.489_83	UGCCCGUCAUCUCCACCA	UGGUGGGGAAGAUGGGCA	212	2.5
Cfom45828	Cfo-miR164.489_83	UGCCCGUCAUCUC-CACCA	UGGUGAGAGAUGAUGGGCA	1458	2
Cfom2318	Cfo-miR164.489_83	UGCCCGUCAUCUCCACCA	UGGUGGAGGACACGGGCA	294	2.5
Cfom22090	Cfo-miR164.489_83	UGCCCGUCAUCUCCACCA	AGGUGGGGAU-ACGGGCA	880	2.5
Cfom22089	Cfo-miR164.489_83	UGCCCGUCAUCUCCACCA	AGGUGGGGAU-ACGGGCA	880	2.5
Cfom22088	Cfo-miR164.489_83	UGCCCGUCAUCUCCACCA	AGGUGGGGAU-ACGGGCA	880	2.5
Cfom26481	Cfo-miR166-3p.490_34	UCGGACCAGGCU-CAUUCCCU	AGGGAAUGAAGCCUGGUCCGA	721	1
Cfom26481	Cfo-miR166-3p.491_156	ACGGACCAGGCUUCAUUCU	GGAAUGAAGCCUGGUCCGA	723	1.5
Cfom53347	Cfo-miR166-3p.491_156	ACGGACCAGGCUUCAUUCU	GGGAUGAAGCCUGGUCCGG	26	2
Cfom26270	Cfo-miR166-3p.491_156	ACGGACCAGGCUUCAUUCU	GGGAUGAAGCCUGGUCCGG	1033	2
Cfom37738	Cfo-miR166-3p.491_156	ACGGACCAGGCUUCAUUCU	GGGAUGAAGCCUGGUCCGG	1092	2
Cfom56450	Cfo-miR166-3p.491_156	ACGGACCAGGCUUCAUUCU	GGGAUGAAGCCUGGUCCGG	908	2
Cfom37747	Cfo-miR166-3p.491_156	ACGGACCAGGCUUCAUUCU	GGGAUGAAGCCUGGUCCGG	1101	2
Cfom37743	Cfo-miR166-3p.491_156	ACGGACCAGGCUUCAUUCU	GGGAUGAAGCCUGGUCCGG	1101	2
Cfom37744	Cfo-miR166-3p.491_156	ACGGACCAGGCUUCAUUCU	GGGAUGAAGCCUGGUCCGG	1101	2
Cfom37745	Cfo-miR166-3p.491_156	ACGGACCAGGCUUCAUUCU	GGGAUGAAGCCUGGUCCGG	1101	2
Cfom37742	Cfo-miR166-3p.491_156	ACGGACCAGGCUUCAUUCU	GGGAUGAAGCCUGGUCCGG	1101	2
Cfom37741	Cfo-miR166-3p.491_156	ACGGACCAGGCUUCAUUCU	GGGAUGAAGCCUGGUCCGG	1101	2
Cfom30011	Cfo-miR166-3p.491_156	ACGGACCAGGCUUCAUUCU	GGGAUGAAUCCUGGUCCGU	559	2
Cfom30010	Cfo-miR166-3p.491_156	ACGGACCAGGCUUCAUUCU	GGGAUGAAUCCUGGUCCGU	631	2
Cfom9683	Cfo-miR166-3p.491_156	ACGGACCAGGCUUCAUUCU	GGAGUGAAG-CUGGUCCGU	165	2
Cfom53347	Cfo-miR166-3p.492_92	CCGGACCAGGCUUCAUUCU	GGGAUGAAGCCUGGUCCGG	26	1
Cfom26270	Cfo-miR166-3p.492_92	CCGGACCAGGCUUCAUUCU	GGGAUGAAGCCUGGUCCGG	1033	1
Cfom37738	Cfo-miR166-3p.492_92	CCGGACCAGGCUUCAUUCU	GGGAUGAAGCCUGGUCCGG	1092	1
Cfom26481	Cfo-miR166-3p.492_92	CCGGACCAGGCUUCAUUCU	GGAAUGAAGCCUGGUCCGA	723	1.5
Cfom56450	Cfo-miR166-3p.492_92	CCGGACCAGGCUUCAUUCU	GGGAUGAAGCCUGGUCCGG	908	1
Cfom37747	Cfo-miR166-3p.492_92	CCGGACCAGGCUUCAUUCU	GGGAUGAAGCCUGGUCCGG	1101	1
Cfom37743	Cfo-miR166-3p.492_92	CCGGACCAGGCUUCAUUCU	GGGAUGAAGCCUGGUCCGG	1101	1
Cfom37745	Cfo-miR166-3p.492_92	CCGGACCAGGCUUCAUUCU	GGGAUGAAGCCUGGUCCGG	1101	1
Cfom37744	Cfo-miR166-3p.492_92	CCGGACCAGGCUUCAUUCU	GGGAUGAAGCCUGGUCCGG	1101	1
Cfom37742	Cfo-miR166-3p.492_92	CCGGACCAGGCUUCAUUCU	GGGAUGAAGCCUGGUCCGG	1101	1
Cfom37741	Cfo-miR166-3p.492_92	CCGGACCAGGCUUCAUUCU	GGGAUGAAGCCUGGUCCGG	1101	1
Cfom48988	Cfo-miR166-3p.492_92	CCGGACCAGGCUUCAUUCU	GGAAUGAAGCCUGGUCCAG	444	2.5
Cfom3824	Cfo-miR166-3p.492_92	CCGGACCAGGCUUCAUUCU	GGAAUGAAGCCUGGUCCCG	753	2.5
Cfom26481	Cfo-miR166-3p.493_39	UAGGACCAGGCUUCAUUCU	GGAAUGAAGCCUGGUCCGA	723	2.5
Cfom47875	Cfo-miR166-3p.493_39	UAGGACCAGGCUUCA-UUCU	AGAAUUCAAGCCUGGUCCUA	1501	2
Cfom46504	Cfo-miR166-3p.493_39	UAGGACCAGGCUUCAUUCU	AGAA-GGUGCCUGGUCCUA	1858	2.5
Cfom26481	Cfo-miR166-3p.494_55	UCAGACCAGGCUUCAUUCU	GGAAUGAAGCCUGGUCCGA	723	2.5
Cfom56360	Cfo-miR166-3p.494_55	UCAGACCAGGCUUCAUUCU	AGGAUGAAGCAUGGUCUGC	2409	2.5
Cfom28301	Cfo-miR166-3p.494_55	UCAGACCAGGCUUCAUUCU	AGCAUAGAGCCUGGUCUGA	1100	2.5
Cfom28300	Cfo-miR166-3p.494_55	UCAGACCAGGCUUCAUUCU	AGCAUAGAGCCUGGUCUGA	1284	2.5
Cfom34368	Cfo-miR166-3p.495_49	UCAUACCUGGAUCGAGACG	CGUCUCGAUCCAGGUAUGA	716	0
Cfom26481	Cfo-miR166-3p.496_90	UCGGAC-AGGCUUCAUUCC	GGAAUGAAGCCUGGUCCGA	723	2
Cfom28313	Cfo-miR166-3p.496_90	UCGGACAGGCUUCAUUCC	GGAAAGAAGCGUGUCCGA	648	2
Cfom28314	Cfo-miR166-3p.496_90	UCGGACAGGCUUCAUUCC	GGAAAGAAGCGUGUCCGA	648	2
Cfom9335	Cfo-miR166-3p.496_90	UCGGACAGGCUUCAUUCC	GAGAUGAAGUUUGUCCGA	1258	2.5
Cfom12495	Cfo-miR166-3p.496_90	UCGGACAGGCUUCAUUCC	GGGAAGAAUCCUGUCCGA	257	2.5
Cfom22476	Cfo-miR166-3p.496_90	UCGGACAGGCUUCAUUCC	AGGAUGAA-CCUGUCCGA	374	2.5
Cfom26481	Cfo-miR166-3p.497_108	UCGGACCAGGCCUCAUUCCU	GGGAAUGAAGCCUGGUCCGA	722	1.5
Cfom26481	Cfo-miR166-3p.498_112	UCGGACCAGGCUCCAUUCU	GGAAUGAAGCCUGGUCCGA	723	1.5
Cfom53347	Cfo-miR166-3p.498_112	UCGGACCAGGCUCCAUUCU	GGGAUGAAGCCUGGUCCGG	26	2.5
Cfom26270	Cfo-miR166-3p.498_112	UCGGACCAGGCUCCAUUCU	GGGAUGAAGCCUGGUCCGG	1033	2.5
Cfom37738	Cfo-miR166-3p.498_112	UCGGACCAGGCUCCAUUCU	GGGAUGAAGCCUGGUCCGG	1092	2.5
Cfom56450	Cfo-miR166-3p.498_112	UCGGACCAGGCUCCAUUCU	GGGAUGAAGCCUGGUCCGG	908	2.5
Cfom37747	Cfo-miR166-3p.498_112	UCGGACCAGGCUCCAUUCU	GGGAUGAAGCCUGGUCCGG	1101	2.5
Cfom37743	Cfo-miR166-3p.498_112	UCGGACCAGGCUCCAUUCU	GGGAUGAAGCCUGGUCCGG	1101	2.5
Cfom37745	Cfo-miR166-3p.498_112	UCGGACCAGGCUCCAUUCU	GGGAUGAAGCCUGGUCCGG	1101	2.5
Cfom37744	Cfo-miR166-3p.498_112	UCGGACCAGGCUCCAUUCU	GGGAUGAAGCCUGGUCCGG	1101	2.5
Cfom37741	Cfo-miR166-3p.498_112	UCGGACCAGGCUCCAUUCU	GGGAUGAAGCCUGGUCCGG	1101	2.5
Cfom37742	Cfo-miR166-3p.498_112	UCGGACCAGGCUCCAUUCU	GGGAUGAAGCCUGGUCCGG	1101	2.5
Cfom26481	Cfo-miR166-3p.499_104	UCGGACCAGGCUUCACU	AAUGAAGCCUGGUCCGA	725	1
Cfom53347	Cfo-miR166-3p.499_104	UCGGACCAGGCUUCACU	GAUGAAGCCUGGUCCGG	30	2
Cfom26270	Cfo-miR166-3p.499_104	UCGGACCAGGCUUCACU	GAUGAAGCCUGGUCCGG	1037	2
Cfom37738	Cfo-miR166-3p.499_104	UCGGACCAGGCUUCACU	GAUGAAGCCUGGUCCGG	1096	2
Cfom56450	Cfo-miR166-3p.499_104	UCGGACCAGGCUUCACU	GAUGAAGCCUGGUCCGG	912	2
Cfom37747	Cfo-miR166-3p.499_104	UCGGACCAGGCUUCACU	GAUGAAGCCUGGUCCGG	1105	2
Cfom37743	Cfo-miR166-3p.499_104	UCGGACCAGGCUUCACU	GAUGAAGCCUGGUCCGG	1105	2
Cfom37745	Cfo-miR166-3p.499_104	UCGGACCAGGCUUCACU	GAUGAAGCCUGGUCCGG	1105	2
Cfom37744	Cfo-miR166-3p.499_104	UCGGACCAGGCUUCACU	GAUGAAGCCUGGUCCGG	1105	2
Cfom37742	Cfo-miR166-3p.499_104	UCGGACCAGGCUUCACU	GAUGAAGCCUGGUCCGG	1105	2
Cfom37741	Cfo-miR166-3p.499_104	UCGGACCAGGCUUCACU	GAUGAAGCCUGGUCCGG	1105	2
Cfom23602	Cfo-miR166-3p.499_104	UCGGACCAGGCUUCACU	AGUUGAGCUUGGUCCGG	1936	2.5
Cfom9683	Cfo-miR166-3p.499_104	UCGGACCAGGCUUCACU	AGUGAAG-CUGGUCCGU	167	2
Cfom51752	Cfo-miR166-3p.499_104	UCGGACCAGGCUUCACU	UGUGAA-CUUGGUCCGA	96	2.5
Cfom26481	Cfo-miR166-3p.500_33143	UCGGACCAGGCUUCAUUCU	GGAAUGAAGCCUGGUCCGA	723	0.5
Cfom53347	Cfo-miR166-3p.500_33143	UCGGACCAGGCUUCAUUCU	GGGAUGAAGCCUGGUCCGG	26	1.5
Cfom26270	Cfo-miR166-3p.500_33143	UCGGACCAGGCUUCAUUCU	GGGAUGAAGCCUGGUCCGG	1033	1.5
Cfom37738	Cfo-miR166-3p.500_33143	UCGGACCAGGCUUCAUUCU	GGGAUGAAGCCUGGUCCGG	1092	1.5
Cfom56450	Cfo-miR166-3p.500_33143	UCGGACCAGGCUUCAUUCU	GGGAUGAAGCCUGGUCCGG	908	1.5
Cfom37747	Cfo-miR166-3p.500_33143	UCGGACCAGGCUUCAUUCU	GGGAUGAAGCCUGGUCCGG	1101	1.5
Cfom37743	Cfo-miR166-3p.500_33143	UCGGACCAGGCUUCAUUCU	GGGAUGAAGCCUGGUCCGG	1101	1.5
Cfom37745	Cfo-miR166-3p.500_33143	UCGGACCAGGCUUCAUUCU	GGGAUGAAGCCUGGUCCGG	1101	1.5
Cfom37744	Cfo-miR166-3p.500_33143	UCGGACCAGGCUUCAUUCU	GGGAUGAAGCCUGGUCCGG	1101	1.5
Cfom37742	Cfo-miR166-3p.500_33143	UCGGACCAGGCUUCAUUCU	GGGAUGAAGCCUGGUCCGG	1101	1.5
Cfom37741	Cfo-miR166-3p.500_33143	UCGGACCAGGCUUCAUUCU	GGGAUGAAGCCUGGUCCGG	1101	1.5
Cfom26481	Cfo-miR166-3p.501_121	UCGGACCAGGCUUCGUUCU	GGAAUGAAGCCUGGUCCGA	723	1
Cfom53347	Cfo-miR166-3p.501_121	UCGGACCAGGCUUCGUUCU	GGGAUGAAGCCUGGUCCGG	26	2
Cfom26270	Cfo-miR166-3p.501_121	UCGGACCAGGCUUCGUUCU	GGGAUGAAGCCUGGUCCGG	1033	2
Cfom37738	Cfo-miR166-3p.501_121	UCGGACCAGGCUUCGUUCU	GGGAUGAAGCCUGGUCCGG	1092	2
Cfom56450	Cfo-miR166-3p.501_121	UCGGACCAGGCUUCGUUCU	GGGAUGAAGCCUGGUCCGG	908	2
Cfom37747	Cfo-miR166-3p.501_121	UCGGACCAGGCUUCGUUCU	GGGAUGAAGCCUGGUCCGG	1101	2
Cfom37743	Cfo-miR166-3p.501_121	UCGGACCAGGCUUCGUUCU	GGGAUGAAGCCUGGUCCGG	1101	2
Cfom37745	Cfo-miR166-3p.501_121	UCGGACCAGGCUUCGUUCU	GGGAUGAAGCCUGGUCCGG	1101	2
Cfom37744	Cfo-miR166-3p.501_121	UCGGACCAGGCUUCGUUCU	GGGAUGAAGCCUGGUCCGG	1101	2
Cfom37742	Cfo-miR166-3p.501_121	UCGGACCAGGCUUCGUUCU	GGGAUGAAGCCUGGUCCGG	1101	2
Cfom37741	Cfo-miR166-3p.501_121	UCGGACCAGGCUUCGUUCU	GGGAUGAAGCCUGGUCCGG	1101	2
Cfom26481	Cfo-miR166-3p.502_95	UCGGACCAGGCUUUAUUCCU	GGGAAUGAAGCCUGGUCCGA	722	1
Cfom53347	Cfo-miR166-3p.502_95	UCGGACCAGGCUUUAUUCCU	UGGGAUGAAGCCUGGUCCGG	26	2.5
Cfom26270	Cfo-miR166-3p.502_95	UCGGACCAGGCUUUAUUCCU	UGGGAUGAAGCCUGGUCCGG	1033	2.5
Cfom37738	Cfo-miR166-3p.502_95	UCGGACCAGGCUUUAUUCCU	UGGGAUGAAGCCUGGUCCGG	1092	2.5
Cfom56450	Cfo-miR166-3p.502_95	UCGGACCAGGCUUUAUUCCU	UGGGAUGAAGCCUGGUCCGG	908	2.5
Cfom37747	Cfo-miR166-3p.502_95	UCGGACCAGGCUUUAUUCCU	UGGGAUGAAGCCUGGUCCGG	1101	2.5
Cfom37743	Cfo-miR166-3p.502_95	UCGGACCAGGCUUUAUUCCU	UGGGAUGAAGCCUGGUCCGG	1101	2.5
Cfom37744	Cfo-miR166-3p.502_95	UCGGACCAGGCUUUAUUCCU	UGGGAUGAAGCCUGGUCCGG	1101	2.5
Cfom37745	Cfo-miR166-3p.502_95	UCGGACCAGGCUUUAUUCCU	UGGGAUGAAGCCUGGUCCGG	1101	2.5
Cfom37742	Cfo-miR166-3p.502_95	UCGGACCAGGCUUUAUUCCU	UGGGAUGAAGCCUGGUCCGG	1101	2.5
Cfom37741	Cfo-miR166-3p.502_95	UCGGACCAGGCUUUAUUCCU	UGGGAUGAAGCCUGGUCCGG	1101	2.5
Cfom26481	Cfo-miR166-3p.503_35	UCGGACCAGGUUUCAUUCU	GGAAUGAAGCCUGGUCCGA	723	1
Cfom53347	Cfo-miR166-3p.503_35	UCGGACCAGGUUUCAUUCU	GGGAUGAAGCCUGGUCCGG	26	2
Cfom26270	Cfo-miR166-3p.503_35	UCGGACCAGGUUUCAUUCU	GGGAUGAAGCCUGGUCCGG	1033	2
Cfom37738	Cfo-miR166-3p.503_35	UCGGACCAGGUUUCAUUCU	GGGAUGAAGCCUGGUCCGG	1092	2
Cfom56450	Cfo-miR166-3p.503_35	UCGGACCAGGUUUCAUUCU	GGGAUGAAGCCUGGUCCGG	908	2
Cfom37747	Cfo-miR166-3p.503_35	UCGGACCAGGUUUCAUUCU	GGGAUGAAGCCUGGUCCGG	1101	2
Cfom37743	Cfo-miR166-3p.503_35	UCGGACCAGGUUUCAUUCU	GGGAUGAAGCCUGGUCCGG	1101	2
Cfom37744	Cfo-miR166-3p.503_35	UCGGACCAGGUUUCAUUCU	GGGAUGAAGCCUGGUCCGG	1101	2
Cfom37745	Cfo-miR166-3p.503_35	UCGGACCAGGUUUCAUUCU	GGGAUGAAGCCUGGUCCGG	1101	2
Cfom37742	Cfo-miR166-3p.503_35	UCGGACCAGGUUUCAUUCU	GGGAUGAAGCCUGGUCCGG	1101	2
[truncated: 15,346 more rows]

## Sheet: Table S6
Table S6. Identified peaks from degradome data and corresponding miRNA or miRNA candidates
Gene haboring the cleavage site	Small RNA accession	Sequences	Length	Protein domains
Smo12796_c0_g1	Smo-miR156a	CGACAGAAGAGAGUGAGCAC	20	SBP
	Smo-miR156b	CUGACAGAAGAUAGAGAGCAC	21
	Smo-miR156c	UUGACAGAAGAAAGAGAGCAC	21
	Smo-miR156d	UUGACAGAAGACAGGGAGCAC	21
	Smo-miR156/7-5p.2349_22	CGACAGAAGAGAGUGAGCAC	20
	Smo-miR156/7-5p.2350_316	CUGACAGAAGAUAGAGAGC	19
	Smo-miR156/7-5p.2352_12	UGACAGAAGACAGGGAGCACC	21
	Smo-miR156/7-5p.2353_15	UGACAGAAGAGAGUGAGCAC	20
	Smo-miR156/7-5p.2354_138	UUGACAGAAGAAAGAGAGCAC	21
	Smo-miR156/7-5p.2355_584	UUGACAGAAGACAGGGAGCA	20
Smo9403_c0_g1	Smo-miR156b	CUGACAGAAGAUAGAGAGCAC	21	SBP, PROL5-SMR
	Smo-miR156c	UUGACAGAAGAAAGAGAGCAC	21
	Smo-miR156/7-5p.2350_316	CUGACAGAAGAUAGAGAGC	19
	Smo-miR156/7-5p.2353_15	UGACAGAAGAGAGUGAGCAC	20
	Smo-miR156/7-5p.2354_138	UUGACAGAAGAAAGAGAGCAC	21
	Smo-miR156/7-5p.2355_584	UUGACAGAAGACAGGGAGCA	20
Smo13129_c0_g1	Smo-miR159-3p.2357_74	UUUGGAUUGAAGGGAGCUCU	20	NOZZLE
	Smo-miR319-3p.2385_47	CUUGGAAAGAAGGGAGCUCCU	21
Smo10655_c2_g2	Smo-miR319-3p.2385_47	CUUGGAAAGAAGGGAGCUCCU	21	NOZZLE
Smo13708_c0_g1	Smo-miR160a	UGCCUGGCUCCCUGUAUGCCA	21	Auxin_resp, AUX_IAA
	Smo-miR160b	UGCCUGGCUCCCUGUAUGCCA	21
Smo11158_c0_g1	Smo-miR166a	UCGGACCAGGCUUCAUUCCCC	21	PPR
	Smo-miR166b	UCGGACCAGGCUUCAUUCCCC	21
	Smo-miR166c	UCGGACCAGGCUUCAUUCCCC	21
	Smo-miR166-3p.2362_33	UCGGACCAGGCU-CAUUCCCC	21
	Smo-miR166-3p.2363_46	ACGGACCAGGCUUCAUUCCU	20
	Smo-miR166-3p.2364_30	CCGGACCAGGCUUCAUUCCU	20
	Smo-miR166-3p.2365_10	UCAGACCAGGCUUCAUUCU	19
	Smo-miR166-3p.2366_116	UCGGAC-AGGCUUCAUUCCCC	21
	Smo-miR166-3p.2367_31	UCGGACCAGGCCUCAUUCU	19
	Smo-miR166-3p.2368_45	UCGGACCAGGCUCCAUUCCU	20
	Smo-miR166-3p.2369_14	UCGGACCAGGCUU-AUUCCCC	21
	Smo-miR166-3p.2372_12117	UCGGACCAGGCUUCAUUCU	19
	Smo-miR166-3p.2374_34	UCGGACCAGGCUUCGUUCU	19
	Smo-miR166-3p.2375_36	UCGGACCGGGCUUCAUUCCU	20
	Smo-miR166-3p.2376_10	UCGGACCUGGCUUCAUUCU	19
	Smo-miR166-3p.2377_22	UCGGGCCAGGCUUCAUUCCU	20
Smo13973_c0_g1	Smo-miR166-3p.2363_46	ACGGACCAGGCUUCAUUCCU	20	Homeobox, MEKHLA, START
	Smo-miR166-3p.2364_30	CCGGACCAGGCUUCAUUCCU	20
	Smo-miR166-3p.2367_31	UCGGACCAGGCCUCAUUCU	19
	Smo-miR166-3p.2372_12117	UCGGACCAGGCUUCAUUCU	19
	Smo-miR166-3p.2374_34	UCGGACCAGGCUUCGUUCU	19
	Smo-miR166-3p.2375_36	UCGGACCGGGCUUCAUUCCU	20
	Smo-miR166-3p.2376_10	UCGGACCUGGCUUCAUUCU	19
Smo11377_c0_g1	Smo-miR1081	UGAGGCUUGCCUUUGAUUCUC	21	F-box, LRR
	Smo-miR1081.2304_283	UGAGGCUUGCCUUUGAUUCUC	21
Smo12719_c0_g2	Smo-miR1113	UGAGCAGUCAUAAGGUAGCCU	21	Kelch
	Smo-miR1113.2342_1267	UGAGCAGUCAUAAGGUAGCCU	21
