# Supplementary material for: Conservation and divergence of small RNA pathways and microRNAs in land plants
Source: Genome Biol. 2017 Aug 23;18:158. doi: 10.1186/s13059-017-1291-2 (PMC5569507; doi:10.1186/s13059-017-1291-2)
Supplement: Supplementary file 3 — Nucleotide sequences of genes identified in this study. (TXT 3511 kb) [file 13059_2017_1291_MOESM3_ESM.txt]

>Vca0052s0031
ATGTCTGGGCGCGGACGAGGTGCATCAGGAGGTGGCTATGGTGGAGGCGGTGGCGGTCGCGGAGGAGGTGGCGGTTACAGGGGTGAGGGAGGGGGCGGCAGCCGCCCTAGCAGCGCGTACGGCGGCGGTGGCGGCGGAGGATACGGCGGTGGCGGTGGCGGTGGTGGCGGAGGATATGGTGGCGGCCGCGGAGGCGGTGGCGGCGGCTATGAAGGCGGAAGGGGCGGCGGCGGTGGAGGCCGAGGTGGTGGATTTGACGGAGGCCGGGGTGGCGGTGGTGGCGGACGCGGCGGCGGCGGTGGACGCGGAGGCGGCGGTGGTGGTGGCGGTGGCGTCCTGAACCCGCAGGAGGGCGCGGCGATGCTGGATGCCGTGCTGCGAACAGCCCGTAACATGCGGGCTAACGTCAATGTGGACATCAATTCCGAGGGTCGGCCGATGAGCATCACACGCCGACCAAACGAGGGCACAGTCGGGCGAGCAGTCAACCTGTTTGCCAACTACTTCCGACTGCAGACGGCGCCCGGGTTCCCGCGCGCGGCGTATCATTACGATGTAACGATCAAGTCAGTTGAGGAGGCGCGCATGGGAGGCGGCGGCCGTGGTGGCGGTGGCCGTGGCGGTGGCCGTGGTGGTCGTGGTGTGGCTCCAGAACCAGCCGGTCCGGAGGCCGCGGCTGAGGGTGAGGACCTGCCCCCACGCCTTGCCCATCGCGTGCTCAAAGCCGCGGCCACGCAATACAAGTGGCCGGACGGCGCATGGCGCTTCGATGGGCGCAAGAACCTGTATCTCCCAGGCCAGGGTATTCCGCCTGAGGTCCGGGAGTGGAAGGTGACGCTGCCGCCCAGGGAGGGCGACCGCGGAGATAAGACTAAGTCCTTCGTGGTGACGACCAAGCATGTCAACGTGGTGGACCTATCGAGTCTGCAGGCGTATCTGGCTCAGCAGCAGCAGCAGGCGCCGCGTGACGCCATGCAGGTGCTGGATGTCGTCATCCGGCATGCCTTCGCGGTAGACCCGCTGTGCACCGTGCTGGGCCGTGGCTACTACTACCCCGGCGATGGCGTCGAGCCGCTGACGGGCGGTGCTGAAGTTTGGAAAGGCTTCCAGCAGAGTTTCAAGCTGGTCGAGTCTGGCCTCATGCTTAACCTGGACTCCTCGTTTGCGGCGTTCATGTCAGAGCGGTCGCTTCCTGAGCTGCTCGCCGAGATGTGCAATACCCGGGACTTGTCCCGAGTAGACCCCAGTCGGCTCCGATCGGCCGCCAGGAACCTGTCCGGGTTCAAGGTGACCTTCCCCATGAAGGGTGGCCACTTGCGGAAGAAGCCCATGATCGGCCTCAGCGAGCAGGGAGCCGCGAATACCATGTTCCACAACGAGGCGGAGGGAAGGTCGATGAGCGTTGCGGAGTACTTCAAGTCCACCGGCCGTCCTCTGCGATACCCCAACCTGCCGTGCGCAAATGTCGGCAATCGCATGAAGCCTACTTACATACCAGTGGAGCTCTGCACGGTGGTGGCGGGCCAGCGGCGCATGAAGCTGGACGCGAAGCAGTCTGCCGGGATGATTTCTGCGGCCAAGCAAGATCCACGGACCAAGGGTGACGCTGTGGTGGTTCAGGCGCGCCGAGTCCAGAGCACCCTGCAAGGCAGTGGCACGGAGGCCAAGTGGGGCCTCAAACTCAACACAGATTTGATGCGCCTGCCGGGCCGACTGCTGCCCACTCCCGTACTGCAGTACGGCTCCCCGGTGTGCTTTGATGTGGGCCCCAACGGTTCCTGGAACCTGAGGGATGTCAAGTTCCACGAGGCGCGGGCTCTGGACTCTTGGGCGGTGGTGTGCTGCATCCCGAAGGAGGAAGTCGACTTTGACGGGGAGTACTCCCTGTGGGACTTTTTGATTGACATGTGCGACAACATGGGCAAGTGCGGCATGGCAGTGGTGGACCCGGTGCGCCGCGGCTCGGACGCTGCCCCACCGGTCGTGTTTCAGATGGGCCGGGAGATTCCCAACCGTGGCATTGAGAACGCGATGCGGTCGGCGGCCGAGGCGGCTGCGAAAAGATACAAGAAGCCGGCTAAGCTGCTGCTGGTTATCCTGCCTGAAAGCCTCACGGACGAGTACCGTGAGATCAAGCGGGTGTCGGACATCGAGCTGGGCATCCCGTCGCAAGTTGTGGCGGGCAGCAAGGCCAAGGTGGGCCCGAAGGCTGGGCCCAGGGGCGGCGGCCCGCAGTATTGCGCCAACGTGGCGATGAAGATTAACAACAAGCTGGGTGGCGTCAACGTGACCCTTTCGGGCGGCCTCCGCTACCTGCCGGTGCTTGGCGGCCAGGGTGCCCTCCCCTTCATGATCATGGGTGCGGACGTGACGCACCCCACGGGGGCGGCGGCCCGAGCGGACGTGCGGGACCCCTCGGTGGCTGCGGTGGTGGCCTCCCTGGACCAGAGCATGGGTCGCTGGGGCTCCCGCGTGCTGCTGCAGACGGGCCGCCAGGAGGTGATCACGGGCATGGCGACCGCCACCAAGGAGCTTCTGCTGGAGTTCTACCGGGCCAACAGGAACACTAAGCCCCAGCGTCTAGTGATGTACCGCGACGGTGTATCCGAAGGCCAGTTCGACCAGGTCCTGGCTGAGGAGTATATGGCTATCCGGAAGGCCTGCCGCGAGCTCGAGGAGAGCTACAGGCCCGCCATCACGTTCATTGTGGTGCAGAAGCGCCATAACACCCGGCTGCTGCCGGCCGACGGCGCGGCTTCGGACCAGAAGGGCAACGTGCTGCCCGGCACAGTGGTAGACAAGGGTATCGTTGCACCGGATGGCTTTGACTTTTACCTCAACTCGCACGCCGGTCTCCAGGGCACCAACAAGCCCGCCCACTACCACGTCTTGATTGACGAGATTGGCTTCGGCGCGGATGGCGTCGAGCTGCTTACCTACTGGCTGTGCTATCTGTATCAGCGTACCACCAAGTCAGTCAGCTATTGCCCCCCGGCGTACTACGCCGACCGCGCCGCCTTCCGGGGCCGAACCCTCCTGGCGGCGACGTCGTCTGCATCGGACACGGCGTCGGAGGCCGGGTCCATGCGGGCCGGTCAGGGTGGCGCCAGCGCTCCTGCTACTTTCGCCGGCATTCACCGGGACCTGTCCAACGTCCTCTACTTCATGTAA
>Cre16g689647
ATGTCGGGCCGAGGTCGCGGCGGCGGTGGAGGCTACGGTGGAGGCGGGGGCTATGGAGGCGGTGGAGGAGGCGGCCGTGGCGGCGGCGGCGGTGACCGCGGCGGCGGCGGATACGGCGGCGGCGGTCGCGGCGGTGGTGGCGGTGGTGGCTATGGCGGTGGCGGTGGCGGCGGTGGTCGTGGAGGGGGCGGTGGCGGTGGCTACGGCGGTGGCGGCGGACGCGGAGGCGGTGGCGGCGGCGGTGGCGGCGGTGTGGTGTCTCCGGCGCAGGCGGCGGCCTCGCTGGACGCCATCCTCAAGTCCGCCAAGTCCCTCACCGCACCCGTCAAGGTGGAGACCACCGCCGACGGCCGGCCGCTGGGCATCACTCGGCGGCCCAGTGCGGGCAGTGTGGGCAAGGCGGTGGCGCTGCTGGCCAACTACTTCGCACTGGCCACCACACCCGCCTTCCCGGGCCAGGCCTACCACTATGATGTGGAGATCCGCTCCGTTGAGACCCCCGGAGGTGGTGGTGGTGGCGGCCGCGGCGGCGGCCGGGGCGGCGGCCGTGGCGGCGGCCGCGGCGGCCGTGGCGGCGCCGCCCCCGCGCCCGCCACTGCCGAGGAGTCTGCCGGCGCGCCTGCCGCCGAGGCGGGCGGTGAGGACCTGCCGCCGCGCCTGGCACACCGCGTGATGGCGTCGGCGGCGGCGGCGCACGGCTGGCCGGCGGGGGCGTGGCGCTTCGACGGCCGCAAGAACCTGTTCCTGCCGGGAGAGCTTCTGCCGCGCGAGGTGCGGGAGTGGCCTGTGACGCTCAAGCCGCGCGAGGGCGACAAGAGTGAGCGCGACAAGGGCTTCGTGGTGACCACCAAGTGGGCGGCGTGTGTGGGGCTGACGCAGCTGCAGGACTACCTGGCCAGGCGGCAGCAGACGGCGCCGCGCGACGCCATGCAGGTGTTGGACATTGTGATCCGGCACGCCTTCGCGATCGACCCGCGCTGCACCGTGGTGGGCCGCGGCTTCTACTACGGCGGGGAGGGCGTCATGCCGCTGGGGGGCGGCGCGGAGGTGTGGAGTGGATTCCAGCAGTCCTTCAAGGCGGTCCAGGCCGGCCTCACACTCAACCTGGACTCCTCCTTCGCCGCCTTCATGTCCGCCCGCCCGCTGCCCGAGCTGCTGGCGGAGGGCGCGGGCGTGCGCGGCGGCCCGGCGCAGCTGGCGGCCGCCGACCCGCACCGGCTGAGGGCGGCGGCGCGGGGGCTGGCGGGATTCAAGGTGGAGTTCCCCATGCCCGGCGGCCGCGCGCGGCGCAAGGCGCTGGTGGGCCTGAGCGAGCAGGGCGCCGACCGCACCATGTTCATGAACGAGAAGGAGGGGCGTGAGATGTCGGTGGCCGAGTACTTCCGCTCCACGGGCCGCCCGCTGCGCCACCCCGGCCTGCCCTGCGCCAACGTGGGCGACCGCCGCCGCGCCGTGTTCATTCCCGTGGAGCTGTGCACTGTGGTTGCTGGCCAGCGGCGCATGAAGCTGGACGCCACGCAGTCGGCCGGCATGATCACCGCCGCCAAACAGGACCCGGCAGTCAAGAAGGAGGCATGCGACAAGCAGGCCAAGCGGGTGGCTGAGGCTCTGGCGGCGGGCGGCACGGACAGGTGCTGGGGCCTGAAGCTGGCCACTGGCATGCTGCCGGTGCAGGGCCGCGTGCTGCCCAACCCGGTGCTGCAGTACGGCGACCCGCAGGCCTTCGACGCGGGGCCGCTGGGCAGCTGGAACCTGCGCAATGTCAAGTTTGTGGACCCGCGCGCTCTGGACTCCTGGGGCGTCGCCGTCATGATGAACCAGGCGGACGTGGACTTTGACGGCGACAACAGCCTGTGGCAGTTCCTGGAGGACCTCACCGGCGGCATGATCCGCTGCGGCATGCGCGTGGCCAGCCCCGTCACCGCAGCCAGCACAGACAGCCCGCCCGTGGAGTTTGGCGGCATGCCGGGCGGCGGCGGCCGCGGCGGCGGGCGCGGCATCGAGGCCACCATGCGCGCGGCGGCGGACGCGGCGGCGGCGCGGTACAAGAAGCCGGCGCAGCTGGTGCTGGTGGTGCTGCCGGAGAAGACCGCGGACGAGTACCGGGAGGTGAAGCGCGTGTCGGACATTGAGCTGGGCATACCCAGCCAGGTGGTGGTGGCGTCCAAGGCGCGTGTGGGCTACCGCGCGCACAAGGGCGGCGGCCCGCAGTACTGCGCCAATGTGGCCATGAAGATCAACAACAAGCTGGGCGGAGTCAACGTGCAGCTCAGCGGCGGACTGCGCAACATGCCGGTGCTGGGCGGCGCGGGCGCCGTGCCCTTCATGGTGCTGGGCGCCGACGTGACGCACCCCACCGGCGCCGCGGCGCGCGCCGACAGCCGCGACCCCTCCGTGGCGGCCGTGGTGGCCAGCCTGGACGCCAGCCTGGGCCGCTGGGCCAGCCGCGTGCTGCTGCAGGCGGGGCGGCAGGAGGTGATCACGGGCATGTGCGGCGCCACAAAGGAGCTGCTGCTGGAGTTCTACAGGGCAAACAAGCAGGTCAAGCCGCAGCGGCTGGTCATGTACCGCGACGGCGTGTCGGAGGGCCAGTTCGAGCAGGTCCTGGCTGAGGAGTACACGGCCCTGCGCCGCGCCTGCCGCGAGCTGGAGGAGGGCTACCGGCCCGCCATCACCTTCGTGGTGGTGCAGAAGCGCCACAACACCCGCCTGCTGCCCAGCGACCGAGCCGCGTCCGACCAGAAGGGCAACGTGGTTCCGGGCACTGTGGTGGACAGCGGCATCACCGCCCCGGACGGCTTCGACTTCTACCTCAACAGCCACGCCGGGCTGCAGGGCACCAACAAGCCCGCCCACTACCACGTGCTGGTGGACGAGATCGGCTTCGGCGCCGACGGCATCCAGCTGCTCACCTACTGGCTGTGCTACCTCTACCAGCGCACAACAAAGTCGGTCAGCTACTGCCCGCCCGCCTACTACGCCGACCGCGCCGCCTTCCGCGGCCGCACGCTGCTGGCCGCCTCCTCCTCCGCCTCGGACAGCGCCTCCGAGACCGCCTCCCGCAGCGGCCGCGGCGCAGGCGCGGCTGAGGGCGGCGCCAGCGCCCCGCCCACCTTCGCAGGCATCCACCGCAACCTGACCAACGTGCTGTACTTCATGTAG
>Cre04g214250
ATGTCGGGCCGAGGCCGAGGCGGAGGTGGAGGCTATGGCGGAGGCTACGGCGGAGGCGGGGGAGGCTCCCGCGGCGGCGGCGGCGGCGGTGGGAGCGGTGGCGGCGACCGAGGATACGGCGGTGGCGGCGGCGGCCGCGGAGGTGGCGGCTATGGTGGCGGCAGCGCTGGCGGCGGTGGCTACGGTGGCGGCGGCGGTCGGGGCGGCGGAGGCGGCGGAGGCGGCTATGGTGGAGGCGGCGGCGGCCGCGGAGGCGGTGGCGGCGGCGGCGGCGTGGTGAGCCCGCAGCAGGCGGCGGCGACGCTGGACGTGGTCCTCAAGTCGGCCCGGACCCTGACCGCCAAAGTCAACGTGGAGACGACGCCCGACGGCCGGCCGCTGGGCATCACGCGCCGCCCCAACGCCGGCACCGTTGGCAAGGCGGTGGCGCTGCTGGCCAATTACTTCGCACTGGCCACCACACCCGCCTTCCCGGGGCAGGCCTACCACTACGATGTGGAGATACGCTCCGTTGAAGAGGCGGCAGGAGGAGGAGGAGGCGGCGGCCGTGGCGGCGGCCGTGGCGGCGGCGGCGGCGGCGGCGGCGGGCGCGGGGGCCGGCGTGACCTGGCGCCTGCTAGTGCTACTGGCGACGTGCCGGGTGGCGCCGCCGCCGCCGCCGCCGCTGAGGACCTGCCGCCGCGGCTGGCGCACCGCGTGATGGCGGCGGCGGCGGCGGCGCACGGCTGGCCGGCGGGGGCGTGGCGGTTTGATGGGCGGAAGAACCTGTTCCTGCCGGGGGAGCTGCTGCCGCGCGAGGTGCGGGAGTGGCCTGTGACGCTCAAGCCGCGCGAGGGCGACAAGAGCGAGCGCGACAAGGGCTTCGTGGTGGCTACCAAGTGGGCGGCGTGTGTGGGGCTGACGCAGCTGCAGGACTACCTGGCGCAGAGGCAGCAGACGGCGCCGCGCGACGCCATGCAGGTGCTGGACATTGTGATCCGGCACGCCTTCCCAATCAACCCGCGCTGCACCGGGGGGGGCCGCGGTTTCTACTACGGCGGGAAGGGGGTGCTGGACATTGTGATCCGGCACGCCTTCGCGATCGACCCGCGCTGCACCGTGGTGGGCCGCGGCTTCTACTACGGCGGGGAGGGGGTGATGCCGCTGGGGGGCGGCGCAGAGGTGTGGAGTGGATTCCAGCAGTCCTTCAAGGCGGTCCAGGCCGGCCTCATGCTCAACCTGGACTCCTCCTTCGCAGCCTTCATGTCCGCCCGCCCGCTGCCCGAGCTGCTGGCGGAGGGCGCGGGCGTGCGCGGCGGCCCGGCGCAACTGGCGGCGGCCGACCCACGCCGGCTGAGGGCGGCTGCCAGGTCGCTGGTGGGGTTCAAGGTGGAGTTCCCCATGCCCGGCGGCCGCGCTCGGCGCAAGATGCTGACGGGGCTGAGCGAGCAGGGAGCAGACCGCACCATGTTCATGAACGAGAAGGAGGGGCGTGAGATGTCAGTGGCCGAGTACTTCCGCTCCACTGGCCGCCCGCTGCGCCACCCCGGCCTGCCCTGCGCCAACGTGGGCGACCGCCGCCGCGCAGTCTACATTCCGCTGGAGCTGTGCACTGTGGTTGCTGGCCAGCGGCGCATGAAGCTGGACGCCACGCAGTCGGCCGGCATGATCACCGCCGCCAAACAGGATCCGGCGGTGAAGGCCGAGGCATGCAACAAGCAGGCCAAGCGGGTGGCCGAGGCTCTGGCTGCGGGCGGCACTGAGCGGTCCTGGGGCCTGAAGCTGGGCACCGGCATGCTGCCGGTGCAGGGGCGCGTGCTGCCCAACCCCGTGCTGCAGTACGGCAACCGACAGGACTTCGACGCGGGGCCGCTGGGCAGCTGGAACACCCTCAATGTCAAGTTTGTGGACGCACGCGCACTGGACTCGTGGGCCGTGGCCGTCATGATGAACCAGGCGGACGTGGACTTTGACGGCGACAACAGCATCTGGAAATTCCTGGAGGACCTCTGCTCGGCCATGATCACCCGCGGCATGCGCGTGGCCAGCCCCGTGACCCGGGGCTCCAACGACAGCCCGCCAGTGGAGTACGGCGGCGCGGCGGCGGGCGGCGGCGCAGCAGGCCGCGGCGGCGGGGCCCGCGGCGTCGAGGCGACCCTGCGCGCGGCGGCAGACGCGGCGGCGGCGCGGTACAAGAAGCCGGCGCAGCTGGTGCTGGTGGTGCTGCCGGTCAAGCCCTCGGACGAGTACCGGGAGGTGAAGCGCGTGTCGGACATCGAGTTGGGCATACCCAGCCAGGTGGTGGTGGGGGGCAAGGCGCGTGTGGGCTACCGCGAGCAGAGGGGCGGCGGCCCGCAGTACTGCGCCAACGTGGCCATGAAGATTAACAACAAGCTGGGCGGGGTCAACGTGCAGCTCAGCGGCGGACTGCGCTACATGCCCGTGCTGGGCGGCGCGGGCTCCGTGCCCTTCATGGTGTTGGGCGCCGACGTGACGCACCCCACCGGCGCCGCCGCGCGCGCCGACAGCCGCGACCCCTCCGTGGCGGCTGTGGTGGGCAGCCTGGACGCCAGCCTGGGCCGCTGGGCCAGCCGCGTGCTGCTGCAGGCGGGGCGCCAGGAGGTGATCACGGGCATGTGCGGCGCCACAAAGGAGCTGCTGCTGGAGTTCTACAGGGCAAACAAGCAGGTCAAGCCGCAGCGGCTGGTCATGTACCGCGACGGCGTGTCGGAGGGCCAGTTCGAGCAGGTCCTAGCGGAGGAGTTCACGGCCCTGCGCCGCGCCTGCCGCGAGCTGGAGGAGGGCTACCGGCCCGCCATCACCTTCGTGGTGGTGCAGAAGCGCCACAACACCCGCCTGCTGCCCAACGACCGCGCGTCGGCCGACCCCAAGGGCAACGTGGTCCCCGGCACGGTGGTGGACAGTGGCATCACCGCCCCGGACGGCTTCGACTTCTACCTCAACAGCCACTCCGGACTGCAGGGCACCAACAAGCCCGCCCACTACCACGTGCTGGTGGACGAGATCGGGTTCGGCGCCGACGGCATGCAGCTGCTCACCTACTGGCTGTGCTACCTCTACCAGCGCACCACCAAGTCGGTCAGCTACTGCCCGGCCGCCTACTACGCCGACCGCGCCGCCTTCAGGGGCCGCACACTGCTGGCCGCCTCCTCCTCCGCCTCTGACAGCGCCTCCGAGTCCGGCAGCCGAGCCGGCCGCGGCGCGGGCGCGGCTGAGGGCGGCGCCAGCGCCCCGCCCACCTTCGCCGGCATCCACCGCAACCTGTCCAACGTGCTGTACTTCATGTAG
>Vca0023s0120
ATGAGCCAGCTGGCGAGAGACGAACGTTGGCCTGCAGCAGCTTGGGCATTTGACGGCAGGAAGAATCTGTTTGTGCCGGAGGAGGCATTCGGGCAGCTGCTTCCGCCGCCGGGAGAACTGCTCGAGTTCAGGGTCGAGCTAAGTCCGGAACAAGCTGCAGGAGGAGGGCGCGTGAAGTCTAAAATCTTCACGGTCCTCGTCAAATATGCCGCCACAGTGGAGCTCAGCACACTGCAGGGGTACCTGCGAGGCGAGGTGCTGGCAGCTCCTCGAGACGCCATGCAGGTGGTGGATGTGGTGCTTCGGCACCCCTTCAACCTCATGAAGGACTGCCTCATCTGCGGCCGCAGCATGATATTTACGCAAAACAAGCCAACGCCAATAAGCAAGAATATGGAGCTTATTAGTGGTGTGAAGCAGAGCTTCAAGGCGGTCGAGTCGGGGCTGGCGCTGAACCTGGACACAACTTTTGGCGCTTTCCTGGCCCCCGCGAGGCTGGGGGATCTCCTGGGCGAGGCGTGGAGGCGGGGCCCTCGGGAGTTCGTCGCCAGTGCCAAGGGCCTGATTGGAACCAAGGTGGAGTTCAAGCTGCCCAACGGGGCCATGCGGCGAAAGGCCATCCGAGGGTTCTCTGAAGCGGGCGCGGATAACACCAAGTTTTGGAATGAGGAGAAGCAGAGGTCCATGACTGTCGCCGAATATTTCAAAGCGACTGGCCGCACTCTGCGACGACCAGACTGGCCGTGTGTTGATGTCGGAGCCCACAGTAGCAAGGTGGTCTACATACCTCTGGAACAATGCACGCTCCTGGGTGGCCAACGTCGCCACCAGCTCGACCGCGCACAGACCGCGGACATGCTTAAGGCGGCCAAGCAGGAGCCGGCGGTCAAGCGGCAAGCCTGCATCGATCAGGCTGGCAGGGTGGCAAGCGCTTTGCAGGACGCTCGCACGGATCAGGCCTGGGGCATCCGCGCGACCAACGGCATGATGCAGATTCCGGCCCGCGTGTTGCCCCCGCCCATCCTCCAGTACGGCCAGGGCAAGGCGGTTGCTGTGGGGAATACGGGGGCTTGGAACCTGGTGGACACTCCGTTTGCAGAGCCCGGCAAGATCCTCTCCTGGGGCGTTGCTGTGCTGATCTCGCAGCTCGGTGAGTTCGGGGGCGCTGGTAACATAATCGCATTCGTCGACAAGCTTGCGGACGTGATGAGAGAGCGTGGAATGACGCTGCCTCGTGACCGTCCGCCAGTGGAGTACATCCAGAGCTCCGAAACCTGGACAAACCGGGAGGGGGCTAGTCGGGGGATCGAGGCGACAATGCGCGCCGCCTTTGAGCGCGGCAAGGCGCAGTACGGCCCTCAGCCACAGCTGCTACTGGTGATCATGGCGGAGAAGAGTGAGGAATACCGGGAGATCAAACGAGTCTCCGATGTGGAGCTCGGGGTCCCCTCCCAGGTGGTGGTGGCGCGGCAGGCGAAGATTGGCCCTCGGGGGGCGGGCCACCAGTACCTCAATAACGTGGTAATGAAGATTAATCTGAAGGTCAATGGCGTGAATGTAACACTGGCCGGCGAATTAAAGTACCTACCGGTGCTGGGGGGCAGCGGGGCGGGGCCTTTCATGATCCTGGGAACGGACGTCTCTCACCCAACGGGATTGGGGCCCCGCCTCGAGGCGACAGCACCTTCCATTGCGGCGGTTGTGGGGTCTACGGACAAGACCTTGGGGCGCTGGGCCACCCGCGTTATGGTTCAGGCCGCCCGGCAGGAGGTCATCTCCGGGCTGGATGTGGCGGTTGCGGAGATCATACAGGAGTTCATGGACCTGAACAGGGGCCACAAGCCCCAGCGCCTGCTTATGTATCGAGATGGCGTTAGCGAGGGCCAATTCGACCAAATCCTGTCGGAAGAATTCCTCGCGATACGCAAGGCCTGCTTACGAGTGGAGCGGGGCTACCAGCCCCTCATCACGTTTGTGGTGGTGCAGAAGAACCACAACACCCGACTCTTCCCAGCGGACCGAAATGGCCCCGGGGCGGATCTCAAAGGCAACGTGGCTCCGGGTGTGGTTGTGGACGAGGGCATTGTGGCGCCCGCCGGCTATGATTTCTACCTCAACAGCCACGCCGGCCTGCAGGGAACAAATAAGCCTGCCCACTACCACGTCCTCGTTGACGAAATCGGCTTCGGGGCTGACGGCATCCAGCTACTCACGTACTGGATGTGCTACTTGTTCCAGCGAGCCACCAGGTCAGTTAGCTACTGCCCGCCGGCTTACTACGCCGACCGCGCGGCGTTCCGTGGGCGCACCCTCCTGGTGGGGCGTTCTACTATAGTTCTAGAACGTTCTGATGGCGTCCGGCGGAGGGCGGGTCCACGGGGGGTCCCGGGAGGGGGAGGTGCAGTAGCTCCTGTCTGGGGCCCTGTGGGGGAGATGGCTGTAGCGGGGGGTTGCCGCGGCCTTCAGGCGCCGCCATCGGGCCGTGTGTGGTGGTGTGGAGTTGGGCTGTTTTTCGGGATGACGTGA
>Cre02g141050
ATGCTGAGCAAGGTCCAGTTGCCTCGACGGGCTGGCCGCGCGAACAGCGCAACGCCTGTGTCAGCTCGGTACTCGGACTCGGCCAACCGGCCAGGAGGTCGCGGAGGCGGCCAACCGGGCCGGGGAGGTGGAGGCAGGGGAGGTGGCTCAGGCAGGGGCTCATCGTCGTCGACCGCGCCGAAGGAGCTCCTCACCCCGGCCCAGTACTGGCCGTCGTTTTGGACCCGGCTGTTCACCGGTCTTCCGCTGGGGCCAGTGGAGCCGCGCCAGTTGGCTAATGGACATGCGGCGCGGCCGGGTTACAGCGCCGCGGGCAAGACCATCCAGGTGCTCACCAATCACGTGCCGCTCAATGTGGGCGTCCGCACCGTGCATCAGTACGACGTGCGCATCAGCCGCGTCGCCAACAGTGCCCCGACCTCCTCAGCAGCAGCACCTTCGGGGCAGGGGGGCGGCAAGCCCGGCCGCGGCCGCAAGGAGGCCAAGGTGTCGGGGCAGGAGGCGCAGGCGGTCCTGGTGGCGCTGCTGGGCGACACAGGCGCAGGGGGCTCTGGAGCGGCCGGGGGCGTCTGGGTGTTCGACGGCAGCCAGGCGCTGTACGGCGTGGAGGGCGACCTCAGGCGCAGGGCGGCCGCAGCTGCGGCGGGCGCCGGCGGGGCCGGGGGCGATGGGGAGCTGCAGGTTCAGCTGGCAGCGGCGCCCACGACTGGTGTTGTCGGCGGCACATACAAGGTGGACCTGAAGCTGGTGGGGGCGCTGGACGTGGCAGAGTGCCTGAGGGAGGCGGCGCAGATGCCGGGGCCGACAACACGCCGGCCGCCGCCCGACGAGGAACAGCCCGAGGGCTCGCCCGCGCCAGCGGGTGTGCTGCCGCCGCCGCCCGCCCCCCCAGCCACGTCCGGCGCCGCCGCACTGGCGGTGTTGGACCTTGTGACTCGGGCGGGGGTTGCGTGGGACGTGGCCTCGGTGCGCACGGGCGGGGGCTCCTACGTGTCCTACAAGCAGGAGGACGCCAGCGGGCCGGTGAAGGGCCTGCTGCCAATGAAGCTGCTGCGCGGCTTCCGCTCCGCTGTGGCTCAGGTGGCGGCCGGCACCACCCTCACCATTGATGCCGCGAGTGCGGTGGTGGCGGGCGACGGCCCCCTGCTCGGCCAACTGCAGGCTGCGCTAGCGGCGGGACGGGACGTGTCGGCGCTGGCGACGGAGCTGGGCAACAGCAAGAACGCCCGGCGCCTGGAGGAGGCGCTGGTGGGGCTGGAGGTCCAGCCCAGCTACACCGCCAACCGCTACAAACTGTCCGGCAAGTTGGGCAAGTCCGCCCGCAGCCTCGCATTTGAGTTCGAGGGCCGCAAGATCAGCGTCCAGACTTACTTCAAGGAGCGGTACGGCGTGTCGCTGCAGCACCCCGACCTGCCCTGTGTGCTGGACAAGAAGGGCGGCGCACTGCCCATTGAGCTGCTCACTGTGGTCAAGTACCAGAAGCGCATGTCGCGGCTTGACGCCCGCCAGAAGGCCGACTACATCCGTACAGCCGCCCTCAAGCCGGCAGACCGCATGAGGGCCATGCGGGAGGCACTGACGCGGCAGCTGGGCTCGGTGCGGGGTCAGGTGGCGCGCGCGTTTGGCCTGGCGCCGTTCAACGACATGCCCGACTTCCTCAAGGTGCCGGCGCAGCTGCTGCCTGGCCCGCTGCTGCAGGTGGCCAAGCAGCAGGCGGTGGAGCCCGGCAACAAGGGCGAATGGGCCGGCGGCGGCGTGGCGGTGGCGCCGGAGTGGCGCAGCGGCGCCGTGCTGTGCTACCTGAGCCAGTCGGAGGGGCAGGCCCCGCTGTCGGGCCTGCTGGCCGCTCTGTCCAAGGCACTGTCCGCCTCGTCCGCCAGCGCCCTGCCGCCCAACATCCCCGTCATATGGGCCTCGCTGCCCAAGCCCGGCATGTCGCCCGACAAGGCCGCTGCGGACGCGGAGTTCTGGCTCAACCGCGCGGCGGCCAAGGCTCAAGAGCAGTACAAGCGGCAGGCGCAGATGGTGATGGTGGTGCTGCCGGACAGGGGCGGCGTAGGCCTGTATGACGCCATCAAGGCGGCAGGCGACGGCAAGTTGGGAGTGGCCACCCAGTGCGTCAACCCGGCCAAGGCGGGATTGGTGGGCCCCAAGGCCTCCTCCGGCCCCTCCTTCTCCTACGCGGCCCAGTTGGCGCTGTCGGTCAACGCCAAACTGGGCGGCGCCACCACGAGGCCGGCAGGCAGGCCCAATGACTGGCTGCCGCTGCTGGGCGGCCGGCGGCTGATGGTGCTGGGGGCCGACATCTCGCGGGGGGCGGCGGCGGCGCTGTCGGGGCGCGGCGGCGACCAGCAGCTCGCAGCGGCCGAGGCGGAGTCGGAGGCGCAGGTGTCGGCTGGAGTCGAATACGCTGCTGTTGTGGGGTCGGCAGACAGCCACGCGGTCGACTACCGAGTGCAGCTGAGTGCGCAGGTGGCGGGCAACCGCGACATAGTTGTCAGCATGCGCGAGAGTGTGCGGCGGCTGCTGCTGCAGTACGGCTTGCCTCAGGGCGGGGCGGTCGCGGCCGGCGGCCCCCGGCCCTCCTCCGAGCTGCCAGAGGTGGTGCTCATGTACCGGGACGGGCTGAGTGAGAGCCAGTTCGACCGGGCCCTGGCGGAGGAGTTTACCGCCATTGTGCAGGCCTGCGCCGACGTGGGCGGTCCGTCCTACCGGCCGCGCATCTGCTTCGTGGTGGTCCAGAAGTCCCACAACACCCGCTTCTTCCCCACCTCGGCCGAGTCCACGCACAAGAGCGGCAACGTGCTGCCGGGCACCGCTGTGGACCGAGGCGTGACGGACCCCCACGCCTTCGACTTCTTCCTCAACTCGCACGCCGGCATACAGGGCACCAACCGGGCGCCCAGGTACACTGTGCTTGTGGACGAGGTGGGCTTCACGGCGGAGGCGCTGCAGCTGCTGACCCACACGCTGTGCCACACATACCCGGCCTGCACCAGGGCGCTCTCGCTGCCGCCGCCTGTGCGCTACGCCGACCGGGCGGCGGACCGCGCACGCACACTGCGGTACATGGTGCCGCGGCCGTCTGGCAAGCAGGGCCGCGGCGTGGACTGGTACCAGATGCTGCCGACGCTGCCGCACGCAGGGCACGTGGTGTAG
>Kfl00085_0250
ATGAGCTTGCCACGGAGGAGGGGCCCTCCTGAGGAGGACCCCAACATTCCCCAAGAAGAAGACTACCCCCAATACCCTGAATATGGCTTGCCACCTGGGCCGCCCCTTCCAATGGAGCCGGGAATGGGCTATGACCCCAACGCAGCGGCGGCGGGGCTGCAGAGAATCAACCGAGGCTACATGGACACACGGGTGGCCGCCATGCCCTTCTACCCGCGGGGTCCGCCGATGGGGAACCCTTACATGGGGGGTGGGTATGCGCTGGGCCCCCCCGCGATGGAAGGATATCCCCCCATGCGCGGAATGGCTCCCCTGGTCATGGGTCCTGATGAGCTCACCCTCATCTCCCCGCAGGCCGCCATGCTGGCGCGGCAGCAGGCAGCAATGAGGGGGCCGCGTCCAGGTCCTATTGGGTCAGGCAGGCCCTCGCCAATTGAGCAGCTCTCAGGTGCGGTCGAGGATCTGTCCCTTGGGCCCCCGGAGCAGCCCTACCCTCACGCCCTAGCCCTGGCTCCCCCCCCTCTCCCCCTCACGAGAGCCGTCCGCTTCCCTCGGCGGCCCGGCATGGGGACTTTGGGCCGGCCAGTGAAAGTGAAGGCAAACCACTTTCTGCTGGAACTCCTGCCGCGCGTCGATCTCTTCCAGTACGATTGCGTGATTGCTCCTGACAAGAACAGCCGCGGCATCAACCGCGTGGTGATGAAGCGCCTGGTGGAGATGTACCGCGCGTCCAGCCTGGGCGGCCGCCTGCCCGTGTACGACGGCCGCCACAACATGTACACCGCCGGCGCGCTGCCCTTCCAGCAAAAAGAGTTCACCATCGTGCTGCAGGACGAGGCCGACATGCAGGCGCAGGGCATGACCCCTTCGCGCAGCCAGACGTACACAGTGATGCTCAAGCTGGCGTCGCGGCCGGACATGGAGAACCTGCAGCAGTTTCTGCGGGGTCGGCAGGCGGAGGTCCCGCACGAAACGCTGCATGTGCTCGACATTGTGCTGCGGGAACAGGCCACGCAAATGTACACTCCCGTTGGCCGCTCTTTCTACACATCGCAGTTTGGGCGGGACGAGCTGGGGGACGGGGTGGAAAGTTGGCGGGGCTTCTACCAGAGCCTGCGGCCAACGCAGCTGGGCCTGTCGCTCAATCTAGACATGTCGGCGACCGCGTTCCTGCGGCCCATCATGGTCACGGAGTACATCCAGCAGATCTGTAACATGAGGGATCTCAACCGGGGCCTCACGGATGCGGAGCGCCTGAAAGCCAAGCGGGCATTGCGAGGGGTTCGAATAGAGGTCACGCATAGGGGGAACATGCGACGGAAGTATCGGATCAACGGCATTACGAACCATCCCGTGGGGCAACTGACGTTCAAGGCGGACGCGGAGGGCACGATGCTGACGGTGGCGCAGTACTTTTGGCAGACGTACAACTACGCGCTGCAGTTCCCATCGCTGCCAGCTCTCGAGGTGGGCAACCCGGAGCGCAACAACTACCTGCCCATGGAGGTGTGCCGCATCGTGGAGGGGCAGCGCTACGTGCGCAAGCTCAACGAGCGCCAGATCACGCGCATGCTGCAGATCACCTGCCAGCGGCCGCACGTGCGCGCGCAGCAGACGGAAGCGATCATTCATCAGAATAGGTACAACACGGACGAGTACTGCTGCGAGTTCGACATCAACATCGAGCCCAATATGATGCAAGTCCAGGGCCGCATCCTCCCTCCACCCAAGCTGATGTACAGCGACTCTGGCAAGGAGCGCGAGGTGACCCCCTCCATGGGCGCGTGGAACATGATGGGCAAGAAGGTGCGCGACGGCGGCCGCATCGCCACATGGGGCATCATCAACTTCGCAGTGCGCTGGGTCAACGAGCAGACGGTCAACCAGTTTGCGCGCGAGCTCGTGCAGATGTGCACCACCACCGGCATGCAAATGAACTCGCGCCCCGCCATTGAGCCCGTGGCCGGGCGGCCCGAGCTGGTGGCACGCGTGCTGGCCACGACGGTGGAGCGCATCCGGTCGATCTCGGGGCGCAACCCTGACATTCTGATGTGCATCCTGCCCGAGAACAACGGGTCGCTGTACGGCGACCTGAAGCGCATCTGCGAGGTGGACCTGGGCGTCGTCACACAGTGCTGCCTCTCCAAGCACCTCCAGCGCAACTCCAAGCAGTACCTCGCCAACGTTGCGCTCAAGATCAACGTCAAGATCGGCGGGCGCAACGCGCTGCTGTCGGAGGAGGTGGGCAAGCGGCTGCCGCTGATCAGCGACGTGCCGACGATTGTGTTTGGCGCGGACGTGACGCACCCGCACCCGGGCGAGGAGAGCAGCAGCAGCATCGCTGCGGTGGTGGCCAGCAAGGACTGGCCGTTCGTGAGCAAGTACGCGTGCCTGGTGCGCGCGCAGGAGCACCGGCAAGAGATCATCcAGGACCTTTTCAACCCGGCGGACGGCGGCATGGTCGTGGACCTGCTGCGCACCTTCTACATCAACACCGGCGTCAAGCCCATGCGCATTATCTTCTATCGCGACGGCGTCTCCGAGGGCCAGTTCCACCAGGTGCTGCTGCACGAGCTGGACGCGGTGCGCAAGGCGTGCGCGTACATTGAGGCGGACTACCAGCCGCCGGTGACGTTCATCGTGGTGCAGAAGCGGCACCACACGCGGCTGTACCCCACGGACAGCATGACCGACCGCAGCGGCAACATCGTCCCGGGGACCGTCGTCGACAGCTCCATCTGCCACCCCACCGACTTCGACTTCTTCCTGTGCAGCCACGCGGGCATCCAGGGCACGTCGCGTCCGGCGCACTACTACGTGCTGTGGGACGAGAACCAGTTCACCGCCAACGCGCTCCAGCAGCTCACGTACAACCTGTGCTACACCTACGCCCGCTGCACCCGCTCTGTCTCCATCGTGCCACCCGCATATTACGCGCACCTGGCCGCGTTCCGCGCGCGCTTCTATGCCGAGGCGGACGGCGGGTCGGACAGCGGGTCCCGGCGCAGTGGCGCGGGGGCCAGCGCGGCTAGCCTGGGGGGTGGGCCCACCCGCCGGGGGAGCACTCCGGTGAAGCAGCTGCCCGAGCTCAAGGAGCCGGTGAAGCGCGTCATGTTCTACTGC
>Kfl00452_0030
ATGGCGCGTTCCCCGACGTACGACCCTGCTGCGGGCATGGGCGGGCTGTCCATTTCGGAGGGCGAGGGCGTGTCGTCCAAGGCGGCGCGCTTCCCCGTGCGGCCCAGCCCGGGCACAATCGGGCGAAGGGCCAACCTGTTCGCCAACCACTTCTTCGCCAGGTTCAAGCCGGAGCTGGAGCTGCACCACTACGACGTGTCGCTGACCCCTGAGGTGACGTCACGCGGCGTGCGCCGTGCTGTGATCCGCGAGCTGGTTATACAGTACCAGCACACAGAGCTGGGCCGCAAGCTGCCCGTCTACGATGGCAACAAGAGCCTGTACACGGCGGGCCCGCTGCCGTTCcAGAACAAGACGTTCGACATCCAGCTGCCCGAGGAGGATGAAGGGCCCCGCGCAGGCGGAGCACCCGCGCGCGGGCGCGAGGAGCGCCGTTTCAAGGTGGTGATAAAGATTGCTGCGCGCGTGGACCTGTTCCGCCTGGACGAGTACCTGGCGGGCCGCCTGCCCGAGGCGCCGCAGGAGGCGCTGCAGGCGCTCGACATCGTGCTGCGCGAGCAGGCCACCATCAGGGACGTCCCCGTGGCCCGGTCCTTCTTCCACTCGGAGCTGGGCACTCGGCAGCTGGGCGGCGGCCTGGTCGCGTGGCGCGGCTACTACCAGTCCCTGCGCCCCACGCAGAGCGGCCTCTCCCTCAACTTGGACACGCTGTCGACGGCTTTCTACGAGCCGGTGGACCTGGTGGAGTTCACGTCGCGCATGCTCAACCGCAACGTCCGCCAAGTCCGCGCGCCGCTCAACGACGCCGATCGAGTCCGGCTGAAGAAGACGCTGGTGGGCGTCAAGGTGGAGGTGACGCACCGTGGCGACGAGCGTCGCAACTTCCCGATCGAGGGCCGCCAGACGAGCGTGGTGGATTACTTCCGGCAGCAGTACAACTACGAGATCAAGTTCGACTGGCTGCCCGCCGTCACCGTGGGCCAGCAAAAGTCGTCCTACCTGCCCTTCGAGGTCTGCGTCATCGTGCCCGGCCAGCGCTACTCCAAGAAGCTGTCGGACAAGCAGGTCACGGAGCTGCTGCGCGCCACGTGCCAGAGGCCGCACGAGAGGATGGGCGAGATCCAAAAGATCGTGGACCGCAACAACTACAACAACGACCCGTACGTCAAGGAGTTCGGGCTGCACGTCAACCCCAAGATGGCCAACTTCGACGGCCGCATCCTTAACCCGCCCAAGCTGGTGTTCGGGCGGAATGCGGAGGTGATGCCGGTGATGGGCACGTGGAACATGGCCGGCAAGCAACTGGTGACGGGCAGCCAGTGCCCGACGTGGGTGCTCATCAACTTCTCCCCCGCGCGCTGGGTGGACCCGGGGACCGCCAACCGCTTCGCCACCGCGCTCGCCAACACCTGCAACCAGCTGGGCATCCAAATGGCGCGGCAGCCGGCGACGGGGACGGTGGCGGCGGACCGCGCGCTGCGCGACCCGGACCAGCTGGCATCCACGCTGCGCGGGGTGTGCGACGACCTGCGCAGCCGCAACGGGAAGATGCCGGACCTCCTCGTCTGCATCCTGCCCGACATCGGGCCCTTCTACGGCGACATCAAGAAGGTGTGCGAGACGGAGATTGGCGTGCTGTCGCAGTGCGTGCTGAGCAAGCACGTGGGCAAGTGCCAGGCGCAGTACCTCTCCAACGTGGCGCTCAAAATCAATCTAAAGCTGGGCGGCCGCAACTTCTTGATGGCGGACGAGTACGCGAAGAAGCTGCCCATGGTGTCCGACAAGCCGACCATCGTCTTCGGGGCGGGGCTCACGCACGCGCACCCGGGGGAGGAGTCCGCCTCCATGTCCGCGGTGGTAGGCAGCGTGGACTGGCCGTACGTAAACCGGTACCAGTGCCGCGTGAGCAGCCAGCCCGCGCGGCTGGAAATCCTGCAGGACCTGTACACGTGCAAGCGCACCGCGGGCGGCCAGATGCAGCACGGCGGGGTCATCCGCGAGCTGCTCATCGCCTTCTACCAGGCCACCGGCCAGAAGCCCGCGCGCGTCATCTTCTTCCGGGACGGTGTGAGCGAGGGACAGTTCCAGCACGTGCTTATGTATGAGCTGGACGCGATCCGCAGGGCGTGCGCGAGTCTGGAGGCTGGGTATCAGCCGACGGTGACCTGGATCGTGGTCCAGAAGCGGCACCACCTGCGCCTCTTCCCGGGCGACCAGAACAAGGACCGCAGCGGCAACACCGTGCCCGGCACGGTGGTGGACACGACGGTGTGCCATGTGCGCGAGTGGGACTACTATTTGTGCAGCCACGCGGGCATCCAGGGCACGAGCCGGCCGACGCACTACCACGTGCTGGCGGACGAGAACGGCTTCAGCACGGACCAGCTGCAGAACATCACCAACAGCCTCTGCTACACCTACCAGCGCTGCACGCGCTCCGTCTCCATCGGTCAGCGCCGCGACCCAGCGCCTTTCGGTCGCATTCTAGACTCTTTGTGCTTCATCTTCCGACGGAGAATATGTTGTCTTTTCTTGTCACCGAGCATCCCGCCGGTGTACTACGCAGGCCTGGGCGCTTTCAGGGCCAAGTTTTACCTGGAAGGCGGAGAAAGCAGTGGCGGAGAAAGCAGCAGCGGCATCAGCGCTACGGGGGGCGCCCCCAGCGCGCGCACGAGCACCGGCAGAAGCTCGCGCGCGCCCGCGCCCATGCCGCCGCTCAAGGAAAACATCAAGAAGACAATGTTTTTCTGC
>Kfl00001_0480
ATGGGCCCAAAGAAGAAGGGAGCTGGCAGGGCCTCTGGTGGCAGCGCACCCACCGATGAGCAGGACAATGCACCCCGCCCCCCTGCCCCACCTCGGAGAGTAGTGGTAGGCCCTTATGCCCCACCATTGTCCCAAAGCAATTCGTCGGCCTCCATTCGCAGCATTCCCTCACGCGCGCCTCGGGCTTACACCCCTCCTCTGCTTGGGCCTCAGCAAGGAGCACCCCCCGCAGACGCTGGCACTGTAACGCCCCCCCCGGGGTTCAATGGCGCACCGCCACAGGTTCAGCAGCCGGTGGGGGCCAGGCCAGCAGGCTCCCCCGGGCCTGCAATGCTCCCTCGCCCGGCCTACAACCCGCTAGGCCCCAGGCCACCTGTTCAGGCAGCGACCCCTGCCACAGGTGCGCCAGTAGGGCCTAGGCCCCCACAGCAGCCTAGCGCCCCCAGTCTGCGGGTGATGCTGCCAGCGGAAGTGACTGCGGCGCAAGGCATTGGGAAGCTTCAGTTGAAGGAGCAATCCGGGGCTGGCAGTGCGGCTGAGAGCTCGGGGACACCTCGCACGACTATGCAGCCGACGACGGGGAAGGATATCGAACCGGCGCTTCGACCGGGCTTTGGGACGCTTGGAAGGCGGGTCGACTTGAAGGCTAACTTCTTCAAGGCCGCCTGCTCCAAAGAGACGTTCTTCCATTATGATGTTGTCATCAGTCCCGACACGGACAAGACAGCCATCCGCCGCGCTGTGATCAGAGAGCTTGTTCGGACGCACAGGAGCACTACCCTGGCAAACGCACTCCCCACCTTCGACGGAAGCAAGAGCCTGTACACAGCAAGGCCCCTGCCGTTCCATTCCCGGGAGTTCACTGACATCACTCCCCCCGATGAGGTGCCATTGCCCCCTCCGCCGCCTGGGCAGCCTGCAAGGGAGCTCAGAAGATTCAAGGTCACGCTGTCGATAGTAGCCAACATCAACATGGAGTCCTTTAAGCGCTTCCTTGAAGCAAGGTCGTTGGAGCTTCCTCAGACGTCCATCCAAGTGCTCGACATTGTGATGCGGGAAATGGCGCTGCTTTCGAATGTACTGGTGGGGCGCTCCTTCTTCAACGAGAACGTGGACCGCCCTGTGAACCTCTCTGGAGGCTTGGTTGCGTGGCGGGGCTACTATCAGAGCATGCGGCCTACTCAAGGCGGGCTCATGCTGAACCTGGACATGTCGGCCAGCGCGTTCCACAAGCCGATCAACGTCATTGACTACATCCCGGAGGTCGTGCCCAGGTGGAGCGGTTCCACCCTAGGAGACGCAGACAGGGTCAAGTTGGGGAAGGCCCTGGTTGGCGTGCGCTTCGAGGTGACCCACCGCGGGGAGATGCGCCGCCGGCACCGCATCATGGGGATCACCCGCAAGGCGGCGAGGGACCTCAAGTTCTTGTACAATGGCGAGGAGATCTCCGTGGAGGGGTACTTCCTGCAGGCTTACAACTACAGGCTCAGGCACCCCGGCCTGCAGTGCTTCGAGGTGGGGGCCAAGAAGGATGTCCTCATCCCCATGGAGGTGTGCCGCATCGTGGGCGGTCAGCGGTACCCGCGCAAGCTGAGCGACAGCCAGGTCTTGGAGCTGCTCAGGATTGTCCAACAGAAGCCCGCAGAGCGGAAGCGCCTCACCGAGAGCATGGTGGCCAGGAACGACTACGGCCGTGACGAGTATGCTCGCGAGTTCGGGCTAACGATCAGCAAGGACATGAGCGATGTGCCGGGCCGGGTGCTCAATCCTCCCACGGTGGTTTACAAGGAGATGAACCAGAAGGACAAGCTGTATCAGCCGAGAGACGGCGCCTGGAACCTCAGGAGCACATGCTTGTACTCGGGGGTGAACATCGACCGATGGGCCGTGCTGTCGTTCGTGTCCCGGAGGATGCAAAGCGCGGTCGCCAACTTCGCATCCAGGCTCGCCAGCAAGTGCAACGAGATGGGCATGAACATGAACCCCGCGACGCTGCTGCCGGTGGAGGACTGGCTGGTGGGCGACAACGCCTTCTCCAGCCCGCGCGAAATGACGGCTGCGCTCAAGGCCGTCACGAGCCAGGCGCACCGCACGGACCCCCAGGGCCTCCAGCTGCTCATTTGCGTCTTTCCCAGCAAGGAGGCGCAGCCGTACGGCACGTTGAAGCGCGTGTGTGAGACGGAAATTGGCGTGGTCACGCAGTGCTGCCTCGCGAGGCACGTCCAGAAGAGCGACCCGCAGTACCTGGCAAACGTGGTGCTCAAGATCAACGTCAAGGTGAAGGCCGGGGACGGCGAGGCGCCCGCGATCAACAATTTGCTGTCCAAGGAGCTGCAAGGGAAGCTGCCCTTCATCAACGAGGACAACGTGCCCACCATCATCTTCggGGCTGACGTCACGCACCCACAGCCTGGCGAGAGGGACGAGGGCACCTCCGTTGCGGCGATCGTGGCGAGCCAGGACTGGCCGTATGTGAACCGCTACGAAGCACTCGTGAGCGCGCAGCCAGGCACAGAGGAGATCATCCAGAACGCCGAGGGCATGTTCAGGGATCACCTGATAGCCTTCTACCGGAAGACGGGCCAAAAGCCCCAGAGGATCATCATGTACCGAGACGGGGTCAGCGAGGGCCAGTTTTACCAGGTGCTGTTGCACGAGCTCAGAGCGCTGTGGAAGACGTGTGCGAAGCTGGAGCCCGGCTACAAGCCCAATGTGACGTGGATTGTATGCCAGAAGCGCCACAAAACGCGGCTGTACTGCGCCGACGAGCGCCAGGCGGACAGATCGGGAAACATTCCCGCTGGCACTGTGGTGGACCGGGTGATCACTCATCCCAGCCAGTTCGACTTCTATCTCAACAGCCACACCGGCTTGAAGGGGACGTCGCGGCCGTGCCACTACCACGTGCTGTACGACCAGAACAAGTTCACCGCTGACGCCATCCAGGACCTGACCAACAGCCTCTGCTACACGTTCGCGCGCTGCACGCGCTCCGTTTCCCTAGCCCCGCCAGCATACTACGCGCACTTGGCGGCATTCCgGGCTCGGTTCTACATGGACTCAGCGGAGAACGACCGGGGGAGCGTCTCGAGCGGCAGCTCGGGTCGCCGGGAGGCCGGGCGGGCCGCATACCGCTTGCCAGCGATCAAGGAAGCTTTACAGGAAACCATGTTCTTCTGT
>Kfl00480_0020
ATGCCGAGGAAAAAGAAGGCAGCAGGGGCACCAGCCGGCGGCGAAGGGCCGGCACCTCCCACAAACCCCAATGCTGGGGGGGCGCAAGGGCgGGGGCGGGGGCAGGGGCGGGGGCGGGGGAGAGGCCCCTCCCCTGGGCGAGGACAGGGCAACCGGCCTGCCGGAGGACCTGCCATCATACAAAGGGAGGAAATGGGCGTCTTGAGTGCACAACCGTCTGGGGGGGGTGCTGTTGCAGCTAGCGGAGCCCCCCCAGCTGCAATGCCACAAGGGGAGGCAATGCAGGCTTCAACGAGCGGGGCTGCGGAAGCACAAAAAGAGCTGGGGCAACTCTCGTTGGCACATGGGACCCAGAGACGATCGGAGGGCGAGAAACCATTTGAGGTGCCGGAGAGTCTCAAGGGAGTTACTCTAATGAGGCGGCCCGGGTTTGGATCAGTGGGGCAGCGGGCTGTCGTGCGGACGAACTATTTTCTGGCCAAGTGCAACAAGGAGTTTCTATACCAGCACGATGTGGTCATCCGGGAGACCCCTTCTCGCGGTGACGGCGAAGTGTCTTCCAAAGGTGTCCGCCGCGCCATCATGCAACAACTGCAGTCCACCCAGAGGGTTTCGGGGCTGGGGAACTGCCTGCTGGCCTTTGACGGCAACAAAATTGCGTTCACGGCCAAACAGTTGCCGCAGGAGATTAACGAGTTTGAGGTGGTGCTGCCGGAGAGGGACGGCCAGCCGGGCCGAGAGCGGCGCTTCAAGGTGGTGATCACGGGCGTCGTGGCTGGCCGGATCGACATGTCGCGGCTGCTGCAGCAGGCATACCAGCAGTACGACATTCCACAGGATGCGATCAACGCGCTGGACACAGTCCTGCGCGAGACGCCCACCCACAGGGACACTCCCGTGGGCCGCTCCTTCTTCCGTCCGCCGCAGCCCAACCTCCTCCGAGAAGCTGCCTTGGGGGCGGGCCTGGAAGCCTGGCGGGGCTACTACCAGTCGGTGCGACCTACCGTGAGCGGGCTGGCGCTGAACCTGGACCTGTCCACGACGGCGTTCTACCAGGCGGTGCCCGTGCTGCAGTACGTGGGCGAAGTGCTGGGCCGCAACTGGAGCCGGGCGCGGGCCGCCTCGGATGCGGAGCGCCTCAAGATAAAGAAGATGCTCAAGGGCGTCAAGGTGGAAGTGACGCACAACCCCAACAGCCGCCGCCAGTACCGCGTGCACGACATCTCGCGCACGTCAGCTGCGCAGACCATGTTCGAGCTGGAGGGCCAGGGCCAGGTGAGCGTGGCGCAGTACTTCGAGGCCCATTACGGGTACCGCCTGCAGCACCCCAATCTGCCGTGCGTCATCGCCGCCTCCAACCGGGCGCACCTCCCCCTCGAGGTCTGCCGCATCCAGGGCGGCCAACGCTTTCCGCGCAAGCTGTCGGACAACCAGATCCGCAATATGCTCAAGATCACCCAAAAGCGGCCGCCCGAGCGCGAAAAGGCGACTCAGCAGACCTTCAACCAGAACGCCTATCCCAACGACGAGTATGCGCGCGAGTTCGGGATCTCGGTGGACACCCGCATGATGGAGGTGGAGAGCAGGATCCTCCCGCCGCCGCCCCTGATGTATGGACGGAACCGCCGGGTGCAGCCCGGGCAAGGCGCCGGAGAGTGGTCCAGGCAAGACAAAGGGGCGGTGTTCGCTGAGGGCGTCGTTATCCACGCCTGGGCCGTCCTCAACTTTGAGGCGGTGCACGACGCGGTGGCCGCCCACCTTGCCGCCAGCCTGGCTAATCGCTGCAACCAGCTGGGGATGCGCATGCCGGCCGCGCCGTCCGTCCCTCCCCGCGTGGTATCCAGCCGCGACACGGGCAGCCTGGGGGCGCTGCGCCGCGCGCTGCAGAAGCTCAAAGCGGACGTCAACGCCGCACAGCCGAACCCGCTGCAGCTCGTCGTCTGCATCTTCCCCTTCACCAGCCCCGGGCTCTACGGCGACCTGAAGCGGCTGTCCATCACGGAGCTGGGGTTCGTGACGCAGGGCTGCCTGGCCAAGCACGTAGACAACCCGGGGACGGTCTACCTTGGCAACCTCGCGCTCAAGATCAACGTCAAGGTGGCCAGCGAAGCGGCGGCCAAGCGCATCGGCTGCAACTTCGCGCTGGCGCAACCGGACACCCTCACTTACTTCCCCCGGGGGGAGCCCACAATCGTTTTTGGAGCGGATGTCTCCCACCCCGGACCTGGTGACGACGCTCCATCGATTGCTGCGCTGGTGGCGAGCCAGGACTGGCCGTACCAGGGTCGCTACCGCGCTATCGTGCGGACGCAGGAGAAGCACGTCGAAATGATCCAGCGCCTGCAGGAGGACGTCCAGTCACACTTGCTGGCCTTCTATCAGGCGACCCGCACGCAGCCCCGAAACATCATCGTCTACAGGGACGGCGTCTCGGAGGGGCAGTTCATGCAGGTCCTTCTGCGCGAGCTGGACGCAATGCTCAAGGCGTGCGCTCGCATGGGCGACCCCGGCAGTTACCGCCCGCGCATCACGTTCGTGGTGGTCCAGAAGCGTCACCACACGCGCTTCTTCCCCACCACgGATGCGAAGGACCGCTCGGGCAACGTGCCAGCAGGCACGGTGGTGGACACCGGCATCACTCACCCGACGCAGTTCGACTTTTTCATCAACTGCCACGCGGGACTGCTGGGCACGAGCCGGCCGACGCGGTACATCGTCTTGTTCGACGAGAACAACTTCACCGCGGACAAGATGCAGATCCTGAGCAATGCGCTGTGCTACACCTACGCGCGCTGCACGCGTGCTGTCTCAATCGTTCCCCCGGTGTACTACGCCCATCTGGCGGCGGGCCAAGCGCGGTGCTTCGTGGACCCGGTGGACAGCGACAGCGGCAGCGCCACCGGCTCGACCGCCAGCACCGCCAGCCGCCGCGCGGGGCCGCCCTCCGTGAAGGAAATGCCGGGGATTCCAAGCGAGGTGGTAAACACAATGTACTATTGC
>Kfl00272_0160
ATGGCTGACATCAGCGGGCAAGTCAGGGCCTCCTCCTCGCAGCAGGGGGAAGCAAAGCGCTCAAGAGTGACTTCGTACGAGCTGGCGAGAAAGCCTTCAAGATTGGGGGGAAGGGGCTTTCCTGTCAACCTGAGAGCAAACTATTTCACGATCATGAGGCTGCCCATTGGCTCGGCCAGACTGTACGAGGTCGACATCACTCCCTTGAGGCTCGTCCTCGATGCAAAGAAGAAGCCGGAGAAAGACGAGGACGGCAACGAGAAATGGAGACGTGTCGAAAATCTGCTGATACCCCCCTCCCGGACCACCAACCGAAAGATCATCGCTCGCCTTATTGAGCTGTACAAGGACTCGGACTTCGGCGGCTCCCTGCCGGGTTATGACGGCAATAAGCTGCTGTATGCGATGGAGGCTTTGAAGTTCGAGGCGAACGGCGATACTTCCAAGGAGTTCCTGGTTGATCTGCCCAAGGAGGTCATTGAAGGAAGGGAGATTCCTGAGAAGCGGTTTTACGTGAAGCTGTCGCGGCCGGCGGACAACGAAATTGACTTTGATGTTCTGCGCCTGGCGCTCGCTGGAGCCATCCGCACCGTTCCTCAGGACGCAGTTTCCGCCCTCGAGACCGTATTCAAGGGCCGCTTGAGTGCCACTTTCAAGGTCGTTGGCCAGTCCTTTTTCAACCCGGCCCAGAAGCCCTTCGACCTGGGCGGCGGCGTCGACGGCTGGACCGGCTTCCACCAGAGCCTCAAGCCCATCCAGGGCGTGCCGGCCGAGGGCGCGCGCGCGCAGGAGGGCGCCCTCGCGCTTTGCGTCGACACGGCGGTCACGGCGTTCGTCAAACCGCAGCCCGTGATCGACTTCGTCGCCTCCACCCTGCGGCTTTCCGTCGAGCAGCTGAGGAATCGGGGTCCTCTCTCGCCCGCTGAGCTGCAAAAAGTGATGAAAGCGCTCAGGGGCCTGACATTGGAGGTAACCCACATGGGTGCAAAGAAGAAGAGGATTAAGGCGTCCAAGATAAGCCCGAGACCCGTCGGTGACATCCGCTTCGAATGGGAAGGAAGAGGGGAGTGCAGCGTTCCTGAATACTTCCGGGAACATTACGGGTGGGACCTGCGGTTCTCGCACTTGCCCGCGTTCCTGAGCGGACAGAACGACCGGGTGGCCACGCCCTTTGAGGTATGCGTGATTGCGAAGGGCAACCGGGTTAAGAAGCTGAGCGACCCGCAGACGAGCGAGATGATCAAGCAAGCAGCACAGCTACCGGGCAAGAGGCGGACCATGACCGAACAGATTGTCCAAGTCAACAACTACAACGGCGACCCGCTGATCCGAGACTGGGGCTTGGAGGTCGCCCCCGAGATGATGCCTGTTCAGGCCCGGGTACTGCCTGCCCCAGAGCTCGAGTATAGGAACCGGCAGCGGATCAGCAACCCGGGGAAGTGGAATCTCACGCAAGGGGGGGCCAAGCAAATGTACCAGAGCGTATCGATCGACAAGTGGGCGCTTCTGAACCTCGCCAGCCGGGAGCCGCGCTCCGCAGTCCCCGTCGACCGCGCGTTGCACATCGCAAACGAGCTGGTCAAACACAGCAACATCTTCGGACTGTCGATGCGGGCGCTCTCGAACAACGGAATGGTCACTGGGGACCCAATGAATATCAAGCCGTGCATCGAATGGATGGCGACGAAGCTGCAGCCGACCTTCGTACTGGTCATTCTGCCCATGGGGAAGATTCCGCTGTACGCCGAGCTGAAGCGGAACTGCGAGGTGCTGCAGAAGGGCGGACTGGTCACGCAATGCTGCTCGGCGGATAAAGTACTGAAGGCGAACCAGCAGTACTATGCGAACCTCATCCAAAAGATCAATACGAAGACGGGCGGCCAAAACGTGACGTTCAAGGATGCTCTCCTCAAGCACCCCAAGTTGGAAAACACAATGTTCATGGGCGCTGACGTCAGCCACGCGCCGGGGCACCGCGCCGACGTCCCCTCCGTAGCTGCGGTGGTGGGCAGTCTCAACTCGCCGGTCCCGACCCGGTACCAAGCGGAGGTGTCGGTCCAGAAGCCGCGCCAGGAGGTCATCGAGAACCTGTACACCAATGAGCGCGATCCCGAGAAAGAAAGCGCAGTCAGGACCCTCCTGAGGGCATATTACCACCACAATCGAGGGCGGCCCCCTAGTCGCATCATCTTCTACCGAGATGGCGTGAGCGACGGTCAGTTCCGAAGCGTTCTCCAGGAGGAGGTCGCGGCCATCAAAGAGGCTTGCAACTCCATTGACAGCGGCTACAGCCCTCCGTTGACGTTCATCATCGTGCAGAAGCGGCACCATACCCGCTTCTACCCCGAGACACCGAGCGACGGCGACAAGAAGGGCAACATCAAGCCCGGTACCGTCGTCGACAACGTGGTCAGCCACCCGTCACTCTTTGACTTTTTCCTGACCAGCCACGAGGGGATCCAGGGTACGAGCCGCCCAATTCACTACTACGTGGTGTACGACGAGAACAACTTTTTGCCCGACGAGATTCAGGCCCTCACaaATGATCTCTGCTACACGTATGCAGCGTGTACCCGTTCGATCTCTGTCGCGCCTCCGGCATACTATGCCGATTTGGCGGCCACGCGGGCCCGTCTATACATGCAAGATTCCTGGGATCAAGACACGGCGTCCGTATCGAGTGGAGAAGCGGGCGCGGAAGACCAGTGGCGAAAGTACGAGCTGCCACGCGTCCAAGAGAACCTCAAGAAGCGCATGGTGTTCTTC
>Kfl00064_0170
ATGGCGTCAGCGGAGGCGTCCGCAGGAGAGCCCCCGGAGAAGAAGCACCGCGCGGACGTCCAAGCCCCGGGGGAGCGTCCGGAAGCCCCATCTCTGGAGCTCGCGCGGAGGAAGGGGTTCGGCGGGAAGGGCAGTGGCATCAGGCTGCTAGCTAACTTGTACAAAGTCCACCTGTCAAACATATCACTGGTAGAATATGAGGTGACGATTGTCCCTAAGGACGAGACTGCCAAAGCGGAGCGCGACCTCCCCAGAGCCCTGAACCGCGCGATCTTCGACAAGTGGCGCGAGCTATACGCGCAAGACTTGCCGGGCCTACAGATGTGCACATACGACGGCGGAAAGGCGGCATACGCCGTTGGCGGCCAGGGCGCAGACGTGAGCGCGCGGGACGCGCGCACGTGGCTGGTCGACCTGCCTAGGGAGAGCGGAAAGGCGCGCGCGTTCGACGTGACGCTCGCGCAGAAAACGGAGCTCAAGATCGAGGAACTGATGGCAGCGCTTCAAAACAGAACGGGGCGCGCGGCTGACTTCCCGCAGCATACTATCCAGGGCCTGGACGTGGTCATGCAGGAAAGCCTCGCTCACTCGCGATCGGTGATCGGCCGCTCGTTCTTCAACCTGGCTTGCCCACCCCAGGCGCGGCGCTCTTTGGGCGAGGGCCTGGTGATGTACCCCGGGCACTACCAGAGCCTCCGGGCAATCCAAGCGGACGGCGGACGGCTGGCGCTGAACCTAGATGTTGCCCATGCCGCTTTCCTGGAGGAAGGGCCCCTCATCGAGTACGTCTCCAAGGTGGTGGGTAGAAAGCTGAATCCTGGGGATCAGGAGAGGCTCACCCCGACAGAGTTTGACAGGGCGAACAAGGCATTGAAGCGAGTGAAAGTCACGACAGACCACATGAGGGCAAAGAGGGGGTACTTGGTGCTGCGCTTGGGGGAGGAGTCAGCGGAGGATTTCAGGAGAGTTAGGAATACCTCCTTTGCGATCAAGCCACGTGGCGAGCCGTCGGAGACCGACGCGGCCCCAGTCACCAAGAGCGTGGCGCAGTATTTTCAGGAGACGTACAATGTGACGCTGCAATATCCGCGGTTACAGTGCGCGGTGGTTAGGAATAACGGCAGGCTGCCCTTGGAGGTGTGCCACGTGGTGCCCGGGCAGCTGTGCACGCGACTGAATGAGAGGCAAACCGGGGGGATGATCAGGCAGGCGAACAGGAAGCCGTCGGAAAGGGTCAACGACACTGACAAGCTCAAGTATGAAAACCTGACCGTGACGTCGAAGGACGGCGCTTGGAACTTGCGAAATACGCGCTTCTTAAAGGGCGCTTCTGTCACCTCGTGGGCGCTGATCAACCTGTCCAAAGAAGTGTCGCAACAGGAGGCGCGGAGGTTCGTGGGCGATTTGATCGGGGGCTGCAAGGCTGTCGGCGTGATGCTAGACGACCCCGTCTCCGTGGACCGCGGAAACCCGAATGACGTCAGCGGGACGCTGGGACCGTGGCTCGCGCGGATGGGGCGCGCGCCTCTGCAAATGGTGGTCGTCATTCTGGACCCGGGAGTCAAACCCGTGTACGGCGAGCTGAAGACGTACTGCGAGGTCGCGCGCGGCCTCATCTCGCAGTGCTGCTGCTCGCAGAAGGTGCGCGAGCGGGACCAGAGGAAGAAGCTCCAGTACATCGCCAACCTGGCGCTCAAAATCAACGTCAAGACCGGCGGCCAGAACGCGGCCTTCCTTCGCCCGCATCCGCGGCTCAAGGAGAAGCGGACTCTGATCGCCGGAGCTGACGTGTCCCATCcGGGAGCCAGGGACGACGTGCCTTCCGTAGCTGCGGTGGTGGGCAGTTTGGACGGCCCGACGCCGTCCGTGTACCGTCCGGTGATCAGCATCCAGGAGCCGCGCCGGGAAATCATCGACAACATGGAGAGCGCAACCAAAGACCTGCTTGATAGCTTCTACAAGAGCATCAAAGCGCCACCCGACCGCGTCCTCATGTTCAGGGACGGGGTTAGCGAGGGGCAATTTGGCGCAGTCCTGAACACGGAAGTGGAAGCTATGAAGCGGGCCATCCGCACGTTCGGCGCCGAGCACCAGCACCCTGAGTACGACCCCCGGATGGCCTTCATCATCATTCAGAAAAAACACCATATGCGCATCTTCAGCCTGGACGCGGCCGGCCGCCCCAACAACCCCGAGCCAGGCACCGTGGTGGACCGGGACATCTGCTCCCCCTATATGAACGACTTCTTCCTCAACTCGCACAAGGGACTCCTGGCAAGTAACGGCTCACGGACTGGGACCAACCGCCCGGCGCACTACTTCGTGCTGTATGACGAGATTGGGTATTCGGCTGACGACATCCAGGAGATGGCGAACGACCTGTGCTACGTCTACGCAAAATGCACCCGGTCGATATCTGTCGTCCCCCCGGCGTACTACGCTGACAAGGTGGCTACGCGCGGCCGCATGTACATCGAAGCCGCGGCCGGCTCCGAGAGTGGCTCGTCGGGCGGCCGCGACACGTGGCGGGACGTCAAGCTGCCGGAAGTGCAGGACGTCATCAGGAACCGCATGTTCTATTGC
>OsaAGO18
ATGGCGAGCCGAGGAGGAGGCCAGCACCAGCGCCACCAGCAGCAGCAGCAGCAGCCCGGCGGGTACGGACGCGGCGGCGGCGGCGGCCGCGGGCGCGGCCGGGACGGGGCGCCGTACTCGGGTGGTCGTGGGCGCGGTCAGGACGGATCGTACCCTGGCGGCCGCGGTGGGGGCTATGGCGGTGGTGGTGGTGGAGGTGGGCCGCCGTACTATGGCGGAGGAGGTGGTGGTGGTGGAGGAGGAGGAGGCCAAGGGCGTGGGTACTATGATGATGGCGGCGATGGCCGCGGGTACCAGCGGGGCATGGAGGGAGGCGGAGGCCGTGGAGGTTATCGCGGGGACGGCGATGGTGGCTACGGACGAGGCGGTGGCGGTTATCACGGGGACGGTGAGCGTGGCTACGGCCGAGGCGGTGGCGGTGGCGGTGGAGGCGGCGGCGGCTATCGTGGGGATGACGAGGGTCGTAGCAGCTACGGCCGAGCCCGTGGCGGTGGCGGTGGCGGTGGCGGCTATCATGGGGACGGCGAGGCTGGATACGGCCGTGGACGCGGCGGCAGGGACTACGATGGCGGCCGCGGCGGCGGAGGAAGAAGAGGAGGACGCGGCGGCGGTGGTTCGAGCTACCACCAGCAGCCGCCCCCCGATCTGCCCCAAGCTCCGGAGCCGCGCCTCGCCGCGCAATACGCCCGCGAGATCGACATTGCCGCGCTCCGGGCGCAGTTCAAGGGGCTGACCACCACCACCCCCGGCGCCGCGTCGTCGCAGTTCCCGGCGCGGCCTGGGTTCGGCGCCGCCGGAGAGGAGTGCCTCGTGAAGGTCAACCACTTCTTCGTCGGCCTCAAGAACGACAACTTCCACCACTACGACGTGGCGATCGCGCCGGATCCGGTGCTGAAGGGCTTGTTCCGCACGATCATCTCGAAGCTGGTGACGGAGCGGCGGCACACCGACTTCGGCGGCCGCCTCCCCGTCTACGACGGCCGCGCCAACCTCTACACCGCCGGCGAGCTCCCGTTCAGGAGCAGGGAGCTCGAGGTGGAGCTGTCCGGCAGCAGGAAGTTCAAGGTGGCCATCCGGCACGTCGCGCCGGTCAGCCTGCAGGACCTGCGGATGGTCATGGCCGGCTGCCCCGCCGGCATCCCGTCGCAGGCGCTGCAGCTGCTCGACATCGTGCTGCGCGACATGGTGCTCGCCGAGCGCAACGACATGGGGTACGTTGCGTTTGGTCGGTCTTACTTCTCACCGGGGCTCGGATCGAGGGAACTCGACAAGGGCATCTTTGCGTGGAAGGGGTTCTACCAGAGTTGCCGGGTCACGCAGCAGGGCCTTTCTCTGAACATAGACATGTCTTCGACTGCTTTCATTGAACCTGGTCGGGTGCTGAATTTTGTAGAAAAAGCTATTGGACGTCGAATCACTAATGCTATTACTGTGGGATATTTTTTGAACAATTATGGGAATGAATTGATGAGGACCCTTAAGGGTGTTAAGGTTGAAGTCACTCACCGAGGAAATCTACGCAAGAAGTACCGCATTGCTGGCTTCACCGAGCAGTCTGCAGATGTTCAGACGTTCACATCATCTGATGGTATCAAGACTGTCAAGGAGTATTTCAACAAAAAATACAATCTGAAGTTAGCTTTTGGTTATCTTCCATGCCTGCAAGTTGGCAGCAAGGAGAGACCGAATTACCTGCCCATGGAGCTTTGCAATATAGTTCCTGGACAACGATACAAGAACCGGCTCAGTCCGACACAGGTTTCCAATCTGATTAACATAACCAACGATCGTCCTTGTGACCGTGAGAGCTCCATTCGTCAGACTGTTAGCAGCAACCAGTATAACAGTACGGAACGCGCAGATGAGTTTGGCATAGAAGTTGACTCTTATCCTACTACTTTAAAGGCTAGAGTTTTGAAAGCTCCAATGCTGAAGTACCATGATTCTGGAAGGGTGAGAGTATGCACGCCAGAGGATGGGGCGTGGAACATGAAAGACAAGAAAGTAGTTAACGGTGCTACAATTAAAAGCTGGGCATGTGTCAACTTGTGCGAGGGTTTGGATAATCGTGTTGTTGAAGCATTCTGCCTTCAATTGGTCAGAACGTCCAAAATAACTGGACTGGACTTTGCGAATGTGAGCCTTCCAATATTGAAAGCTGATCCTCATAATGTTAAAACTGATCTTCCTATGCGCTATCAGGAAGCATGCAGCTGGTCGAGGGATAACAAGATTGACCTCCTACTTGTTGTAATGACAGATGATAAAAATAATGCCAGCTTATATGGTGACGTTAAAAGAATCTGTGAAACAGAAATCGGTGTATTGTCACAGTGTTGTCGAGCGAAGCAAGTCTACAAGGAGAGGAATGTTCAGTACTGCGCAAATGTTGCTCTTAAGATCAATGCCAAGGCTGGAGGAAGGAACTCGGTATTTCTTAATGTAGAAGCAAGTTTACCGGTTGTTTCAAAGAGCCCAACTATTATATTTGGTGCTGATGTTACCCATCCTGGGTCCTTTGATGAAAGTACCCCTTCCATTGCTTCGGTTGTTGCTTCCGCAGACTGGCCTGAGGTGACCAAGTATAATTCTGTTGTTCGTATGCAAGCTTCTCGTAAGGAGATTATACAAGATCTTGATAGCATTGTTAGGGAACTTCTCAATGCATTCAAAAGGGACTCCAAGATGGAGCCGAAGCAGCTCATTTTCTACAGGGACGGCGTAAGCGAGGGTCAGTTCCAGCAAGTTGTAGAGAGCGAAATACCGGAGATAGAAAAGGCTTGGAAGTCTCTGTATGCTGGCAAGCCACGAATTACCTTCATAGTGGTGCAGAAGAGGCATCATACAAGGCTGTTCCCCAACAATTACAATGATCCACGCGGCATGGATGGGACTGGAAATGTTCGTCCAGGCACAGTAGTTGATACAGTGATCTGTCACCCTCGAGAGTTTGATTTCTTCCTGTGCAGCCAAGCCGGGATCAAAGGGACAAGCCGTCCTAGCCATTACCATGTGCTGCGCGACGACAACAACTTCACCGCAGATCAGCTTCAGTCTGTCACAAACAACCTGTGCTACTTATATACAAGCTGCACTCGCTCGGTGTCTATTCCACCTCCTGTTTACTACGCTCATAAGCTCGCATTCCGCGCTCGTTTCTACCTCACCCAAGTTCCCGTCGCCGGTGGAGATCCAGGTGCTGCTAAGTTCCAGTGGGTACTTCCAGAGATTAAGGAAGAGGTGAAAAAGTCCATGTTCTTTTGCTAG
>OsaAGO5c
ATGGCCTACCGCGGCGGAGGCCGAGGTGGCCGCGGCGGCGAGCAGCGGCCGCCCTACTCCGGCCGCGGCGACGTCCCTGGCCGTGGTGGCGGTGGTGGTGGGGGTGGAGCCCCGCCGTACCGTCCCGCCTCGGGCTTCGTGTGGCCGCCGCCGGGGATGACGCCGCGGCCGGGGCCTCCTCAGCCGCAGTACCCGCGGCCGGGGCCGCCGGCCGTCGTCTACGGCGCGCCGATGCCGGCGGCGCACCACCAGGGCGCGTACCAGCCCGGGGGCGTGTACCGTGCGCCCTCCCCGGGGGTTCCGGTGATCGGTGGCTACGCGCGCAGCACGCCCGTCACCATCCGGGCGCCTCCGCCGTCGCACTCGTCGGCTCCGGCTCCGTACCAGCCGGCGGCGGCCGCGCCGGCTCCCTCGTCGTCCTCCACGGCGCCGTCCGCTACGGCTCTGGCCAAGGAGTTCGAGCAGAAGCTGTTCGTGTCGGAGACCGCGCTGGCGCCACCCGCGGCGGTGGCGTCGGCCGCGGCCGCGCCGGCTGGCGAGGCGTCGGTGGAGTCGGACAAGGATCTGGCACCGGTGTCGAAGAAGGGGCTCGCCCACCCTGCGCGGCCGGGGTTCGGAGCGGCCGGGAAGAAGGTGATGATCCGCGCGAACCACTTCCTCGTCAATGTCGCCGACAACAACCTCTTCCACTACGATGTTTCAATCAATCCTGAGTCAAAATCAAGAGCAACAAATAGGGAAGTACTCAATGAGCTCATCAAGTTGCACGGGAAGACATCTCTTGGTGGCAAATTGCCTGCCTATGATGGAAGAAAGAGTCTCTATACTGCTGGTTCACTCCCTTTTGAATCGGAGGAGTTTGTGGTTAAGCTAATTGATCCCGAAAAGAAGGATAAAGAAAGGGCGGAGAGGGAGTACAAGATCACAATTCGGATTGCTGGCAGAACAGACTTGTACCACCTCCAGCAGTTTTTGCTTGGAAGACAGAGGGATATGCCCCAAGAAACCATTCAAGTTCTTGATGTTGTCCTTAGGGAGTCACCATCTTGGAATTATGTCACAGTGTCCAGATCCTTCTTCTCTACCCAGTTTGGTCACCGGGGTGACATTGGTGAGGGACTTGAGTGTTGGAGAGGTTACTATCAGAGCCTGCGCCCAACACAGATGGGCCTTTCGCTGAATATAGATATATCTGCAACGTCCTTTTTTAAGCCTGTGACAGTGATCCAATTTGTGGAGGAGTTCCTGAACATACGTGACACCTCAAGACCTTTGTCAGACCGGGATCGTGTGAAGATAAAGAAAGCATTACGTGGGGTTCGCATTGAAACAAACCACCAAGAGGACCAAATCAGAAGATACAAGATAACAGGGATTACCCCCATTCCTATGAGCCAGCTGATATTTCCTGTTGATGATAATGGGACAAGGAAGACTGTTGTTCAGTACTTCTGGGATAGGTACAATTACAGACTGAAGTACGCTTCTTGGCCCTGCCTACAGTCTGGCAGTGATTCTCGCCCTGTATACTTACCTATGGAGGTGTGCAAGATTGTAGAAGGGCAGAGGTACTCCAAGAAGCTTAATGACAAACAAGTGACCAACATCCTTAGAGCAACCTGTCAACGCCCCCAGCAGAGGGAACAGAGCATTCATGAGATGGTTCTCCACAACAAGTATACAGAGGATAGGTTTGCTCAGGAGTTCGGTATCAAGGTCTGCAATGACCTAGTCTCTGTTCCAGCCCGTGTGCTGCCTCCACCCATGTTGAAGTATCATGATTCTGGAAGGGAGAAAACTTGTGCACCCAGTGTTGGACAGTGGAACATGATTAACAAGAAAATGATCAATGGAGGAACTGTGGATAACTGGACATGTCTGAGTTTTTCACGAATGCGTCCTGAGGAGGTACAAAGGTTCTGTGGTGACCTGATTCAGATGTGCAATGCCACTGGAATGTCTTTCAATCCAAGACCAGTCGTGGATGTCCGGTCAACAAATCCTAACAATATAGAGAATGCTCTGAGGGATGTTCACAGGAGAACATCAGAACTGCTAGCCAGAGAGGGAAAGGGAGGCCTGCAGCTTTTAATTGTAATTCTGCCTGAAGTTAGTGGTTCTTATGGGAAAATTAAAAGGGTCTGTGAGACTGACCTTGGCATTGTATCTCAATGTTGTTTGCCAAGGCATGCCAGCAGGCCGAACAAGCAATATTTGGAAAATGTTGCACTCAAAATCAATGTCAAGGTCGGAGGGCGCAACACTGTTCTTGAGCGAGCCTTTATCCGCAATGGCATACCATTTGTGTCAGAAGTCCCAACAATCATCTTTGGCGCTGATGTCACACACCCTCCACCTGGAGAGGACTCTGCATCATCTATTGCTGCGGTTGTGGCATCTATGGATTGGCCTGAAATCACCAAATACCGAGGTCTGGTCTCTGCTCAACCACATAGACAGGAGATAATAGAAGATCTCTTTAGTGTTGGTAAAGATCCAGTGAAGGTTGTAAATGGTGGGATGATCAGGGAGTTGCTTATCGCATTCCGCAAGAAGACTGGCAGAAGGCCTGAGAGGATAATCTTCTATAGAGATGGTGTAAGTGAAGGTCAGTTCAGCCATGTGCTTCTTCATGAAATGGATGCCATCAGAAAGGCTTGTGCATCTTTGGAGGAGGGATATCTACCACCTGTCACATTTGTAGTAGTTCAGAAAAGGCATCACACAAGGCTTTTCCCAGAGGTTCATGGGAGGCGAGACATGACTGACAAGAGCGGAAACATCCTTCCTGGAACTGTCGTGGACCGTCAGATTTGCCATCCTACAGAGTTCGATTTCTACCTGTGTAGCCATGCTGGCATACAGGGTACTAGCAGGCCAACTCATTACCATGTCCTTTACGATGAGAACCATTTTACAGCCGATGCACTTCAGTCCCTGACCAACAATCTTTGCTATACCTATGCGCGATGCACCCGGGCAGTGTCTGTGGTCCCACCGGCCTACTATGCTCATCTTGCTGCATTCCGCGCTCGCTACTACGTGGAAGGAGAGAGTTCGGATGGTGGCTCGACCCCTGGCAGCAGCGGGCAGGCTGTGGCGCGAGAGGGCCCTGTGGAGGTGCGCCAGCTTCCCAAGATCAAGGAGAACGTCAAGGACGTCATGTTCTACTGCTGA
>OsaAGO5d
ATGCCCCAAGAAACCATTCAATTTGGTCACCGGGGTGACATTGGTGAGGGACTTGAGTGTTGGAGAGGTTACTATCAGAGCCTGCGCCCAACACAGATGGGCCTTTCGCTGAATATAGATATATCTGCAACATCATTTTTTAAGCCTGTGACAGTGATCCAATTTGTGGAGGAGTTCCTGAACATACGTGACACCTCAAGACCTTTGTCAGACCGGGATCGTGTGAAGATAAAGAAAGCATTACGTGGGGTTCGCATTGAAACAAACCACCAAGAGGACCAAATCAGAAGATACAAAATAACAGGGATTACCCCCATTCCTATGAGCCAGCTGATGTACTTATCTTTCCTCTGCTTCTGCTATAATTATCTTTTTGTTTACATGCTATTTCCTGTTGATGATAATGGGACAAGGAAGACTGTTGTTCAGTACTTCTGGGATAGGTACAATTACAGACTGAAGTATGCTTCTTGGCCCTGCCTACAGTCTGGCAGTGATTCTCGTCCTGTATACTTGCCTATGGAGGTGTGCAAGATTGTAGAAGGGCAGAGGTACTCCAAGAAGCTTAACAACAAACAGGTGACCAACATCCTTAGAGCAACCTGTCAACGCCCCCAGCAGAGGGAACAGAGAATTCATGAGATGGTTCTCCACAACAAGTATACAGATGATAGGTTTGCTCAGGAGTTCGGCATCAAGTTGAAGTATCATGATTCTGGAAGGGAGAAAACTTGTGCACCCAGTGTTGGACAGTGGAACATGATTAACAAGAAAATGATCAATGGAGGAACTGTGGATAACTGGACATGTCTGAGTTTTTCACGAATGCGTCCAGAGGAGGTACAAAGGTTCTGTGGTGACCTGATTCAGATGTGCAATGCCACTGGAATGTCTTTCAATCCAAGACCAGTTGTGGATGTCCGGTCATCAAATCCTAACAATATAGAGAATGCTCTGAGGGATGTTCACAGCAGAACATCAGAACTGCTAGCCAGAGAGGGAAAGGGAGGCCTGCAGCTTTTAATTGTAATTCTGCTTGAAGTTAGTGGTTCTTATGGGAAAATTAAAAGGGTATGTGAGAATGACCTTGGCATTGTATCTCAATGTTGTTTGCCAAGGCATGCCAGCAGGCCGAACAAGCAATATTTGGAAAATGTTGCACTCAAAATCAATGTCAAGAAGTCCCAACAATCATCTTTGGTGCTGATGTCACACACTCCACCTGGAGAGGACTCTGCATCATCTATTGCTGCGGTTGTGGCATCAATGGATTGGCCTGAAATCACCAAATACCGAGGTCTGGTCTCTGCTCAATCACATAGACAGGAGATAATAGAAGATCTCTTTAGTGTTGGTAAAGATCCAGTGAAGGTTGTAAATGGTGGGATGATCAGGGAGTTCCTTATCGCATTCCGCAAGAAGACTGGCAGAAGGCCTGAGAGGATAATCTTCTATAGAGATGGTGTAAGTGAAGGTCAGTTCAGCCGTGTGCTTCTTCATGAAATGGATGCCATCAGAAAGGCTTGTGCATCTTTGGAGGAGGGATATCTACCACCTGTCACATTTGTAGTAGTCCAGAAAAGGCATCACACAAGGCTTTTCCCAGAGGTTCATGGGAGGCGAGACATGACTGACAAGAGCGGAAACATCCTTCCTGGAACTGTCAAGGACCGCCAGATTTGCCATCCTACAGAGTTCTATTTCTACCTGTGTAGCCATGCTGGCATACAGGGTACTAGCAGGCCAACTCATTACCATGTCCTTTATGATGAGAACCATTTTACAGCTGATGAACTTCAGACCCTGACCAACAATCTTTGCTATATCTATGCACGATGCACCCATGCAGTGTCTGTGGTCCCACCGGCCTATTATTCTCATCTTGCTGCATCACATGCACACTGCTGCATTAAAGGACATAGTTCAGGTAGTGGCTCAACCCCTGGCAATGAGCATGACATAGTTAAAAATTCTGCTCCAACACTCCAGATCCTTGTCAAAGTGCTGGACTTCCAAATAGTTCCACTGACAATGAAACTGAAGTCTTCAGCTGAAGACATTGTAGCTTTAGCTCTATCAAAACATCGCGTCTCTCTGCATGATGTCTATGTCTACCATGGTAGGCGAGTTATTGCCAAGAGCTTGACTCTTGAATCTTTAAAAGCAGACAGGGATTCAACTTTTCTTATAATGCCACGTATGAGGGGTGGATGCAATGATACGATTGGCGGTTTCAAGTGCATTCCTTTAGAACAACATATCAGATCATTAGGTGATTCCCTTTTTGAAATCATATGGATACCACCAGATCTGCGAGTGAGCGGGTTCTGTTCATATCTTATCATACTTGGAAAACCAGCAAGAAAAATCATCTGCCAACTTTTAAAGTTGTTGGAGATTATCCATGCTGCCAACAGATTTGCTTCCAGGTTTACAATAGCTGATCTGGTGTTCCTCCCTGATCTGGGTTGTATAGCTTTTAAGAAAGGAGTAAAAATAAGGTGGAACCTCAGGAGAGAGGAGTACAAACTCAACATGGGTGATGTAGCTAGCATAATTAGCTGCTGGTTCAGGTTTAACCGCAGGAAGCTTGAAGCGCTGGAAGCAGGGATCCATGAGCTTCGTCCTGGCCAAGGTGACTCTCCAATGTTTGTTGATATATTAGTTAAGGATCTTAGAAGCCCCACACATGAGACTGGTCTCAGTGCCAATTATAGAGGTTTCTACAAAAATTGTAGTGCTCTGAGATCTTGTTCGGCCCACATGAATTTGTTCACCTCTTTGGACATTCGTAAGGACTTCATGGTTGGTTCTGCTGATTGGGGTAATTTTGTCAAGGCTTTGGGTGATATCAAACTTCCAGGCTGGTATCGTACTGCTATGCGATCACCTGAAATGAGGAAAGTACTCTTCTTTGAGTTTAATGATCCACATACTGGGGAGTTACGAGGCAAAAGATATCGTGCCTTATCAGTTTTTTCATGGCTTGAATTTGCGCGGATATTTATTAAGCACATGAAGAAAGGGCTGTGTACCGATAAACAGGCAACAGCACTTCTCTGTGTGATATTCTCGAATATTGTACCTGTTGTGGAGAAGAAACTTACTTACAGTTACAGGCCACCAGCTAAGGAGAAGAGCAATGAAAGCTTTACAGTTGAAGAAATCCTGGACCCATCATA
>OsaAGO5b
ATGGCGTCACGCGGCGGCGACGGCCTCGTCGGAGGAGGGCGCGGGCCCCTCGGTGGGCGGGACGGTAGAGGGCGCGGCCCGGCCGGTGGGCGAGGCGGCGGAAGGGGAGGCGGCCACCCGCAGCAGCAGCAGCAGCAGCAGCCGGGCTACGGCCGCGGCGACGGGGGCGGCCGTGGTCCTGCCCCTGCTGCTGGTGGTGTCGTTGGTCGAGGAACTGGAGGCGGCGGCGGCGGCGGGCGCGGGGACGGCGGACGCGGCCGTGGCCGTGGCGGCGGCGGCGGAGATGGCGTTCGCCCTGCTATGGCCGCGGCTCCGGCGGCGTCGACTCCTGGTCCGGTTGCTGTTGCTGCTCGGAGTACTCCTCCTCCTACTCCCGCGGTCCAGATCCCCGCGGTGGCGTCGTCGTCGTCAGCGCAGCCAGCGGCGGCGGCGCAGCCTCCTCCGGCAGCCGCGGCGGTTTCTGCCCTCGCGAGGGACGTTGGGAGGCAGCTGGCTGTCGTGGCGGGCGGCGGCCGCCCCGCTCCCCCCGCGGCGCCGCCGGCGCCCATCCCGGTGTCGAGCAAGGGCGTCGCGCCACCGTCGCGGCCGGGGTTCGGGACGGTGGGGGAGAGGATCGTGGTGCGCGCGAACCATTTCCTCGTCCGCGTCTCCGACAACGACATGATCTACCTCTACGACGTGAGTTTGAGTCCCCCACCAAAGACCAGGCGCATCAACAGGGTAGTGATGTCTGAGCTGGCCAGGTTGCACCGTGAGTCGCATCTCGGTGGCATAAGCTTCGCGTACGACGGAAGCAAGGCCCTGTACACTGCAGGAAAACTGCCGTTCGACTCCATGGACTTCAAGATCAAGCTGGGCAAAGAGCTCAGGGAAATCGAGTACAAGGTGACAATTCGACGTGCTGGCCAAGCAGATCTGCACCACCTGCACGAGTTCATCGCCGGCCGGCAGAGGGACTCTCAGCAGCAAACGATCCAAGCACTGGACGTTGTACTGAGGGAGTCACCTTCTCTGAACTATGTCATCGTTTCTCGGTCGTTCTACTCCACTATGTTCGGCCGACAAGACATTGGTGATGGGCTGGAATGCTGGAAAGGATACTATCAGAGCCTGCGCCCAACTCAGATGGGACTCTCATTGAACATAGACATATCCTCTACCCCATTCTTCAAACCTATCAGCGTGGTAGAATATGTCAAGAATTGTCTGGGCACACCTACTAATGCTAATGGCCCTGACCCTAGGCGGCCTCTTTCTGACATTGATCGCCTGAAGGTTAAGAAAGCACTACGGGGAGTTCGTGTTGAAACAACACACCAGGGGAAGAGCAGCAAGTACAAGATCACTACGATTACATCTGAGCCACTGAGTCAGCTGAACTTTTCTATGGATGGAACTACCCAGACTGTTATTCAGTACTTCTCGCAGCGGTACAAATACAGGCTGCAGTACACGTCTTGGCCCTGTCTGCAATCCGGCAACCCTTCTAACCCTATATATTTGCCAATGGAGGTATGCACCATTGTAGAAGGGCAAAGATACTCCAAGAAGCTCAATGACAAACAAGTGACTGGCCTCCTGAGAGCAACATGCCAGCCTCCCCAGAAAAGGGAGCAGAAAATCATTGAGATGGTTCAACACAACAACTACCCGGCTGATAAGGTGGTGAGTGATTTTAGAATTAATATTTCCAATCAGATGGCCACTATGCCAGCTCGCGTGCTGCCTGCGCCCACGCTGAGATACCATGACTCTGGAAAGGAGAAAACTTGTAATCCCAGAGTTGGGCAATGGAATATGATCAATAAGAAAATGGTTGGTGGAGCTGTGGTTCAAAAGTGGACTTGCGTGAATTTTTCACGCATGCATATTGATGCCGTGCACAGACTATGCGGCGAACTAGTTTATACATGCAATGCTATTGGCATGGTTTTCAATGAAATGCCAGAGATAGAGGTGGGGTCAGCTGCTCCTAATAACATCGAAGCTGCCCTGAGCAACATTCACACAAGGGCTCCTCAACTCCAGCTGCTCATTGTGATTCTCCCAGATGTTAATGGGTATTATGGAAGAATTAAGAGGGTGTGTGAGACTGAACTTGGGATAGTATCCCAGTGCCTCAAGCCAGGCCGCAAGCTCTTGAGCTTAGACAGGCAGTTCCTGGAAAATGTCTCACTCAAAATCAATGTCAAGGCTGGAGGACGCAACTCAGTTCTTCAGAGACCTCTTGTACCCGGTGGGCTTGAAAACACAACAATAATTTTTGGTGCCGATGTCACCCATCCTGCTTCTGGAGAGGACTCATCGGCGTCGATCGCAGCTGTGGTGGCCTCCATGGACTGGCCTGAGATCACCAAGTACAAAGCCCTCGTCTCTGCCCAGCCACCTCGGCAGGAGATTATACAAGATCTCTTCACCATGACTGAAGTTGCGCAGAATGCTGATGCTCCAGCACAGAAGGCTGAAGGTTCGAAGAAGAATTTCATATGCGGCGGAATGTTCAGGGAGTTGCTTATGTCATTCTACAGTAAGAATGCTAAACGTAAGCCTCAAAGGATAATATTTTACAGGGATGGTGTAAGTGATGGACAATTCCTTCATGTTCTGCTCTATGAGATGGACGCAATCAAGAAGGCTATTGCATCTTTGGACCCAGCATACAGGCCCCTGGTGACATTTGTGGTTGTCCAGAAGAGGCACCACACAAGGCTCTTCCCTGAGGTGCATGGAAGGCAAGATCTGACGGACAGAAGTGGAAATGTTCGTCCAGGAACCGTGGTTGACACTAACATTTGCCACCCTAGTGAGTTCGACTTCTACCTGTGCAGCCATGCCGGAATCCAGGGAACAAGCAGACCAACCCACTACCACGTTCTCCATGACGAGAACCGTTTTAGTGCCGATCAGCTGCAGATGCTCACTTACAATTTGTGTTACACCTACGCTCGATGCACCCGGTCTGTCTCTGTTGTCCCTCCAGCCTACTACGCTCACCTGGCAGCATTCCGGGCGAGGTACTACGATGAGCCCCCCGCCATGGACGGAGCTTCGTCGGTCGGCAGCGGCGGCAACCAGGCGGCGGCCGGCGGCCAGCCACCGGCGGTGCGCCGCCTCCCGCAGATCAAGGAGAACGTCAAGGACGTGATGTTCTACTGCTGA
>OsaAGO5a
ATGTCTTCCCGCGGCGGCGGGGTAGGGGGCCGGCGCGGTGGCCCCGGCGGCGCCAGCAGTGTCCGTGGCGGCGAGCGCGGACGCAAACGCGGTCGAGGTGCTTTGGACGCCGTGGAGCCCCGCGTCCCGCTTCCACGGGGCACGGGATCCGGCCCTGGGGCTGGCCGGGACGGAGCCGCCGCGCCGGTGCCGGCGCTGCAACCGGCGGAGGCGGATGTGCTCAGCGGCGAGGTGGAGACGGAGATGGCGGCCGGGATGGAGGCGCGCGAGGGGGCGTCGTCGTCGTCGTCTGCTTCGGCGCCGGCGGTGGGGGAGGTCGAGCCGCCGTCGCGGGCGGTCGGTGCGCTGCCGCCGACGTCGAGCAAGGCGGTGGTGCTCCAGGCGAGGCCGGGGTTCGGGACGGTCGGGACGAGCTGCCGCGTCCGCGCCAACCATTTCGTCGTGCAGCTTGCCGACAAGGAGATCTACCATTACGATGTTGCCATCGCCCCTGAATTGAGATCTCGAGAAAGGAACAGGAATATAATCAATGAACTTTTAAGATCACACAAAAAATACTTGGATGGGCGGCGTTCGCCTGCTTATGATGGAAGAAAAGGCATGTTTACGGCTGGTGCATTGCCTTTTACAGACAGAGAGTTCGTTGTCAAAATTGCAAACGACCCTGAGAGAGGAAACCAGGGGGAGAAAGAGTTCAAAGTGACCATAAAGTGTGCTGGTGCTGCAAACTTATATATGCACAGCCTTAAGCAATTCTTGGCTGGTACATATCCATCTCAAGATCGTTTTTCTCACAAGCATTTGGACATAAGGATATTGATTGTGGCGTTGAATGGTGGAGAGGATATTTCTGCAACAACATTTTACAAGGCTCAGCCAGTAATTGACTTTGCATTGGACTATCTGAACATGAACATTCGTGATGCTTATTCAAGGTTTGATCAAGATGGGACAAGGGTATCAGTTGTCCAGTACTTCAATCGCCAATACAGTTATTCTTTGAAATATATTAACTGGCCGTGCCTTCAGGCTGGCAGCGACAGCAGGCCAACATATTTACCTATGGAGGTTTGCCGCATAGTAAAAGGACAACGCTATTCTAGAAAATTAAATGAATGTCAAGTCACACGCATGTTGAGGTTGGCACGTGAGACACCAGAAGAAAGGGAGAATAGTATTTTAGAGATTGCTAATGAAAACAACTATGGCAATGATTATCATGCCAGAGAATTTGGCATCGGGGTGACAAACCAACTTGCCTTAGTCGATGCTCGTGTACTCCCTGCTCCAATGCTTAAGTACCATGACTCTGGACAAGAGAAAGTATGTAATCCTTCCATTGGTCAGTGGAACATGAATAACAAGAGGATGCTCAATGGTGGATCCATCAATTACTGGGCATGCTTGACTTTTGCTTCCTGCGTACGTCTGGCTGAAGTTAGGACGTTTTGCAAGGAGTTGGTTCGTGTGTGCAATAGCATTGGCATGCAAATTACCGGGGAACCATGTGTCCGTATTAGGCAAGAACGCCAAGATCACTTAGATGCTGCTGTCAGAGATATACATCGACAATCTGCAGAATTTCTTTCTCAACAAGGTGTGATCGGGCAACAACTTGAGTTACTGGTAATAGTACTACCTGATGCAAATGCAACTGTCTTTTATGGAAGGATAAAGCGGCTTTGTGAAACTGAACTTGGTGTGATAACTCAGTGCTGTTTAGCTAGGAATGTTCAGAATGTTGGTGGACGAAATACAGTACTGGAAGATGCTTTGCATAGGAGAATTCCTCTGTTAACAGATATGCCTACAATGATCTTTGGAGCTGACGTGACCCATCCACCTGCCGGGGAGGATTCATCTCCATCAATTGCTGCGGTTGTTGCATCGATGGATTGGCCAGAAGTGTCAAAATACAAATGCTCGGTTTCTTCGCAAAGCCATAGGGAAGAGATCATAGCTGATCTCTTCACAGAGGTGAAAGATTCACAGAACAGACTTGTTTATGGTGGAATGATCAGAGAGTTGATAGAGTCTTTCCGTAAAGCAAATGGCAGCTACAAACCTGGAAGGATAATATTTTATCGAGACGGTGTTAGTGAAGGCCAGTTTAGCCAAGTTCTGCTTAGTGAAATGGATGCAATTCGGAAGGCTTGTGCTAGCATAGAGGAGGGCTACCTCCCTCCAGTTACCTTTGTTGTGGTGCAAAAGAGGCATCACACCCGTCTTTTTCCTGAAGATCATCACGCGAGGGATCAGATGGATCGAAGCAGAAACATCTTACCTGGAACTGTTGTTGACACTAAGATATGCCATCCCAGTGAATTTGACTTTTACCTTTGTAGCCATTCTGGCATTCAGGGAACAAGCCACCCCACGCATTACTATGTTCTATTCGACGAGAACAATTTCAGCGCCGATGCATTGCAAACATTGACTTACCATTTGTGCTACACATATGCACGCTGCACGCGATCAGTCTCCATAGTTCCTCCGGTGTACTATGCGCACCTGGCGGCTTCCAGAGCGCGGCACTACCTGGAGGAGGGATCACTCCCCGACCACGGATCGTCTTCTGCTTCTGCAGCCGGCGGTTCTCGGCGGAACGACCGTGGTGTGCCGGTGAAGCCGCTGCCAGAGATTAAGGAGAATGTGAAGCAGTTCATGTTTTACTGCTGA
>OsaAGO5e
ATGTCTTCGCGCGGCGGCGGCGGCGGAGGCCGCCGCGGTGGGCGAGGCGGCGGTGGTGGGCGGGAAGGAGGCGGAGGTGGAGGTGGAGGTGGCGGGAGGGGTGGCCAGGGTAGGGGCGATCTCGGCGTCGTCGGCGAGCGGCAAGGCGGTGGTCGAGGGGCGGGTGAGCGCGGAGGCCGTCACGACGCGCCGCGCGGCCGTGGCGGCGTCGCTGTGGGCGCCGGGGCTGGGCGGCAGCAGCAGCAGCCATTCCACGCCCCGGCCCCGCCATCTGGCGGCGGCGGACGAGGCGGCGTGCAGGTGCAGCCCAATGCGGCGGCGCGTCGACCCGTAGGCGGCGGGCGCGGCGGCGTCGGAGTGCCGGCGCCTGCGCCGGCGGTTGCGGTGGGGGCTCTGTGCGGCGAGATGAAGGGGAAGATGGTTGTGTCGGGTGGAGCGCCGCCAGCAGGCCAGGGTTCGTCGTTGGCGGCGGCGCAGGGCACGGACAATGTCAAGAGAGAGCCATCTCAGGTCGCCGCACCGGCGCCCGCGCCCCCGCCCGCGACGCTGCCGCCGTCGTCGAGCAAGGCGGTGACCTTCCCGGCGCGTCCGGACGTCGGCACGATCGGGAGGCGGTGCCGCGTCCGCGCCAACCATTTCCTGGTGCAAGTCGCGGACAAGGACATCTACCACTACGACGTGGTGATCACTCCAGAATCAACTTATCGTGAGAGAAATAGATCAATAATCAACAAACTTGTTGCGTTGCACAAACAATTCTTGGATGGTAGGTTACCTGTCTATGATGGAAGAAAGAGCATATATACTGCAGGTCCACTACCTTTCAAAACCAAAGACTTTGTTGTCAAGCACATTAATCCTTTGAGGGGTAACCAACGGGAGGAGGAATACAAGGTGACCATAAAGCAAGCCTCCAAAACAGATCTGTACAGCCTTAAGCAGTTTTTGGTTGGAAGGCAGAGGGAGTTGCCACAGGACACTATTCAAGCTCTTGACATTGCTCTTAGGGAATGCCCTACCTCAGTAAATTTTACTTGTGACAGGTATGTATCTATCTCAAGGTCATTTTTCTCCCAATCATTTGGGCATGGTGGCGAGATTGGTAGTGGTACAGAGTGTTGGAGGGGGTATTACCAAAGTCTGCGCCCCACGCAGATGGGACTGTCGCTAAATATCGATATTTCTGCAACAGCATTTTACAAGGCCCAGCCAGTGATGGACTTTGCAGTTCAGTATTTGAACATCCGAGATGTTTCAAGGCGCTTGTCTGATCAAGATCGTATTAAACTGAAAAAGGCCCTAAAAGGAGTCCAAATTGTGGCAACTCACTGGAAAGAGAAATCCATACGTTACAAGATCACTGGAATACCCTCAGCTCCAATGAATGAATTGATGTTTGATCTAGATGGAAACAGGATATCAGTCGTCCAATACTTTAAGAAACAGTACAATTACTCCTTAAAACATGTTAATTGGCCATGCCTTCAAGCTGGCAGTGATAGCAGACCAAAATATTTGCCTATGGAGGTCTGCAGTATACTTGAAGGACAACGGTATTCGAAGAAGCTAAATGAGCATCAAGTTACAAACATTCTAAGGATGACATGTGAACGACCCGCACAAAGGGAGAGCAGTATCATAGAGATAAAAACATTTTACTTGTATTCTCAGATTGTTAATACGAACTCTTATGGCAATGATGATTGTGCAAAAGAATTTGGCATCAAAGTCGCTAACCAACTTGCCGTGGTTGATGCCCGTGTACTGCCTACCCCTAGGCTTAAATATCATGACTCTGGAAGAGAAAAAGTATGTAATCCTTCCGTTGGACAATGGAACATGATTAACAAGAGGATGGTAAATGGAGGATGTATCAACCATTGGACCTGCCTATCTTTTGCTTCTCGGATGCATGTAAATGACATTAGGATGTTTTGTGAAGACCTGGTTGGCATGTGCAATAATATTGGCATGCAAATGAATACGAGACCATGTGTGGATATCATACAAGGACAGCAACGCAACATCGAGGGTGCAATCAGAAATATCCATAGGCAATCTTCAGAAAAGCTTGACCAGCAAGACCTGACAGGGCAGCAACTTCAGTTATTAATTGTAATATTGACTGAAATTAGTGGTTCTTATGGAAGGATAAAACGAATTTGTGAAACAGAGGTTGGTGTGATAACTCAATGCTGTGCACCCAAGAGTCTTCAGAAAGGTGGGAAACAGTATCTTGAAAATCTGGCCCTAAAAATGAATGTTAAGGTCGGGGGGCGAAATACAGTACTTGAAGATGCGTTGCACAAGAAAATACCAATTCTGACAGATCGTCCTACGATAGTGTTTGGAGCGGATGTTACACATCCATCTCCTGGGGAGGATGCTTCTCCATCCATTGCAGCGGTTGTTGCATCCATGGATTGGCCAGAAGTTACAAAGTACAAATGCTTGGTATCTACACAAAGTCATAGGGAAGAAATCATATCTAATCTTTACACAGAAGTGAAAGATCCATTGAAGGGAATTATTAGAGGTGGAATGATTAGGGAGTTGCTCAGGTCTTTCTACCAAGAAACTGGACAGAAACCTAGCCGGATTATATTTTATCGAGATGGTATCAGCGAGGGACAGTTTAGCCAAGTGTTGCTTTATGAAATGGATGCAATTCGCAAGGCATGTGCTAGTTTGCAGGAGGGCTACCTTCCTCCAGTTACATTTGTTGTTGTCCAGAAAAGGCATCACACCCGCCTATTTCCAGAAAATCGTCGAGATATGATGGATAGAAGCGGAAATATCCTTCCTGGAACTGTTGTTGACACAATGATCTGCCATCCGAGTGAGTTTGACTTTTACCTCTGTAGCCATTCTGGTATCAAGGGGACGAGCCGTCCAACACATTATCATGTTCTTTTAGATGAAAATGGGTTCAAGGCTGATACGCTGCAAACCCTAACCTACAATCTTAGCTACACCTATGCCCGATGCACCCGAGCAGTCTCCATAGTTCCTCCAGCATACTATGCGCATCTGGGAGCCTTCCGAGCACGCTACTACATGGAGGACGAGCATTCTGATCAGGGCTCTTCTTCCTCCGTAACGACGCGAACGGATCGATCGACGAAGCCGCTTCCTGAAATCAAGGAGAATGTTAAGCGGTTCATGTTCTACTGCTGA
>AthAGO5
ATGTCAAATCGTGGTGGTGGTGGTCACGGCGGCGCTAGTCGTGGTCGAGGAGGTGGACGAAGGTCTGACCAGAGACAAGATCAGTCTTCTGGTCAAGTTGCTTGGCCGGGTTTACAACAAAGCTACGGTGGTCGTGGTGGTTCTGTTTCCGCCGGTAGAGGTCGTGGAAACGTCGGAAGAGGTGAAAATACTGGAGATCTGACGGCGACGCAAGTTCCGGTTGCTTCTGCTGTTTCTGGCGGGAGAGGTCGTGGTAACATCGGAGATCCGACGTTTTCTGTTGCGTCTTCGTCTAAGACGGTGTCTGTTGCTTCTTCATCTAAAGAGGAAAGTAAGAATACGGAGGTTTCTGAGACCATGTCGAACCTTCAGATTACTTCGACGGAGACGAAACCTGAAATGACGTCACTTCCTCCGGCGTCATCTAAAGCGGTTACGTTTCCGGTACGGCCAGGACGTGGTACTTTGGGGAAGAAAGTCATGGTTCGTGCGAATCATTTCCTTGTTCAAGTTGCTGATCGTGATCTCTACCATTACGATGTTTCGATCAATCCTGAGGTTATATCAAAGACAGTGAACAGAAACGTGATGAAACTTCTGGTTAAGAATTATAAAGACTCTCACTTGGGAGGGAAGTCACCAGCGTATGATGGAAGGAAAAGCCTCTATACTGCTGGTCCATTACCTTTTGACTCGAAAGAGTTTGTTGTGAATCTGGCGGAGAAAAGAGCTGACGGTTCCTCTGGGAAGGACAGACCGTTTAAAGTTGCTGTAAAGAATGTGACAAGCACTGATCTTTATCAGTTGCAACAGTTCCTTGATCGTAAGCAAAGAGAGGCTCCATATGATACTATCCAAGTGCTTGATGTTGTTCTTAGGGATAAGCCCTCTAATGATTATGTCTCTGTTGGGAGGTCTTTTTTCCACACTAGTTTGGGAAAGGACGCAAGAGATGGTAGGGGTGAGCTTGGAGATGGTATTGAGTACTGGAGAGGTTATTTCCAAAGTCTAAGGCTGACTCAGATGGGTTTGTCTCTGAACATTGACGTTTCAGCAAGATCATTTTATGAACCGATTGTTGTCACTGACTTTATTAGCAAGTTTCTGAATATAAGGGACTTAAACAGGCCACTTAGAGACTCAGATCGACTTAAGGTGAAGAAAGTTTTGAGGACACTGAAAGTTAAGTTGCTTCACTGGAACGGCACAAAAAGTGCCAAAATTAGTGGGATTTCTAGTCTACCCATCAGGGAGCTAAGGTTCACTCTGGAGGACAAATCAGAGAAGACGGTTGTTCAATATTTTGCTGAAAAATATAATTATAGAGTGAAATACCAGGCTCTACCTGCTATTCAAACAGGGAGTGACACAAGACCCGTCTACCTACCAATGGAGCTCTGCCAAATTGACGAAGGGCAAAGATACACCAAAAGGCTCAATGAGAAGCAAGTGACTGCATTGCTAAAAGCTACCTGCCAACGACCCCCTGATAGAGAGAACTCGATCAAAAACTTGGTTGTGAAAAATAATTACAATGATGATCTGAGCAAGGAGTTTGGGATGTCAGTGACTACCCAACTAGCCTCGATTGAAGCTCGTGTACTTCCCCCACCGATGTTGAAGTACCATGACAGTGGTAAAGAGAAAATGGTAAATCCAAGGCTAGGACAGTGGAACATGATTGACAAGAAAATGGTTAATGGAGCAAAAGTCACTTCTTGGACTTGCGTAAGTTTCTCTACTCGGATTGACCGTGGTTTACCCCAAGAGTTCTGCAAACAGTTGATTGGGATGTGTGTCAGCAAAGGAATGGAATTTAAGCCTCAACCTGCTATTCCGTTCATCTCTTGTCCCCCTGAACATATTGAGGAAGCTCTTCTCGATATCCACAAAAGGGCACCTGGTCTCCAACTGTTGATTGTAATATTGCCTGATGTGACTGGATCATATGGAAAAATAAAAAGGATCTGTGAAACAGAATTGGGGATTGTCTCTCAGTGTTGCCAACCTAGACAAGTTAATAAACTCAACAAGCAGTACATGGAAAATGTTGCCTTGAAGATCAATGTCAAGACTGGGGGAAGGAACACTGTTCTTAATGATGCTATTAGAAGAAACATACCTCTTATTACTGATCGTCCAACCATCATCATGGGTGCTGATGTGACTCACCCACAGCCTGGAGAGGACTCAAGTCCTTCTATTGCTGCTGTTGTGGCCTCTATGGACTGGCCTGAGATAAACAAATACCGAGGATTGGTTTCTGCTCAAGCTCATAGGGAAGAAATTATTCAGGACCTGTATAAGCTGGTTCAGGATCCACAACGTGGGCTAGTCCACTCTGGTTTGATAAGGGAACATTTCATAGCATTCAGGAGAGCTACAGGCCAGATACCTCAAAGGATCATCTTCTATCGTGACGGAGTAAGCGAAGGGCAGTTTAGTCAGGTTCTGCTACATGAGATGACTGCTATCCGCAAGGCTTGTAACTCTCTCCAAGAGAATTATGTTCCTCGTGTTACTTTCGTGATTGTCCAGAAACGTCACCACACACGTTTGTTCCCTGAGCAACACGGGAATCGTGATATGACTGATAAGAGTGGCAATATTCAACCAGGTACTGTCGTGGACACTAAAATCTGTCACCCTAATGAATTCGACTTCTATTTGAACAGCCATGCTGGTATTCAGGGAACAAGCAGGCCGGCACATTACCATGTACTTCTCGATGAGAACGGTTTCACCGCTGATCAGTTGCAAATGCTCACAAACAACCTCTGCTACACGTATGCGAGGTGTACAAAATCTGTGTCAATTGTGCCACCAGCCTACTACGCTCACTTGGCTGCATTCCGTGCCCGCTACTACATGGAGAGTGAGATGTCTGATGGAGGTTCGAGCAGGTCCAGGAGCTCAACAACAGGTGTGGGTCAAGTCATTTCGCAGCTCCCAGCAATAAAAGATAACGTCAAGGAGGTTATGTTTTATTGCTAA
>Atr00024.27
ATGCCTAGACGCTCCAAAAAAACTCAACAACCTGAAGACCCTAATAAACCCGTAGGCGGAGCTCTGCATCCTCCTCAGGCCTCTGTTTCTTCATCAACTAGAGCTCCGCCAGCTTCTCAGACCTCTGCTGCTTCATCAACTAGAGCTCCGCCAGCTTCTCAGACCTCTGCGGCTTCAACTAGAGCTCCGCCTCCTCCTCATTCGTCTAGTACTAGAGCTCCGCCAGCTTCTCAGACCTCTGCTGCTTCATCAACTAGAGCTCCGCCAGCTTTTCAGACCTCTGCGGCTTCATCAACTCGGGCTCCGCCTCCTCCTCATTCGTCTAGTACTAGAGCTCCGCCTCCTCCTCATTCAACTAGTACTAGAGCTGCGCCTCTTCATTCGTCGTCAGCTAGTGGTCCTTCTGAGATCTCTGTTTCTGTTTCTTCATTAGTCGGAGCTCCGGTCTCTACTTCTGCATCAACAGGAGCTCTGGTTTCCTCTTCTCAGAGCTCAGATCAGCTTCTTGAGCGACTTACAATTTCAGATCCACTGCCGCGATCTAGTAAAGCTCTGGTGCCTCCAAGGCGGCCAGGCTATGGAAGGGCTGGTGATCGCTGTGTAGTCAATGCTAACCATTTTCTGGTTCAGCTCTCGTGCAATGAGATTGTCCACTACGATGTTACGATTACTCCTGAGGTTCGGTCGATGGAAAGGAACAGAATCATTATCAGTGACCTGATTCGCTTGCACAAGGATTCACTAGGAAGAAGGTTGCCTGCATATGATGGCAGGAAATGTCTCTATACTGCAGGGCCTCTTCCTTTCGCTTCCAAGAATTTTACTATCAAATTGTCTGATGAAGTGGCTGGTTCTAGTACCTTGCAGAGGCGAGAAAAAGAGTATACAGTGACAATCCGGTTTGCTGCTATTGTTCCTATCGATCATCTGCGTCAGTTCCTGCAAGGAAGACAATTAGACTGCCCTAAAGAGGCAATACAAGCCCTTGATGTGGTTTTAAGGGAGCTACCTACAAGAAACTATATTCCTGTTGGTCGGAACTTCTATTCACCTAAATTGGGTAAGATAGAAAAGATGCCAGATGGGTTAGAATGCTGGAGAGGATATTATCAGAGCATTCTACCCAAACAGATGGGTTTATCTCTTAATATTGACATGTCATCGACTTCCTTTTATGATCCAATTCCTGTAATCGGCTTTGTCTGTAATCTTTTGAAACAGGATTACCCCAAACAGTTATCTGATCAGGAAAGAGTGAAGGTAAAGAAGGCCCTCAGAGGGGTCAATATCAAGGTCACCCATACGAAGAGGAGATATCGAGTTTCTGGTGTAACTCAGGAATCAACAAGTCAGTTGGTGTTCCATAATGAGGAGCAAGGCACCGATACAACTGTGGTTAAGTACTTCATGGAAAAGTACAACATTCGTCTTAAACATGTCTATTTGCCTGCTCTAGAAGTTGGTAATGGGAGGAGAGCAATACACATTCCCATGGAGCTTTGTGAAATTGTGGAGGGACAACACTACAAGAAGAAGTTGAATGAGAAGCAGGTGACTGCTCTATTACGAGCTTCATGTCAACGTCCTCGTGATCGTGAGCAAAATTGCATCAATATGATTAGAAAGAATAGATACCCTGATGACCCTTATGCTAGGGAATTCGGTATTAGAGTCAGTGAAAACATCACAACTGTTGAAGCTCGTGTGTTGCGTCCTCCTATGTTAAAGTATCATGAAACAGGAAAAGAGAGACACTGCACTCCACGTACGGGTCAGTGGAATATGATTGACAAGAAAATGGTCAATGCCGGAGCTGTCCCCACTTGGGCCTGTGTAAACTTCTCGAAACTATACCCTAATGCGGTTGAAAGTTTTTGTGATGAGCTGGTTGCTATATGCAGAAGATTGGGCATGGAGTTCAATCCGAGGCCAGTTATTCCTTTTGCAAATGCCCGTCCAGAGAATGTTGAGCGTCTATTAGACCATGTGCATGGCAGAACATCAAAAACTCGACCTATTTTGCTGATTGTAATCCTACCTGATGTAACTGGATCATTATATGGCCAGTTGAAATGCTTATGTGAGACAAAGTATGGGATTATCTCACAATGCTGCAAGCCAAAACATGTTACCAAACCTAACAGGCAGCAGTATCTTGAGAACGTCGCTTTGAAAATTAATGTCAAGGTGGGTGGTCGAAATTCTGTGCTCATTGATGCAGTACAAAAAAGAATTCCTATGGTGACAGACCAGCCAACAATAATATTTGGTGCTGATGTCACCCATCCTCAACCAGGGGAGGACTCGAGTCCTTCCATTGCAGCGGTTGCGGCTTCACAAGATTGGCCAGAGATCACAAAATATAAGGTCATGGTTTCAACTCAAGCCCATCGGAGGGAAATAATCACTGATTTGTACACTTGTCAGCATCTTCCAACTGGACTTGTACATGGTGGTATGATTCGGGAGCTTCTGATTTCGTTCTGGAGAGAAAACAGATTGAAGCCTCAGCGGATCATCTTCTATAGAGATGGAGTTAGTGAGGGCCAGTTCGCTCAAGTCTTGCTTGAAGAGATGGATGCAGTCCGCAAGGCCTGTGCTTCATTGGAGGTGGGTTATCTGCCTCCTGTGACTTTTATTGTCTGTCAAAAGCGACATCGCACCCGATTGTTCGCGAATAATCACAACAACCAGAGTTCAGTCGATAGGAGTGGGAATGTTTTACCTGGTACTGTGGTTGATACGAAAATTTGCCACCCAACCGAATTTGATTTCTTTCTGTGTAGTCATGCTGGTATACAGGGTACCAGCAGGCCTGCTCACTATCATGTTCTCTTTGATGAGAACAACTTTACTGCTGATGGCCTTCAAAGCCTAACCAACAATTTGTGTTATACATATGCGCGTTGCACCCGCTCAGTTTCTATAGTTCCTCCAGCTTATTATGCACACCTTGGTGCATTTCGAGCAAGGTATTACTTGGATCCAAATCTCTCAGACAGTGGGTCGGTTGCGGATAGGGGTAACAGAGAGGCGGGGGATGTTGCTATAAGGCGTCTACCTGATATCCATAACGACGTTAAGAATGTGATGTTTTTTTGTTGA
>Atr00002.50
ATGCCGAGAAAATCCAGAAAAGCAAACCAACCTCAAGACGCAAATAAACCAGAAGGTGATGCTCCACCTTCTTCTCAAAGCTCTGCTCAGTCATCGAGCGGAGCTCCTCCTCCTGCTTCTTCGAGACGGCCACAGGCCACTGCGCCTCTTCCTTCTGGATCTTCTTCGAGACCACAGTCCACTGCGCCTCTTCCTTCTACGTCTTCTTCAAGGCCACAGGCTATGGCACCTCCTCCCTTCCCTGAGATGATGCAGAGTCTCTCAATTTCATCAAATGCGCCTCCTTCTTCCAGTAAGGCGCTGGTCCCTCCAAGGAGACCACCGCGTCCTGCAACTGCTGGGACTCGGTGTCTCGTAAATACTAACCATTTTCTTATTCAGCTCCATAACAAAGAGCTCTTCCACTACGATGTGGCTATTACTCCTGAGGTTCAATCCAGGGGAAAGAACAGGGTCATTATCAGGGAGCTCATTCGACTGTACAAGGATTCCAATCTAGGGAAAAGGCTACCAGCATATGATGGGAGGAAGAGTTTGTATGCGGCAGGCTCCTTTCCCTTCACTTCCAAGGATTTTGTGGTTAAACTTTCTGATGAAGCAGGATCCAGCAGCTTGCCAAGCCGAGAGAAAGAGTACAAAGTAACGATTCGATTTGCTGCAAGCTTTGATCTACATCATCTACAGCAGTTCCTTCAAGGAATGCAAATGGATTGTCCTCAAGAGGCAATACAGGCCCTTGATGTGGTTCTCCGAGAACTTCCTAGTAGAAATTACACGCCTGTTGGCCGGTCATTCTTTTCGTCAAAATTTGGAAAAGAAGAAATTGGTGATGGCTTAGAATGCTGGAGAGGATTTTATCAAAGCATTCGACCCACACAGATGGGTCTGTCCCTTAATACTGACGTATCTACAACCGCATTTTATGAACCAGTTCCTGTAATAAGTTTTGTTTCAAAACTTTTTAACAAGGATCCACCCAAACAGTTTTCTGATGCTGAGAAAGTGAAGGTGAAAAAGGCTCTTAGAGGTGTTAAGATTGAGGTCACTCATACCCCTGCAAAAAGGAGATATCGCGTTTCTGGTATAACCAGGGAGTCGACAAACCAGTTAGCTTTTTCCATTGAGGAGCAAGGTACAAGGACAACTGTAGTTCAGTATTTTAGGGATAAATACAACTATCATCTTCGGTATGCTAACTGGCCAGCTTTAGAAGTCGGTAATGACCGCAAGAAGACATACATGCCTATGGAGGTGTGTAAGATTGTCGAGGGACAACGGTATACGAAAAAGTTGAATGAAAAGCAGGTGACAGCCATACTGAGAGCTTCTTGTCAACGACCTCGTGAACGTGAGCAGAAATGCATAGACATGATTAGAAACAGCAGATTCAGTGAGGACCCTTTTGCTCGTGAATTTGGTATTAGAGTCAGCGATAGTATCACTACTGTTGATGCGCGTGTTTTACCCCCTCCGAGGTTGAAGTATCATGACTCTGGGAAGGAGAAAGATTGCACTCCACGTGTGGGCCAGTGGAATATGATAAATAAGAAAATGGTTAATCCTGGTGCTGTTCCGACTTGGGTTTGCATAAACTTTTCAAGAGTTAACTTCAATGCGGTTCAAGGTTTTTGTCAGGACCTTGTTACTATGTGCAGAAACATGGGCATGGATTTCAATCCAAGGCCGTTTCTTCCTATAGAAAATGCTCGTCCAGATCAGGTTGAGAAGCTATTAATGTTTGTGCATCAAAAAACAGCAGGAACTCATCTTACTTTGCTGATTGTTATCTTACCGGAAGTAACTGGATCATCATATGGTCAGTTGAAATGCATATGTGAGACACAGCATGGCATTGTCTCGCAATGTTGCAAGCCAAGAAATGTCACCAAACCTAACAGGCAACAGTATCTTGAGAATGTGGCTTTGAAAATCAATGTAAAGGTGGGTGGTAGGAATTCAGTGCTTGTTGATGCATTAACACGCAGAATTCCTATGGTATCGGACGTGCCCACTATAATATTTGGTGCAGATGTCACCCATCCTCCACCAGGGGAGGACTCAAGTCCTTCCATTTCAGCTGTTGTAGCTTCTCAGGATTGGCCTGAGGTAACCAAATACATGGGCCTTGTTTCCGCCCAATCACATCGAAGGGAGATAATAGCTGATCTGTATACTTGTCAGCGACACCCAACAAAGGGACTTGTACACGGCGGTATGATTCGGGATCTTCTGATTTCATTCAAAATAGCAACAAGACAAAAGCCTCAGCGGATCATCTTCTACAGAGATGGAGTTAGTGAGGGCCAGTTCAATCAAGTCTTGCTTGAGGAAATGGACGCAATCCGTAAGGCCTGTGCTTCATTGGAGGAGGGCTATCTGCCTCCTGTGACTTTTATTGTCTGTCAAAAGCGACATCACACCCGATTGTTCACAAATAATCACAACAACCAGAGTTCGGTGGATAGAAGTGGAAATATTCTACCTGGTACGGTGGTGGATACAAAAATTTGCCACCCCTCAGAGTTTGATTTCTATCTGTGCAGTCATGCTGGCATACAGGGTACTAGTAGGCCTGCTCACTATCATGTGCTCTATGATGAGAACAGCTTCAGTGCTGATGGCCTTCAAAGCCTAACCAACAATTTGTGTTATACATATGCTCGTTGCACCCGCTCGGTCTCAATAGTTCCCCCGGCATACTATGCACACCTTGCCGCCTTTCGAGCACGGTATTATTTGGAGGCCTCTCTCTCAGAGGATGGGTCATCTGCAGGTGGGCTTAACAGACAGGCAGGGGATGTTGCTATAAGGCCTCCTCTACCTGCCATTAAAGAAAATGTGAAGCAGGTGATGTTCTTTTGTTGA
>Atr00169.4
ATGGTGATTTACGGTTTCGTGGTGATCAAGGTTTCAGTTTCAGGAAAAGGCTTATTTTGCTTTGAACTAGCTTGGTTTTTCCTCATGCCTAGAAAGAGAAGAACACCAAAAGAGGGCAGTGGGGAGTCTTCTTCACAGGCCTCAAATGTCTCGAACATAGGCAATATTCAGCAATCAGTACATGCGCCTGCTTCTCATTCAGGCCCATCTCAAACCCCACCTCCCACTATAAGGAGGCCTGTCTTGTCTAGTCCCAGTGCTAGAGCAGGTCCTTCGAGTAGGAGTGATGTCCCCGACCTGCCCCAAGCTGTTCAGGCCTCTGTAGGTCCTCAAGTTCCTGGTGCTCCTCCAAGCTCAAGCAAGGCCATTACATTTCCTCGGAGGCCAGGGCTTGGAAAACTTGGTCGGCAAATAATGTTAAAAGCAAACTTCTTTCTTTTGAAGTTCCCTCACGAGGATATTTTCCATTATGATGTGACCATTTCTCCACAAGTACCATCAAAGAACTCTTGTCGTACAATTATCACAGACCTCTCAAATGCCCATGGAGGTCAGGAACTGGGCAACCATTTAGCTGTCTATGATGGTAGAAAGAGTATGTATACAGCTGGACGTTTTCCATTTTCATCAAAGGAATTCACAATAAAAGTGGCTGAAGAAGATGTCAAATCACAGACACAGAGACGAGAGAAACAATACAAAGTGGTGATTAAATTCGCATCACAGTTAAGTATGCATCGCCTGGAGCAGTTCCTGAGTGGTGACCAAACAGAGCTTCCACAAGATGTGTTACAAGCACTCGATGTTGTGCTGCGTGAGTCACCTTCAAGGAGGTTTTCTTCTATTGGCCATTCCTTTTTCTCTGGGACATTTGGTAGAAAAATTTTAACAGAGGGATTGGAAGCTGTGAAGGGTTTCTTCCAGAGCGCCAGACCTACACAATCTGGTTTAGCATTAAATATTGACATGTCAGCCACAACATTTATAAAAGAGCAAGAAGTGATAGCCTATGTTGCGGATATTTTACGCAAGGATTTGAGGAGGCCTTTGGTTGATGCAGATCTTGTGAAGGTAAAGACAGCTTTAAAGGGCCTCAGAATTGAGGTCACACATCGGGGAAATATGCGGAGGAAGTATCGTATAGTGGGTTTGTCCTCTCAATCTTCAAGGGAAACAATTTTTACTGTGGAGAGAAATGGAACATCAAAGAGGGTTTCTGTGTACGGTTACTTTTATGAAGTTTATAATATGAAATTGGTGTATCCACTCTTGCCTTGTCTCCAAGTTGGAAGCCTTGAGAGGCCGAGTTACATTCCAATGGAGGTCTGCAAAATTGTGAAGGGTCAGCGGTATTTGAAGTCTCTAAACCAGAGACAGACCACAGAGATGCTGACTTTCACTTGTCAAGACCCTCGTAATAGGGAAACGGACATCCTGAAGGCTGTTGTGGAAAATAAGTACAATACGAGTCCTTATGTGAATGAGTTTGGAATAGAAGTCAGTGAAACATTAGTCCCTGTTCACGCGAGACTTTTAGCTTGTCCAAAGCTTAAGTATTGTAATGACAGGGGAAGAGAAATATCTTATACCCCTGAATTGGGATACTGGAATATGAGAGATAAGAGATTTCTAAATGGGGGTCGTTTGAACAATTGGACTTGTGTGAACTTTTCATCAAGTGACATCTCTGTGGCAGTTGCAATGACCTTTTATCAGCAACTTTTTGGAGTTTGCAGAACATTGGGGATGACATGCAATTTGAATCCCATATTGAGGATTTGTGAGGCTCAATCAGATAGTTTGGACCAAGTACTAAATGGTATTCAGACAGAATTGACTGCCTCTGGAAAGACATTGGACCTTTTATTTGTTATTCTACCTAACAATGGGCCTTTATATGGGGATTTGAAGTACAAGTGTGAAACTGAATATGGATGGGTTTCCCAATGCTGTCTAAGGAAAACTATCATGGAACCCAAACCACAACTCTTAGGAAATTTGGCACTTAAAGTCAACGTAAAGGTGGGTGGAAGAAATACAGCTCTTGCAGATCCTATACCTCACAACATACCTCAGTTCAGTAATGCGCCCTTTATTGTTTTCGGAGCTGATGTTACTCATCCTCGTCCAGGAGATGACGCTTCTCCATCCATTGCTGCAGTGGTTGCTTCTCGAGACTGGCCTCAGGCCACACAGTATGCAGCAATCATTAGTGGTCAAGGCCACAGAAAGGAAATTATTGAAGCCTTGTACACAGAGACACATGATCCTGAACATGGTTTTCAGGCTGGCGGCATGATAAGGGAACATCTATTGTCATTCAAAGCTGCGACAAATAGAGAGCCTGCACATATCTTATTTTTCAGGGATGGTGTTAGCGAGGGGCAGTTTTCACAGGTTGTCAGAGATGAACTTACTGCTATCAACAAAGGTTGCAAGTCCCTTGGAGCAAACTATGAGCCTCGTATTACATTTGTAGTGGTGCAGAAGCGACATCACACCAAGTTCTTCCCTCAGACATATGGGGATGACAAAACTTCTGATAAGAAAGGAAATCTATTACCTGGCACAGTGGTTGACAGAGATATATGCCATCCTGCTGAAAATGATTTTTACCTCTGTAGCCATGGTGGTCTCAAGGGGACAAGTCGTCCTGCTCATTATCATGTCCTTCACGATGATAACAAGCTCACAGCAGATCAGCTCCAGAGTTTGATATATAATATGTGCTACACGTATGTTCGCTGCAACCGTTCTGTCTCAATAATTCCAGCTGCATATTATGCTGATCTTGCTGCATTTCGCGGTCGCCACTACCGTGATCATGTGGAGAGATCAGAGAGTGGCCGGGGAAGTGTTCCCATTCGAGTCATTCCATCTGTGAAAGACAGGGTAAAGAGGTTCATGTTCTATTGTTGA
>OsaAGO17
ATGGAGAGTCAGAGAATGACCTGGCTCTACGATCGTCACCACTCCTTGAAACATAATAAAGCTGAAAGACAAGCCATTCTATCAACTTATAGATTAGCAAAACGTCCAAATCTCTCTTCAGAAGGTATGATTGGCGAAAGTTGCATTGTGAGGACAAATTGTTTCAGTGTTCATCTGGAGTCTTTGGATGATCAGACTATCTATGAATATGATGTATGTGTCACTCCTGAGGTTGGAATCAATCGTGCTGTTATTAGAGAGTTGGTAAAACAGCAGAAAGATTCTGGTTTGGGTGGCCGTCTTCCTGCCTATGATGGAAGGAAGAGGCTATACACATCTGGTCCATTGCCATTTGATTCACATAGATTTCTTGTTCTGCTGGATAGTATTGAAGACAGTCCTGAAGAGTCAAGGCACTTGAGAGTGAGAGATTTTGTGGTCACTTTAAAATTTGCTGCAAAAATTTCCTTATGGACTTTACGCAAGTTCCGTGGTGGGAAGCCAAACCGAGAAAGTCGAGCGGCCCTGCGAGCACTTGACGTTGTTCTAAAGGAATTACCCACTGCAAGGTATACCCAATTTGCTGGTTCATTTTACTCACCTAACTTAGGAGAATGCCGACAATTGTGTAAGGTCTTGGAAAGCTGGCGTGGTTTTCACCAAAGAATACAAGCTACTCAGATGGGACTTCAACTGAATATCGACGTGTCATCATCAGTGTTCATCAAGCCTGTACCTGTGGTTGACTATGTTGCACAGCTTCTTAACGAGGACATCTTATTAGACAGACCATTATGTAGCACTGAGTTCTTGAAGATTAAGGAGGCTCTAGAAGGTCTGAAGGTTCAGATTAATGGCATTTTGTTCAACACATATCATGTACAAGACCTTGTCCATCAAGCAGCAAGTTTTCCAGTTAACTTTAGTATTCAGTACCCATCTTTGCCTTGCTTGAAAGTGGCTCATTTTGGGGAGACAATATTTCTGCCATTGGAGGTCTGTAAAATTGCTGAGGGACAATGTCACCAGAAACAGCTCAATGCAAAACATATGGCTGCTCTTCTTCAGGTAGCTCGACAGCCCCCTAATGAGCGTGACTACAACATTCTGCAGACTGTGCATCAGAACAAATACCAGGAGGACCCACATGCTAAAGAGTTTGGCATTAAAATTGAGGAAAAACTTGTATCAATTAAATCTCGCATCCTACCTGCTCCTTGGCTTAAATTCCATGACAGTGGCGAGACGACAGAATTCTTGCCACAACTTGGCATATGGAATATGATGCATAAGAAAATGATCAATGGTGGGAGAGTGAAAAGCTGGGCATGTGTTAACTTTTGCTGGAGTGTACGGGAGTATGCTGCTAGGAATTTCTGTTATGACCTTGGCTTTATGTGCCGAGAATCTGGGATGGTCTTTTCAGTTAAACCTGTGCTTCCTCTAGTGATTGCTAAACCTGGATGTGTAGAATCTGCACTCAGGACACTTCATGACGATGTCATGGACATACTTAGACCACAGGGCAGAAAACTTGACCTGCTGATTGTAATATTGCCTAACAACAATGGATCTCTTTATGGTGATGTCAAAAGAATATGTGAGACAGATATTGGACTGATCTCTCAATGTTGTCTTGCAAAACATGTTCTTAAGATGAACAAGTGGTATCTTGCAAGCGTTGCCCTTAAAATCAATGCTAAGATGGGCGGAAGAAATACTGTACTGGTTGATGCTTTAGAAATGAGACTCCCCCATGTTAGGGATACACCAACTATTGTATTTGGTGCTCATGTCACCCATCCACATCCAGGAAAAGCTAATAGTTCTTCCATTGCTGCTGTTGTTGCTTCTCAAGACTGGCCCGAGGTTACCAAGTATGCTGGTTTAATCAGTGTGCAAGCGTGCCACCAGGAGTCAATACAAGGTCTTTTTAAAGTCCAGGATGATCCGGAAAGAGGAACCACAACTAGCGGAATGATCAAAGAGCATCTCATGTCTTTCTATCGAGCCACTAAACGGAAGCCCGGAAGGATTATATTTTACAGGGATGGTGTGAGCAAAGGACAGCTCCCTCAGGCTTTGATGCACGAACTTGGTGCCATCAAAATGGCGTGTGCATCTATGGGACCCGATTATAATCCATTAGTTACATACGTGGTGCTCCAGAAGTGTCGCCATACACGTCTGTTTGCTGACTACTATAATGCGAATACTCATGATTCAACTGCAAACATACGGGCTGGTACTGTGGTTGATTCAAATATTTGCCAACCAAATCAGTTTGATTTCTACTTGTGTAGCCACCGCAGCACGCAGGGAACTAAGCGGCCCAGGTATTATCATGTTCTGTGGGACGAGAACGACTTCTTGGCTGGTTCTTTCCAAGAGCTCACAAACTACCTCTGCTACACCTCCGCAACTTGCACCCAATCCATATCAGTTGTGGCCCCTGTGCACTACGCTCGTCTTCTGTCATCACGAGCTCGATGTTACATTAAACCACGCTCGATTGGCGATTCAACGAGCCACACCTCCTTGCCTTCTGAAGAAGATAGCAGCGCAGCCTCAGAGACTGGCAGTCTTCTTCCTATAAAGGATAATTTGAAAGGGGCCATGTTTTTCTGCTAG
>OsaAGO1a
ATGGCCTTCCAGTTGGACAACGGGTACTACTCCCATCAAGCTTTAGCCATGATGAGAAAGAAAAAAACTGAACCCCGTAATGCTGGGGAAAGTTCTGGAACTCAACAAGCCACTGGAGCTCCTGGACGGGGTCCTTCACAGCGACCTGAGAGAGCTCAACAGCATGGAGGTGGTGGTTGGCAACCTGCCAATCCTCAATATGCTCAACAAGCTGGTCGTGGTGGTGGACAACACCAGGGACGTGGTGGACGTTACCAGGGTCGTGGAGGGCCAACATCACATCAACCAGGTGGTGGTCCGGTTGAATATCAAGCACATGAGTACTATGGCCGTGGTGTCCAACGGCAAGGAGGAATGCCACAACACAGGAGTGGCAGTGGTGGACATGGAGTTCCTGCCAGTCCATCAAGAACAGTTCCCGAGCTGCACCAAGCCTCACAAGACCAGTACCAAGCTACGGTGGTTGCACCATCACCATCAAGAACTGGCCCATCTTCGCTGCCTGTTGAGGCCAGCAGCGAAGAAGTCCAACATCAGTTTCAGGAACTTGCCATCCAGGGTCAAAGCCCCACTAGCCAGGCCATTCAACCAGCACCACCATCGAGCAAATCAGTGAGATTTCCAATGCGCCCTGGCAAGGGTACATTTGGTGATAGGTGCATCGTGAAAGCCAACCATTTCTTTGCTGAATTGCCTGACAAAGACCTTCACCAGTATGATGTGTCTATAACTCCTGAGGTTCCTTCACGTGGTGTCAATCGTGCTGTCATTGGAGAAATTGTAACACAATATAGGCAGTCTCATTTGGGTGGCCGTCTTCCAGTCTATGATGGAAGGAAGAGCTTATACACAGCTGGTCCATTACCATTTACTTCTAGGACCTTTGACGTTATTCTGCAGGATGAGGAAGAGAGCCTTGCTGTTGGGCAAGGTGCACAGAGGCGTGAGAGACCATTTAAGGTCGTGATCAAATTTGCTGCACGCGCTGATCTCCACCATTTAGCCATGTTTTTAGCTGGAAGGCAAGCGGATGCTCCTCAAGAAGCTCTTCAAGTTCTTGACATTGTTCTACGTGAATTGCCTACTGCAAGGTACTCTCCAGTTGCAAGGTCATTTTATTCGCCTAACTTAGGAAGGCGCCAACAACTTGGCGAGGGCCTGGAAAGTTGGCGTGGTTTTTACCAAAGCATACGACCCACGCAGATGGGACTTTCTCTGAATATTGATATGTCATCGACAGCATTCATTGAGCCTCTACCTGTGATTGACTTTGTTGCACAGCTTTTGAACAGAGACATCTCAGTTAGACCATTATCTGATGCTGATCGTGTGAAGATCAAGAAGGCCCTAAGGGGTGTAAAGGTTGAGGTCACACATAGAGGCAATATGCGCAGGAAGTATCGCATTTCTGGCCTTACCTCGCAAGCAACACGAGAGTTGTCTTTTCCCATTGATAATCATGGTACTGTGAAGACGGTGGTGCAATACTTCCAGGAGACATATGGATTTAACATTAAGCACACAACTTTGCCTTGCTTGCAAGTGGGCAATCAACAAAGGCCAAATTATCTACCAATGGAGGTCTGTAAGATTGTGGAGGGACAGCGTTACTCAAAAAGACTAAATGAGAAGCAGATAACTGCTCTTCTTAAAGTGACCTGCCAGCGCCCTCAAGAGCGTGAGCTGGACATTTTGCAGACTGTGCATCACAATGCATACCATCAGGATCCATATGCACAGGAGTTTGGCATAAGGATCGATGAGCGACTTGCATCTGTTGAAGCTCGTGTTCTACCACCCCCCTGGCTTAAGTACCACGATAGTGGCAGAGAGAAGGATGTCTTGCCAAGAATTGGCCAATGGAATATGATGAATAAGAAAATGGTCAATGGTGGTAGAGTTAACAACTGGACATGCATCAATTTTTCTCGTCATGTCCAAGATAATGCTGCTAGGAGTTTCTGTCGCGAGCTTGCTATTATGTGCCAAATATCTGGGATGGACTTCTCAATTGATCCTGTGGTTCCTCTAGTGACTGCAAGACCTGAACATGTGGAAAGAGCGCTCAAGGCACGCTATCAAGAGGCCATGAATATACTGAAACCACAGGGCGGGGAGCTTGACCTGCTGATTGCAATATTGCCTGACAATAATGGTTCTCTTTATGGCGATCTCAAAAGGATATGTGAGACTGATCTTGGATTGGTCTCGCAATGCTGTCTTACGAAGCATGTTTTTAAGATGAGCAAACAGTATTTAGCAAACGTTGCCCTTAAAATCAATGTTAAGGTGGGAGGAAGAAATACAGTACTTGTTGATGCTTTGACAAGGAGGATTCCCCTTGTGAGTGATAGGCCAACGATCATTTTTGGTGCTGATGTTACACATCCCCATCCTGGAGAAGATTCTAGCCCTTCCATTGCAGCTGTTGTTGCTTCTCAAGACTGGCCTGAGGTCACCAAATATGCCGGATTAGTGAGTGCACAGGCCCATCGTCAGGAATTGATACAGGATCTTTTTAAAGTATGGAAAGATCCTCAAAGAGGAACTGTAAGTGGTGGAATGATCAGAGAGCTTCTCATTTCTTTCAAGAGGGCAACTGGACAGAAACCCCAGAGGATTATATTTTACAGGGATGGTGTCAGTGAAGGACAGTTTTATCAGGTTCTGTTTTATGAGCTTGATGCCATTAGAAAGGCATGTGCATCTTTGGAAGCCGATTATCAGCCACCCGTTACCTTTGTGGTGGTCCAGAAGCGTCATCACACAAGGCTGTTTGCTAATAACCACAAGGACCAGCGCACTGTTGACAGAAGTGGAAATATACTACCAGGCACCGTGGTTGATTCAAAGATATGCCATCCTACTGAGTTTGATTTCTACCTGTGTAGCCATGCGGGCATTCAGGGAACAAGTCGCCCTGCACATTATCATGTTCTGTGGGATGAGAACAAGTTCACTGCTGATGGTTTGCAAACTCTGACAAACAACTTGTGCTACACCTATGCAAGGTGCACCCGTTCCGTATCAATCGTTCCTCCTGCATATTATGCCCATCTCGCGGCATTTCGAGCTCGATTTTACATGGAGCCGGATACTTCAGATAGTGGGTCGATGGCGAGCGGTGCCCATACCCGTGGCGGTGGCCCCCTTCCTGGTGCACGCAGCACTAAGCCTGCTGGGAATGTTGCTGTAAGGCCGCTTCCTGATCTGAAGGAAAATGTCAAACGTGTCATGTTCTACTGCTAA
>OsaAGO1b
ATGGCGCTGCAGTTGGAGAATGGCCGTCCCCATCATCATCAAGTGCCCATCATGGTGAAGAAGAAAAGAACTGGGTCTGGCAGCACCGGTGAGAGTTCTGGAGAGGCTCCAGGAGCTCCTGGCCATGGTTCTTCACAGCGAGCTGAGAGAGGTCCTCAACAGCATGGGGGAGGACGTGGTTGGGTGCCTCAACATGGTGGCCGTGGTGGTGGGCAATACCAGGGCCGTGGTGGACATTATCAGGGCCGTGGAGGGCAAGGTTCACACCATCCAGGTGGAGGGCCTCCTGAGTATCAGGGTCGTGGAGGGCCAGGTTCACATCATCCAGGTGGTGGGCCTCCTGACTATCAGGGCCGTGGAGGATCAGGTTCACATCACCCAGGTGGTGGGCCTCCCGAGTATCAACCGCGTGACTATCAAGGACGTGGTGGTCCACGCCCCAGAGGTGGAATGCCACAGCCATACTATGGCGGACCTAGGGGGAGTGGCGGACGTAGTGTTCCTTCAGGTTCATCAAGAACAGTTCCCGAGCTGCACCAAGCCCCACATGTCCAATACCAAGCCCCGATGGTTTCACCAACCCCATCGGGAGCTGGCTCATCCTCTCAGCCTGCGGCGGAGGTGAGCAGTGGACAAGTCCAACAACAGTTTCAGCAACTTGCCACCCGTGATCAAAGTTCGACCAGCCAAGCCATTCAAATAGCACCACCGTCAAGCAAATCAGTTAGATTCCCGTTGCGCCCTGGCAAGGGTACATATGGGGACAGGTGCATTGTGAAGGCGAACCATTTCTTTGCTGAACTTCCTGATAAAGACCTTCACCAATACGACGTATCTATTACTCCTGAGGTTACTTCACGTGGCGTGAATCGTGCTGTTATGTTTGAGTTAGTAACGCTGTATAGATATTCCCATTTGGGCGGGCGTCTACCTGCCTATGATGGAAGGAAGAGTCTTTACACAGCTGGACCATTGCCATTTGCTTCTAGGACATTTGAAATTACTCTTCAAGATGAGGAAGATAGTCTTGGTGGTGGCCAAGGCACCCAAAGGCGTGAGAGACTATTTAGGGTGGTGATCAAGTTTGCTGCCCGTGCTGATCTTCACCATTTGGCTATGTTTCTAGCTGGAAGGCAAGCAGATGCTCCTCAAGAAGCCCTTCAAGTCCTTGACATTGTGTTACGTGAATTGCCTACCACAAGGTACTCACCAGTTGGTCGGTCATTTTATTCTCCCAATTTAGGGAGACGCCAGCAACTTGGTGAGGGTTTGGAAAGTTGGCGTGGTTTTTACCAAAGCATAAGGCCTACCCAGATGGGTCTCTCACTGAATATTGATATGTCATCAACTGCATTTATTGAGCCTCTACCTGTGATTGACTTTGTTGCTCAGCTTCTGAACAGAGACATCTCAGTTAGACCATTATCTGATTCTGATCGTGTGAAGATAAAGAAAGCTCTAAGAGGTGTGAAGGTTGAGGTGACGCATAGAGGAAACATGCGTAGAAAATATCGTATATCTGGACTCACTTCACAGGCAACAAGGGAGTTATCATTCCCTGTCGATGATCGTGGTACTGTGAAGACTGTGGTGCAATATTTTCTGGAGACATATGGTTTTAGTATTCAGCACACCACTTTGCCTTGCCTTCAAGTGGGCAATCAGCAAAGGCCCAATTATCTGCCTATGGAGGTTTGTAAGATCGTTGAGGGACAGCGTTACTCGAAGCGGCTTAACGAGAAACAGATTACTGCGCTATTGAAAGTGACTTGCCAGCGACCTCAAGAGCGTGAACTGGATATTTTGCGGACTGTATCTCACAATGCATACCATGAAGATCAGTATGCGCAGGAATTTGGCATAAAAATTGATGAGCGTCTTGCATCTGTTGAAGCTCGTGTTCTGCCTCCCCCAAGGCTTAAATACCATGATAGTGGGAGAGAAAAGGATGTATTGCCGAGAGTTGGCCAGTGGAACATGATGAATAAGAAAATGGTCAATGGTGGGAGAGTCAACAACTGGGCATGTATTAACTTCTCTAGAAATGTGCAAGATAGTGCTGCCAGGGGCTTCTGTCATGAGCTGGCTATCATGTGCCAAATATCTGGAATGGATTTTGCACTGGAACCTGTGCTGCCCCCACTTACTGCTAGACCTGAACATGTGGAAAGAGCACTGAAGGCACGCTATCAAGATGCAATGAACATGCTCAGACCGCAGGGCAGGGAACTTGATTTACTGATTGTAATACTGCCTGACAATAATGGTTCTCTTTATGGGGATCTCAAAAGAATCTGTGAGACTGATCTTGGATTGGTCTCCCAATGTTGTTTGACAAAACATGTTTTTAAAATGAGCAAGCAGTATCTTGCAAATGTTGCCCTTAAAATAAACGTTAAGGTGGGGGGAAGGAATACTGTACTTGTGGATGCTTTGACAAGGAGGATTCCCCTTGTCAGTGACAGACCAACTATCATATTTGGTGCGGATGTTACTCATCCTCATCCTGGAGAAGATTCCAGTCCTTCCATTGCAGCTGTGGTTGCTTCTCAAGACTGGCCTGAAGTCACTAAGTATGCTGGATTGGTGAGTGCCCAAGCCCATCGTCAAGAATTGATACAAGATCTTTTCAAAGTATGGCAAGACCCGCATAGAGGAACTGTTACTGGTGGCATGATCAAGGAGCTTCTCATTTCTTTCAAGAGGGCTACTGGACAGAAACCTCAGAGGATAATATTTTACAGGGATGGTGTCAGCGAGGGGCAGTTTTATCAAGTTTTGTTGTATGAGCTTGATGCCATTAGAAAGGCTTGTGCATCCCTGGAACCCAACTATCAGCCTCCAGTTACCTTTGTGGTGGTCCAGAAGCGGCATCACACAAGGTTGTTTGCTAATAATCACAACGACCAGCGTACTGTTGATAGAAGTGGAAACATTCTGCCTGGAACTGTTGTTGACTCAAAGATTTGCCATCCAACCGAGTTTGATTTCTACCTGTGTAGCCATGCTGGCATACAGGGAACAAGCCGTCCTGCTCATTATCATGTTCTGTGGGATGAGAACAAATTTACTGCAGACGAGTTGCAAACCCTCACGAACAACTTGTGCTACACGTATGCAAGGTGCACTCGCTCTGTATCAATTGTGCCTCCTGCGTACTATGCTCATCTGGCAGCCTTCCGAGCTCGCTTTTACATGGAGCCAGAGACATCTGACAGTGGATCAATGGCGAGTGGAGCTGCAACGAGCCGTGGCCTTCCACCAGGTGTGCGCAGCGCCAGGGTTGCTGGAAATGTAGCCGTCAGGCCTCTACCTGCTCTCAAGGAAAACGTGAAGCGTGTCATGTTTTACTGCTAA
>OsaAGO1c
ATGGCCTCACGGAGGCCAACGCACCGCCACCATACCGAGGCTCCAGATCCTGGTGGAAGAGGGAGAGGGAGAGGCCGTGCCGCCCGATATGCTCAGCCTCAGCCTCAGCCTCAGCAGCAGCAGCAGCAGCAAGGACGAGGATGCCGTGCTAGAGGTGCCTCGCCGCCGCCGCCGCCGCAGCAGCAGCAGCAGCAACAGCCAAGGTCTACTCCTACTCGTGCTACCACTGTCACCGTGGCTTCCTCTTCATCTACCACGGCCACCGCATCATCAAGCCCTCTAGCTCCCGAGCTGCGCCAAGCAATAATGGAAGCTCCCCGTCCCAGTGAGCTCGCTCAACCCTCACCCACTCCGCCTCAGGAACAACCTGTGGATGCCGCTACCACGACGCCGCACCATATTCCATCCTCAAGCAAGTCAATTAGGTTTCCTTTGCGCCCGGGGAAGGGTACCATTGGCACCAGGTGCATGGTCAAGGCCAATCATTTCTTCGCTCACCTGCCCAACAAGGATCTTCATCACTACGATGTCTCCATCACTCCAGAAGTTACATCACGCATTGTTAACCGAGCTGTGATCAAGGAGCTGGTAAATCTGTACAAGGCATCTTATCTGGGTGGGAGGCTGCCTGCATATGATGGTAGAAAGAGCTTATACACGGCTGGCCCATTGCCGTTTACTTCACAGGAGTTTCAGATCACTTTACTTGACGACGATGATGGTTCTGGTTCTGAGAGGCGACAGAGGACTTTCCGAGTAGTAATCAAGTTCGCCGCACGGGCCGACCTTCACCGGCTTGAGTTGTTTTTAGCTGGGAGGCACGCAGAAGCTCCACAGGAGGCACTGCAAGTTCTTGATATTGTGCTGCGAGAGCTACCATCAGCAAGATATGCGCCATTTGGACGTTCCTTCTTTTCGCCTTACTTGGGTAGGAGGCAACCCCTTGGTGAGGGATTGGAAAGCTGGCGTGGATTTTACCAGAGCATTCGGCCTACTCAGATGGGCTTATCACTGAATATTGATATGTCAGCTACAGCTTTCATTGAGCCGTTACCTGTTATTGATTTTGTTGCACAACTATTGAATTCTGACATCCATTCAAGGCCGCTTTCTGATGCCGAACGTGTTAAGATCAAGAAAGCCTTGAGAGGAGTAAAGGTGGAAGTTACCCACCGTGGCAACATGAGGCGGAAGTACCGGATATCTGGTTTGACAATTCAGCCAACTCGTGAGCTAACTTTTCCTGTTGATGAAGGAGGCACAGTGAAGTCAGTTGTACAGTACTTTCAAGAGACATATGGCTTTGCCATCCAACACACCTACCTTCCATGCCTTACAGTTCAGCGATTAAATTACCTGCCTATGGAGGTCTGCAAAATAGTGGAAGGACAGAGATACTCCAAGAGATTAAATCAGAATCAGATAAGAGCTCTTTTGGAGGAGACATGCCAACACCCACGTGATCGGGAGCGTGATATTATTAAGATGGTTAAACATAACGCTTATCAGGATGATCCTTACGCAAAAGAGTTTGGCATTAAGATAAGTGATCGTCTGGCATCAGTAGAGGCACGAATTTTACCGGCTCCACGGCTTAAGTACAATGAGACTGGTCGAGAGAAGGATTGCTTACCAAGAGTTGGTCAATGGAATATGATGAACAAGAAAATGGTAAATGGTGGTAAAGTCAGAAGCTGGATGTGCGTCAATTTTGCCCGTAATGTGCAGGAAAGTGTTGTTCGTGGGTTCTGCCATGAACTTGCTCTGATGTGTCAAGCCTCAGGAATGGATTTCGCTCCAGAACCTATTCTTCCACCACTAAATGCACATCCAGATCAAGTGGAGCGTGCTCTAAAAGCTAGGTATCATGATGCAATGAACGTTCTTGGACCCCAGCGCAGGGAACTTGATTTGCTTATTGGGATACTACCTGATAACAATGGCTCGCTTTATGGTGATTTGAAGCGCGTGTGTGAAATAGATCTTGGAATAGTTTCACAATGCTGTTGCACGAAGCAGGTGTTCAAAATGAACAAACAAATTCTTGCAAATCTTGCTCTGAAGATAAATGTCAAGGTTGGGGGCAGGAACACTGTGCTGGTGGATGCTGTGTCAAGGCGTATTCCTCTGGTAACCGACAGACCTACAATTATATTTGGTGCTGATGTTACCCATCCTCATCCTGGAGAGGACAGCAGTCCCTCAATTGCTGCTGTTGTAGCCTCCCAAGATTGGCCTGAGGTGACAAAGTATGCTGGGTTGGTTTCTGCTCAAGCCCACCGACAAGAGCTGATAGAAGATCTATATAAAATCTGGCAGGATCCACAGAGAGGAACAGTTAGTGGTGGCATGATCCGTGAGCTGCTTATATCCTTCAAAAGATCAACTGGTGAGAAGCCCCAGCGAATAATATTTTACAGGGATGGCGTTAGTGAAGGCCAATTTTACCAAGTTCTACTTTATGAATTGAATGCAATCCGAAAAGCATGTGCCTCCCTGGAGACAAATTACCAACCAAAGGTGACTTTCATTGTGGTTCAGAAACGTCACCACACAAGATTATTTGCACATAATCACAACGATCAGAACTCAGTTGACAGGAGCGGGAACATACTCCCTGGTACGGTTGTAGATTCAAAGATCTGTCATCCAACTGAGTTTGACTTCTACCTGTGTAGCCATGCTGGCATTAAGGGTACTAGTCGTCCAGCTCATTATCATGTCTTGTGGGATGAAAACAACTTCACAGCTGATGCATTGCAGATTCTTACCAACAACCTTTGCTACACCTATGCAAGGTGCACTCGCTCTGTATCAATTGTTCCACCTGCTTATTATGCTCATCTGGCTGCCTTCCGTGCTCGTTTCTATATGGAACCAGATACATCTGACAGCAGCTCTGTCGTTAGTGGGCCTGGTGTACGTGGGCCACTTTCTGGCTCATCAACATCACGTACTCGGGCCCCTGGTGGTGCAGCTGTTAAGCCACTTCCTGCTCTGAAGGATAGTGTGAAGAGGGTCATGTTCTACTGCTGA
>OsaAGO1d
ATGGGATCAAGGAGACCAAGACTGCCTGGGTTTGGTGAGGACTGTGAGCCTCGTGGTGGTGGGAGAGGAGGAGGTGGCCGTGGCCGTGGCAGCTACTACCCACAGGCACAGCAATACCACCCACAAGGACATGGTGGCCGTGGAGGAGCAGGCTACTACCATGGTGCTGCTCCTCAACCTCGCGGCGCAATGGTGGTGCAGCAATGGCGTCCTGCTACTGCTGCTGCTGAGCATTTGGGCCATCAACAGCCCTACAACAGCAGTGTGAGACCACAGCACTATTATGGTCCGTCTGCCATAGCTCCCGAGCTGCTCCAAGCAATGGATGCTCCACATGAGCCTCCTGCCAATGTCTCCTCACCAGAAGCAGCCTCTCCGGAGGCATCATCACCACGGTCTCTTGCTCTTGAGGTCACAGAGCAGCTTCAGGACTTGTCTGTGCAGTACCAATTAAGTGAGAGCCAGGAAGAGATTGTCCAACATGTTCCTGTGTCCACCAAATCATTTAAATTTCCTCACCGCCCTGGAAGTGGGAGTATTGGAACCAGATGTTTAGTGAAGGCGAATCACTTCTTTGCTCAACTGCCAGACAAGGATCTTCATCAGTATGACGTTTCAATCACCCCGGAGCTTACATCACGAATTCGGAGCCGTGCTGTGATGGAAGAGTTGGTGAGACTGCACAAGATGTCATACTTGGGAGGACGTCTTCCAGCCTATGATGGTAGGAAGAGCCTTTACACGGCCGGTCCATTGCCGTTTACTTCAAAAGAATTTCGCATCTCTTTGCTTGAGGAAGATGATGGTTCTGGTTCGGAGAGGCGTCAGAAAACATATAACGTGGTGATTAAGTTTGCTGCAAGAGCTGATCTTCACCGTCTTGAGCAATTTCTAGCTGGAAGGCAGGCAGAGGCTCCCCAGGAGGCCTTGCAAGTTCTTGATATTGTCTTGCGAGAGTTGCCAACAGCAAGATATGCACCCTTTGGTCGATCCTTCTTCTCTCCTGACCTGGGGAGGAGACGATCCCTCGGTGAGGGACTAGAAACCTGGCGTGGGTTTTATCAGAGCATTCGTCCTACTCAAATGGGCTTGTCACTGAATATTGATATGTCGGCAACTGCTTTCTTTGAGCCGTTACCAGTCATAGATTTTGTCATACAGCTTTTAAATACTGACATCCGCTCGAGGCCCTTATCAGATGCTGAGCGTGTCAAGATCAAGAAGGCCTTAAGAGGAGTGAAGGTAGGAGTTACTCACCGTGGCAACATGCGCCGGAAGTATCGGATATCTGGTTTGACATCTCAGGCAACTCGGGAACTGACTTTTCCTGTTGATCAAGGAGGCACAGTGAAATCTGTTGTACAATATTTTCAAGAGACATATGGATTTGCGATCCAGCATACCTATCTTCCTTGTCTGCAAGTTGGCAATCAGCAGCGTCCAAATTACCTACCAATGGAGGTCTGCAAAATAGTGGAAGGACAGAGGTACTCCAAGAGACTGAACCAGAATCAGATAAGGGCTCTTTTAGAGGAGACATGTCAGCGCCCACACGATAGGGAGCGTGACATAATTCAGATGGTGAATCACAACTCCTACCATGAAGATCCTTATGCAAAGGAGTTTGGCATTAAGATCAGCGAGCGTCTGGCCTTGGTTGAGGCACGGATTTTACCTGCCCCTCGGCTCAAGTATAATGAGACTGGCAGAGAGAAGGATTGCTTGCCTAGAGTTGGTCAGTGGAATATGATGAACAAGAAAATGGTAAATGGTGGTAGAGTCAGGAGCTGGATATGTGTCAATTTTGCTCGAAATGTGCAAGAGAGTGTTGCTAGTGGATTTTGTCGTGAACTGGCCCGCATGTGCCAGGCCTCAGGAATGGACTTTGCTTTGGAGCCTGTTCTTCCATCTATGTATGCACGTCCTGATCAAGTGGAACGAGCTCTGAAAGCCAGGTTCCATGATGCAATGAACATACTTGGGCCACAGCACAAGGAGCTCGATTTACTTATCGGACTGCTTCCTGATAACAATGGTTCTCTTTATGGTGATTTGAAGCGTATATGCGAAATTGACCTTGGATTGGTTTCCCAGTGCTGTTGCACAAAGCAAGTGTTTAAAATGAACAAACAAATCCTAGCAAATCTTGCTCTGAAGATAAATGTGAAGGTTGGGGGAAGGAACACTGTACTGGTTGATGCAGTGTCGAGACGCATTCCGTTGGTAACTGACAGGCCTACTATTATATTCGGTGCTGATGTCACCCATCCTCACCCTGGCGAAGATAGCAGCCCATCCATTGCTGCTGTTGTGGCCTCCCAAGATTGGCCTGAAGTGACAAAGTATGCTGGTTTAGTTTCTGCTCAATCTCACAGACAAGAGTTAATAGATGATCTGTATAACATCACGCATGATCCTCATAGAGGGCCCATCTGCGGTGGAATGGTCAGGGAACTTCTTATATCCTTCAAAAGATCAACTGGTCAAAAGCCTCAACGGATAATATTCTATAGGGATGGTGTTAGTGAAGGGCAATTTTACCAGGTTCTATTGCATGAGCTTGATGCAATCCGAAAGGCTTGTGCATCACTCGAAGCAAATTACCAACCGCAGGTGACTTTCATTGTGGTTCAGAAGCGCCACCACACGAGATTATTTGCACACAACCACAATGATCAGAATTCAGTCGACAGGAGTGGGAACATATTGCCTGGTACTGTTGTTGACTCCAAGATTTGCCATCCTACGGAGTTTGACTTCTTCTTGTGCAGCCATGCTGGAATCAAGGGCACAAGCCGTCCCGCTCATTACCACGTCCTGTGGGATGAAAACAACTTCACAGCTGATGCGTTGCAGACCCTCACCAACAACCTCTGTTACACTTATGCGAGGTGCACACGATCCGTATCTATTGTTCCACCAGCATACTATGCTCATCTGGCGGCGTTCAGAGCCCGTTTCTACATGGAGTCAGATAGCTCGGACAGTGGTTCAATGGCGAGTGGTCGTGGAGGAGGTTCGTCTACATCGCGCAGCACTCGTGCTGCAGGTGGTGGAGCCGTCAGGCCCCTTCCTGCACTCAAGGACAGCGTCAAGAATGTCATGTTCTACTGTTAG
>AthAGO1
ATGGTGAGAAAGAGAAGAACGGATGCTCCATCTGAAGGAGGTGAAGGCTCTGGGTCTCGTGAAGCTGGTCCAGTCTCAGGTGGTGGACGTGGTTCACAGCGAGGTGGTTTCCAGCAGGGAGGAGGACAACACCAAGGTGGAAGGGGTTATACTCCTCAACCTCAACAGGGAGGTCGTGGTGGTCGTGGATATGGGCAACCACCACAACAGCAACAACAGTATGGAGGACCACAAGAGTACCAAGGAAGAGGAAGAGGAGGACCTCCTCATCAAGGAGGTCGAGGAGGGTATGGCGGTGGCCGTGGAGGTGGACCTTCTTCTGGACCACCGCAGAGACAATCAGTTCCCGAGCTGCATCAAGCTACCTCACCTACTTATCAAGCGGTGTCTTCTCAGCCTACACTGTCTGAGGTGAGTCCTACCCAGGTACCAGAACCTACTGTTCTGGCTCAGCAATTTGAACAACTCTCTGTTGAACAAGGAGCTCCCAGTCAGGCAATCCAGCCTATACCTTCTTCTAGCAAGGCTTTCAAGTTTCCAATGAGGCCTGGTAAAGGACAGAGTGGAAAGCGTTGCATTGTGAAGGCTAACCATTTCTTTGCTGAACTGCCTGATAAGGATTTGCACCATTATGATGTTACCATTACTCCGGAAGTTACATCAAGGGGTGTCAATCGTGCTGTGATGAAACAACTTGTTGATAATTATCGTGATTCTCACCTTGGAAGTCGTCTTCCAGCGTATGATGGTCGAAAAAGTCTTTACACTGCTGGTCCACTTCCCTTTAACTCCAAGGAGTTCAGAATCAATCTTCTTGACGAAGAAGTAGGGGCTGGAGGTCAAAGACGAGAAAGGGAATTTAAAGTTGTGATCAAGCTAGTTGCACGTGCTGATCTGCATCACCTAGGAATGTTTTTGGAGGGGAAACAATCAGATGCCCCACAGGAAGCTCTGCAGGTTCTTGACATTGTTCTTCGTGAGCTGCCGACCTCTAGAATCAGGTATATTCCGGTGGGCCGGTCCTTTTATTCCCCTGATATAGGAAAAAAACAATCATTGGGGGATGGCTTGGAGAGCTGGCGTGGATTCTACCAAAGCATTCGTCCTACACAGATGGGCTTATCACTCAATATTGATATGTCATCGACAGCCTTCATAGAGGCAAACCCTGTGATTCAGTTTGTCTGTGATTTGCTTAACCGGGATATTTCTTCTCGACCTTTATCTGATGCTGATCGTGTTAAGATAAAAAAGGCTCTTAGAGGTGTCAAAGTTGAAGTGACTCATCGAGGAAACATGCGCCGGAAGTACCGCATTTCCGGTTTGACTGCTGTGGCCACTCGGGAATTGACATTCCCAGTAGATGAAAGAAATACTCAGAAATCTGTTGTAGAATACTTCCACGAAACATATGGTTTTCGCATTCAGCACACTCAACTACCATGCTTGCAAGTTGGGAATTCTAATAGGCCTAATTACTTACCAATGGAGGTATGCAAGATTGTTGAAGGCCAGCGGTATTCCAAAAGATTGAATGAGAGACAGATCACTGCTTTGCTGAAGGTTACCTGTCAGCGCCCGATAGATCGAGAAAAAGATATCTTACAGACGGTGCAACTCAATGATTATGCTAAAGATAATTATGCTCAAGAGTTTGGCATCAAAATAAGTACTTCTCTGGCTTCTGTTGAGGCTCGTATACTGCCTCCTCCATGGCTTAAGTACCACGAGTCTGGAAGGGAAGGGACTTGTCTGCCACAAGTTGGTCAATGGAACATGATGAATAAGAAAATGATCAATGGTGGAACGGTGAATAATTGGATCTGCATCAACTTTTCTAGGCAAGTGCAGGACAATCTAGCGCGTACATTTTGTCAGGAACTTGCTCAAATGTGTTACGTATCTGGCATGGCATTTAATCCGGAACCAGTCCTCCCACCAGTCAGTGCTCGCCCTGAGCAAGTAGAGAAGGTCTTGAAGACTAGATATCATGATGCCACATCAAAACTCTCCCAAGGAAAAGAAATTGATCTGCTTATTGTCATTCTGCCCGATAATAATGGATCATTATACGGTGATTTGAAACGCATATGTGAGACTGAACTCGGCATAGTCTCTCAATGTTGCCTGACAAAGCATGTCTTTAAGATGAGCAAACAATACATGGCTAATGTTGCGCTGAAGATTAATGTGAAGGTTGGAGGAAGAAACACAGTGCTTGTTGATGCTCTATCTAGGCGGATTCCTCTAGTCAGTGATCGACCCACCATTATATTTGGTGCTGATGTTACCCACCCTCACCCTGGAGAGGATTCAAGCCCATCTATTGCTGCTGTTGTGGCATCTCAGGATTGGCCTGAAATCACTAAATATGCTGGATTAGTTTGCGCTCAAGCGCATAGGCAGGAGCTCATTCAGGATCTGTTCAAAGAGTGGAAGGATCCTCAGAAAGGTGTGGTGACTGGTGGCATGATAAAGGAGTTGCTCATAGCCTTCCGTAGATCAACTGGGCATAAACCACTAAGGATCATCTTCTACAGGGATGGAGTCAGTGAGGGACAATTTTACCAAGTTTTGCTCTATGAACTTGATGCCATCCGCAAGGCCTGTGCTTCGCTGGAAGCAGGTTATCAACCACCAGTGACATTTGTGGTGGTGCAGAAGCGTCATCACACGAGGCTGTTTGCTCAGAACCACAATGATCGCCATTCGGTGGACAGAAGTGGGAATATTTTACCTGGCACTGTTGTGGACTCTAAAATCTGCCACCCTACAGAGTTTGACTTTTACCTCTGTAGTCATGCTGGTATTCAGGGCACTTCTCGACCTGCTCATTACCACGTTCTTTGGGATGAGAACAACTTTACTGCAGATGGACTTCAATCTCTGACCAATAACTTATGTTACACGTATGCAAGATGCACACGCTCAGTTTCAATTGTTCCCCCTGCATATTATGCACATCTAGCAGCTTTTAGGGCTCGATTCTACATGGAGCCAGAGACATCAGACAGTGGCTCAATGGCTAGTGGGAGCATGGCACGTGGAGGTGGAATGGCTGGTAGAAGCACACGCGGGCCTAATGTCAATGCTGCAGTGAGGCCACTCCCAGCTCTGAAAGAGAATGTGAAGCGTGTCATGTTCTACTGCTGA
>Atr00044.2
ATGCCGAGGAAAAAGAAGACGATGGATCCAACCAGCGGACTTGGGGAGAGTTCAGATGCTCCTTCCCAAGCCCCTCCTGAAGCTCGCCAGCCCCCTCCTCAACAGCGTCCCTCACCCCCTTCACAACCAACCCAACAGCCCCAGTCTGCTCCTTATCAACAACAAGGAAGGGGATGGGGCCTACAACCAGGCCGGGGTGGCTATACTCAACAACCGCAATACCAAGGACGAGGAGGCCCTCAGGGCCGAGGTCAGCAACCTCCTTATCCACAGCAGCCCCCTTATCAACAGCAGCCCCCTTATCAACAGCAGCCATCTTATCAGCAGCAACCTCGAGCCCCTTACCAGCAACCTTCTGGTCCTTATCAAGGGGGCCAGATGGGTGGGCCCCAAGGTGGTGGTGGGGCCAGGAGGAGGGGAGGGGGCCGTGGTGGTGGGCCCACCTCGGGCCCTTCTGGTTCATATGCTAGACCCCCAGTTCCCGATCTGCCCCAAGCTGTTGCCCAAAGACCACCATCTCAATACCCTCCGCAAATGTACGCGCAACAGTTTGGTTCGTTTCAACAAACACCATCTCAGGCCGGTGAGCCCCAGGAAAGTGGCGCTTCGTCTTCTTCTGCCCATCAGTTAGCAGAGCAGGTTCAGCAGCTTACATTGGTGAAACAGGAGGAGGCTGTGCAGCAGCCACCCCAGTCGAGCAAGAGCATGAGATTTCCTTCGAGGCCTGGGAAGGGGTCGATGGGGACCAGGTGTATGGTGAAGGCAAACCATTTCATTGTGGAACTGCCAGATAAGGACTATCACCAATATGATGTGTCCATCACACCCGAGGTTACTTCGAGAGCTGTGAATCGAGCAGTTATGAAGCAGCTAGTGAAACTTTACCAAGAGTCTCACTTGGGAAGGAGGTTTCCAGTTTATGATGGTCGGAAGAGTCTTTATACTGCTGGACCTCTCCCCTTTACCTCAAGAGAATTTGCCATAAATCTGATGGATGAAGATGATGGAATGGGCACTCTTAGACGTGAGAGGCAATTCAAGCTTGTAATTAAGTTTGCTGCTCGTGCTGACCTGCATCACTTGGGGTTATTTTTAGCCGGAAAACAATCTGATGCTCCCCAAGAAGCCCTCCAGGTTCTGGATATTGTTTTGCGAGAATTGCCAACCAACAGATATTCCCCTGTTGGGCGTTCATTCTATTCTCCTGATCTTGGTAGAAGGCAGTCGCTGGGTGAGGGTTTGGAGAGCTGGTGTGGGTTTTACCAGAGTATTCGACCCACACAAATGGGTCTTTCGCTTAATATTGATATGTCCTCTACTGCTTTCATTGAGCCACTTCCTGTTATCGAATTTGTTACTCAGCTTTTGGGCAGAGATGTTACCTCGAGGCCATTGTCTGATGCTGACCGTGTTAAGATCAAGAAAGCTCTTAGAGGTGTGAAGGTTGAGGTTACCCACAGAGGCACTATGCGTCGCAAATACCGCATATCGGGTTTAACTTCACAGCCAACAAGAGAGTTAACGTTCCCTGTGGATGATAATGGAACGATGAAATATGTTGTCCAGTACTTCCAGGAGACGTATGACTTCAACATTAGGCATACTACGTGGCCTTGTCTGCAAGTCGGGAATCATCAGCGCCCAAATTACCTCCCAATGGAGGTATGCCAAATCGTTGAGGGCCAACGATACTCAAAGCGATTGAACGAAAGACAAATCACTGCCCTTCTGAAAGTGACCTGCCAGCGACCACATGACCGGGAGCTTGCTATTATTCGGACTGTGCACCATAATTCTTATCATCAGGACCCTTATGCAAAGGAGTTCGGTATTAAAATTAGTGATAAAATGGCATCAATTGAAGCACGCATTCTGCCTCCGCCCTGGCTTAAATACCATGATACCGGCAGGGAGAAAGATTGCCTACCTCAAGTTGGGCAATGGAACATGATGAACAGGAAAATGGTTAATGGAGGCACTGTAAACAATTGGACGTGTATAAACTTCTCCCGTACTGTTCAAGACAGTGCTGCTCAACGCTTTTGCCAGGAGCTTTCTCAAATGTGTCACATTTCGGGAATGACATTCAACCCAGAACCTGTTATTGCTGTATCTTCTGCTCGTCCTGATCAGGTGGAGCGAACTCTGAAATCCCGATTTCAGGAGGCAGCAAATGTTCTTCGTGGCAAAGAACTAGATCTGCTGATTGTAATCTTGCCTGATAATAATGGTTCCCTTTATGGGGATCTAAAGAGAATTTGCGAGACGGATTTGGGCTTGGTCTCCCAATGCTGCTTAACTAAGCATGTATTTAAAATGAGCAAGCAGTATCTTGCTAATGTTGCTTTGAAAATCAATGTTAAGGTCGGTGGGAGGAATACTGTACTTGTGGATGCGATTGCAAGGAGAATTCCACTTGTAAGTGACGTTCCAACTATAATATTTGGGGCTGATGTCACTCATCCTCACCCAGGAGAGGATTCCAGCGCATCCATTGCTGCTGTCGTTGGTTCTCAGGACTGGCCAGAGGTGACTAAATATGCTGGATTGGTCTGTGCTCAAGCTCACAGACAAGAATTGATCCAAGATCTTTATAAGGTCACCCAGGATCCTCAACGTGGAACTGTGACGGGTGGCATGATCAAGGAGTTGCTCATTTCATTCAGGAGAGCAACTGGGCAAAAGCCTCAGAGGATTATTTTCTACAGGGATGGAGTTAGCGAGGGCCAGTTTTACCAGGTTTTGTTTCATGAATTGGATGCTATTCGCAAGGCATGTTCCTCCCTTGAGCCAAACTATCAGCCCCCTGTGACATTTGTTGTGGTTCAAAAGCGGCATCACACTCGGCTATTTGCAAACAATCATAAGGATCATCATCTGACTGACAAGAGTGGAAATATATTACCCGGAACTGTGGTGGATTCAAAGATCTGCCATCCCACTGAATTTGATTTTTACTTATGCAGTCATGCTGGCATCCAGGGTACTAGCCGCCCTGCCCATTACCATGTTTTGTTTGATGAGAATCACTTCACAGCCGATGGCCTCCAGTCGCTCACTAATAATCTGTGCTATACGTATGCACGTTGCACCCGCTCTGTCTCTATTGTGCCGCCTGCTTACTATGCTCATCTAGCAGCCTTCAGGGCTCGCTTCTACATGGAGCCGGAGACTTCAGACAGTGGATCCATGTCTAGCGGGCTGCCTGGTAGGGGAGCACCCAGCGGTGCTGGCAGTCGTGCCAGCAGCACTCGTGCAGCAGGCTCCAGCGTGCGGCCACTTCCAGCCCTCAAAGAAAACGTGAAGCGCGTTATGTTCTATTGCTGA
>Atr00002.56
ATGAGAGAAGAAACAGAGAATCACGTGGTTTTGAAGAATCAGAAGCCATTAACGAGTATTCAGAACGAGAAGAAAGCTCAAGAACCCCATTCTCAGGTCAAGATCAAAGGGAGAAGAAGACAGAGGGGTAGAGCGAGAAAGGAAGGAAAACTCAATGGAATTCAACATGGAGGTGGCGCTAATGGAAGTGAAATGGAGACGAGTCCTCCTTCAAGCAAAAGCTTCAGGTTTCCTCTTAGACCGGGGCAAGGCCAGTTAGGAACCAAGTGTTTGGTGAAAGCAAACCATTTCCTTTCTCAGTTTCCTGGCAAAGACGTTACTCAGTATCATGTTACTATAACACCAGAGGTGGTCTCTAAGAGGATGAACAAGGCTGTGATGGCAGAGCTGATAAAGGTTTACAGGGAAACAGATTTGGGAATGAGGCTTCCAGCCTATGATGGGGCTAAGACTTTATACGCCGCTGGTGAACTTCCTTTCACTTCAAAGGAGTTCACCATCTGGCTTGTTGATGAAGAGGATGGAGTTGATGGCTCAAAAAGAGAGAGAGAATTTAAGGTGGTTATTAAGTTTGTTGCTCATGCCAACTTGCAACATTTGGGTGAATTTCTAGCTGGTAGACGAGTGGACGCCCCGCAAGAAGCTCTCAAGGTTCTTGATGTAGTCCTAAGGGAACTCTCAAGGCAAAGGTACTGTCCCATTGGGAGATCCTTTTATTCCCCTGAGCTTCGAAGACCACAAAGGCTTGGAGATGGGTTGGAGTCATGGTGTGGTTTCTACCAGAGTATCAGGCCTACACAAATGGGGCTTTCCCTAAATATCGATATGTCGTCAACTGCTTTTATTGAACCGCTCCCTGTTGTTGAGTTTGTGGCTCAAATCTTAAACAAAGACGTATTATCTAGGCCACTGTCCGATTCTGAACGTGTTAAGATCAAGAAGGCTCTTCGAGGTGTGAAAGTAGAAGTCACACACAGAGGAAATGTGCGTCGGAAATATCGAATTTCAGGATTGACATCACGACCCACTAGAGAGCTTGTGTTTCCTGTTGATGACTTGTTAAACATGAAGTCAGTTGTTGAATATTTCCAAGAAATGTATGGATTCACTATCCAATACACACATCTACCATGCCTTCAAGTGGGAAATCAGAAAGTAAATTATCTGCCGATGGAGACATGCAAAATTGTGGAGGGACAACGTTATACAAAGAGATTGAATGAAAAACAGATCACCTCTCTTTTGAAAGTTACATGTCAAAGACCAAAGGACATGGAAACAGATATTCTACGGACTGTGCATCATAATGCATATGACCAAGACCCATATGCAAAGGAATTTGATATTAAAATCAGTGAAAATTTGACCCCTGTTGAAGCACGGATCCTTCCAGCACCTTGGCTTAAATATCATGACTCTGGAAAAGAAAAAGATTGCTTGCCTCAGGTTGGTCAGTGGAATATGATGAACAAGAAAATGATCAATGGGAGCACTGTGAACCATTGGGCATGTGTTAACTTCTCCCGGAGCGTTCAAGATCATGTCGCCCGTGGGTTTTGCAGTGAGCTGGCTAAAATGTGTCAAGTCTCTGGCATGGTATTCAATCCTGAACCCATTATCCCTATCTACAATGCCTGGCCCGAACAAGTGCAAAAGGCTTTGAGACATGTCTATAACGCAACCATGAACAAGCTCAATGGGAAAGAGCTAGATCTACTCTTGGCCATTCTACCTGATAATAATGGCTCTTTGTATGGTGATCTTAAACGGATATGTGAAACTGACCTGGGCCTGATATCTCAGTGCTGTCTCACAAAGCATGTGTTCAAGATAAGCAAACAATACTTGGCAAATGTCTCTCTAAAGATTAACGTTAAGATGGGAGGAAGAAATACTGTTCTTTTAGATGCTATCAGTTGGAGGATACCATTGGTTAGTGACATACCTACCATAATATTCGGAGCCGATGTGACACATCCAGAAACAGGGGAAGATTCCAGTCCATCTATTGCAGCGGTTGTAGCTTCTCAAGACTGGCCAGAAATAACTAAATATGCTGGGCTGGTTTGCGCACAGGCTCATAGACAAGAGCTTATCCAGGATCTGTTCAAGACCTGGTATGATCCTAATAGAGGCACAGTCTATGGTGGAATGGTTAGAGACCTCTTGATGTCCTTCAAAAAGGCAACTGGCCAGAAGCCACTGCGAATCATCTTTTACAGGGATGGCGTGAGCGAAGGTCAATTTTATCAAGTGTTACTTTATGAGTTAGATGCCATCCGTAAGGCTTGTGCTTCACTTGAACCAAACTATCAACCTCCAGTCACATTTGTGATTGTCCAAAAACGACATCATACACGACTGTTCCCCAACAACCCTAAGGAGAAAGGGAGTACCGACAAGAGCGGCAATATTTTACCTGGCACTGTGGTGGATTCGACTATTTGTCATCCTACTGAGTTCGATTTTTACCTATGCAGCCATGCTGGTATTCAGGGAACAAGCAGGCCGGCACACTATCATGTGCTGTGGGATGAGAACAACTTCACAGCTGATGGTATACAGTCTTTGACAAACAATCTCTGTTACACGTATGCACGCTGCACACGTTCTGTCTCAGTGGTTCCTCCTGCTTATTATGCACACCTAGCGGCATTTCGGGCGAGGTTTTATATGGAGCCCGACAAGTCTGAATGTGGGTCTCATGTGGTGGGAGGTGGTCGGAACAATTGTTTGTCAAATCAGTCTGGTGTCCGGCAATTGCCTGCGCTGAAGGAAAATGTAAAGAAGGTGATGTTCTATTGTTGA
>Atr00122.6
ATGCCTCATAGACAAATGAAGGAGAGCACAGAGCAACATTTTATATCCAAAAAACCTCTTCATAACTCCATGAATCAACAAACAACAATTCAAGAGGTAGCCAACTGTAAAACCCAAGAAACGCAACTGGAGAAAACCCAAAACTCCGTTCCTCAAGTGAACAGTAGAGGGAAAAGAAGGGCAAGAGGGAGAGTGAAAGCTTTGAAAGGGGATTCATTCATGCACACAGAAACTGGTGTTGATGGGAATAAGCAATCTTCTTTGTCAATTATGGTTCCAAGGAAGGAATCACAGAATGGGTTTTATCAAAATAGCACCAACAGTCAGGCTTCTGGGCGAGCTTTGAGTTTTCCTCGGCGTCCTGGCTATGGTCAAATGGGTGTGAAATGTATAGTAAAGGCTAACCATTTCCTTGCTGAGTTACCAGATAAGGACTTGAACCATTATGATGTGACCATCACTCCTGAAGTGAGCTCCAAATCTGTGAACAAAGCCATCATAGCACAGTTGGTGAAACTTTACAGGGAGTCAGATTTGGGCATGAGATTTCCTGCTTATGATGGAAAAAAAAGCTTATACACAGCTGGGTTGCTTCCTTTCACTTCAAAGGAGTTTAACATAAAGTTAGATGATGAAGATGATGGAATGGGTGGTGTTAGGAAAGGAAAAGAGTTCAAAGTGGCTATTAAATTTGTTGCTCGAGCCGACTTGCACCATCTACGTGAATTTCTATCTGGTAGGCGATCCGATACTCCTCAGGAAGCTCTTAAAGTTCTTGATGTTGTCTTAAGGGAACTATCAAGTCAAAGGTATTATCCAGTAGGGAGGTCGTTCTATTCTCCTAATCTGCGAAGGCCACAGAGGCTTGGAGATGGATTGGAATCGTGGTGTGGCTTTTACCAGAGCATTAGGCCTACCCAGATGGGCTTGTCACTTAATATTGACATGTCTTCTACGGCTTTCATTGAACCACTCCCTGTGGTGGATTTTGTCGCTCAACTTTTGAAGAAGGATGTCTTGTCGAGGCCGTTGTCTGACGCCGACCGCATAAAGATCAAGAAGGCGCTCAGAGGTGTAAAAGTTGAAGTTACACATAGAGGAAGTGTGCGCCGAAAATACAGAGTTTCGGGATTGACAACACAACCTACGAGAGAGCTAAGGTTTCCAGTCGATGATCAGTCAAACATGAAATCAGTGATTGAATACTTCCAAGAAATGTATGGATTTACAATTAAGCATACTCATCTCCCTTGCCTTCAGGTTGGAAACCAGAAAAAAGCAAATTATTTACCGATGGAGGCATGCAAAATTGTAGAGGGACAGAGATACACGAAGAGGTTGAATGAGAGGCAGATTACTGCCCTGTTGAAGGTTACTTGCCAGAGACCTAAAGATCAAGAAACCGACATTTTGCAGACAGTTCATCACAATGCATATGATCAAGATCCCTATGCGAAGGAATTTGGCCTCGATATCAGTGACAAACTTGCTTCAGTTGAAGCGCGAGTGCTTCCTGCACCTTGGCTTAAATACCATGACACTGGTAAGGAAAAGAACTGTCTACCACAAGTTGGGCAATGGAATATGATGAACAAGAAAATGATAAATGGCAGCACGGTGAATCACTGGGCCTGTATCAATTTTTCCCGAGGGGTTCAAGAAAGCACCGCTCGTGGCTTTTGCCAAGAACTAGCACAGATGTGTCAAATATCTGGCATGGAATTCAATCCTGAACCGGTGATTCCTGTCTATTCTGCCAGACCTGAACAAGTTGAAAAGGCTTTAAAGCATGTCTATAATGCGGCCATGAATAAACTTAAGGGCCAAGAGTTAGAGTTGCTTGTAGCCATTCTTCCTGACAACAATGGTTCATTGTATGGGGATCTTAAACGGATCTGCGAGACTGATCTGGGTTTAATATCTCAATGCTGTTTAACAAAGCATGTATTCAAGATAAGCAAACAGTACCTAGCTAATGTTTCGTTAAAGATCAATGTTAAGATGGGTGGAAGAAATACAGTTCTTTTGGATGCTGTAAGTTGGAGAATCCCTTTGGTCAGTGATATACCGACTATTATCTTTGGGGCAGATGTAACTCACCCAGAGACTGGAGAAGACTCCAGCCCTTCAATTGCAGCTGTTGTAGCTTCCCAGGACTGGCCAGAAGTTACGAAATATGCAGGCCTGGTTTGTGCTCAGGCTCATAGACAGGAGCTTATACAAGATTTGTACAAGACATGGCATGACCCAGTGAGGGGAACAGTAGCTGGAGGCATGATCAGGGAACTCTTAATTTCATTTAGGAAGGCCACAGGACAAAAGCCAATGAGGATAATATTCTACAGGGATGGTGTGAGTGAAGGGCAATTTTATCAAGTATTGCTATATGAGTTGGATGCCATTCGAAAGGCCTGTGAATCCTTGGAGCCAAATTATCAGCCTCCGGTGACATTTGTGGTGGTCCAAAAGCGACACCATACTAGACTCTTTGCCAACAACCATAAGGACAGAAGCAGCACTGACAGAAGTGGCAACATTTTACCTGGCACTGTAGTGGACTCAAAAATATGTCATCCTACCGAGTTTGATTTCTATTTATGCAGTCATGCTGGAATTCAGGGAACAAGTCGGCCGGCTCATTACCATGTGCTGTGGGACGAGAACAATTTCACTGCTGATGGAATGCAGTCTTTAACGAACAATCTTTGTTATACGTATGCGCGATGCACTAGATCAGTTTCAGTGGTTCCTCCTGCATACTATGCACACTTGGCTGCATTTCGAGCAAGGTTTTACATGGAGCCTGAGGTCTCGGACGCTCGAAGCACGAGACCAGTTGAAGGATCGGCTGTTCGTCCTCTTCCAGCATTGAAAGAGAAAGTGAAGAGGGTCATGTTCTACTGCTGA
>AthAGO10
ATGCCGATTAGGCAAATGAAAGATAGCTCTGAGACTCACTTAGTTATCAAAACCCAACCTTTAAAGCACCACAATCCAAAAACCGTTCAAAACGGTAAAATCCCTCCTCCTTCTCCTTCTCCGGTGACGGTGACTACTCCGGCGACGGTTACTCAGAGTCAAGCTTCTTCACCTTCACCACCGTCAAAGAATCGTAGCCGGAGGAGAAACCGTGGTGGAAGAAAATCTGATCAAGGAGATGTTTGTATGAGACCTAGCTCTCGTCCTCGTAAACCGCCACCGCCAAGTCAAACCACTTCCTCCGCCGTCTCCGTCGCCACCGCCGGTGAGATTGTCGCTGTGAATCATCAGATGCAGATGGGTGTTCGTAAAAACTCAAACTTTGCTCCAAGACCTGGATTTGGAACACTTGGAACTAAATGCATTGTTAAAGCTAACCACTTTCTCGCTGATTTGCCTACCAAGGATTTGAATCAGTATGATGTTACAATTACTCCTGAAGTGTCATCAAAGAGTGTTAACAGAGCTATAATTGCTGAGTTAGTTAGACTTTACAAAGAGTCTGATCTCGGGAGGAGACTTCCGGCTTACGATGGCCGGAAAAGTCTTTACACTGCTGGAGAACTTCCTTTTACTTGGAAGGAGTTCAGTGTTAAGATTGTTGATGAAGATGACGGTATCATCAATGGCCCTAAAAGGGAGAGATCATATAAGGTGGCAATCAAGTTTGTTGCACGGGCAAATATGCATCACTTAGGCGAGTTTCTAGCTGGTAAACGGGCAGATTGTCCGCAAGAGGCGGTGCAGATTCTTGATATTGTACTCAGGGAGTTGTCGGTTAAGAGGTTTTGTCCCGTTGGAAGATCTTTCTTTTCGCCTGATATTAAAACACCGCAGCGACTCGGTGAAGGGTTAGAGTCATGGTGTGGGTTTTACCAGAGTATTAGACCAACTCAAATGGGTTTATCACTAAATATCGATATGGCTTCAGCTGCATTCATCGAGCCTCTTCCAGTGATAGAGTTTGTAGCACAGCTTCTTGGAAAGGATGTCTTGTCGAAGCCATTGTCGGATTCTGATCGCGTCAAGATTAAGAAGGGTCTTAGAGGAGTGAAAGTAGAGGTTACTCACAGAGCGAATGTAAGAAGGAAATACCGTGTTGCGGGTTTAACAACTCAACCAACAAGAGAGCTAATGTTTCCAGTAGATGAGAACTGTACTATGAAGTCAGTTATTGAGTATTTCCAAGAGATGTATGGATTCACGATCCAGCACACGCATTTGCCATGTCTCCAAGTTGGAAACCAAAAGAAGGCAAGCTATTTGCCGATGGAGGCATGCAAAATTGTCGAGGGACAACGGTACACGAAAAGGTTGAATGAGAAGCAGATTACTGCTCTCTTGAAAGTTACATGCCAAAGGCCGAGGGACAGAGAAAACGATATTTTGCGGACTGTCCAACACAACGCATATGATCAAGATCCATATGCAAAGGAGTTTGGCATGAACATAAGCGAAAAGTTAGCTTCTGTTGAAGCTCGTATTCTTCCAGCTCCATGGCTTAAGTATCACGAGAACGGGAAAGAAAAAGATTGTCTCCCGCAAGTTGGTCAGTGGAATATGATGAACAAGAAAATGATCAACGGGATGACTGTGAGCAGATGGGCCTGTGTTAACTTCTCACGCAGCGTTCAAGAAAACGTTGCTCGTGGATTTTGTAATGAACTTGGTCAGATGTGTGAAGTCTCAGGCATGGAGTTTAATCCAGAACCCGTGATACCAATATATAGTGCGAGGCCCGATCAAGTCGAGAAAGCTCTAAAGCATGTTTATCACACTTCAATGAACAAAACCAAAGGCAAAGAGTTAGAGCTTCTGCTGGCAATATTACCTGATAACAACGGTTCACTTTATGGTGATCTTAAGAGAATCTGTGAAACCGAGCTTGGTTTGATATCTCAATGTTGTCTCACAAAACATGTGTTCAAGATTAGCAAACAGTATCTGGCAAATGTATCCCTTAAAATCAACGTAAAGATGGGAGGAAGGAACACAGTTCTAGTAGACGCCATAAGCTGTAGAATACCACTGGTTAGCGATATACCGACAATCATTTTTGGCGCAGACGTGACTCACCCAGAGAACGGGGAAGAGTCAAGCCCTTCAATCGCTGCTGTTGTTGCTTCTCAAGACTGGCCTGAAGTGACAAAATATGCGGGTTTAGTTTGTGCTCAAGCTCACAGGCAAGAACTTATACAAGATTTGTATAAAACATGGCAAGATCCTGTTCGCGGTACTGTTAGTGGCGGTATGATCAGGGACCTTCTTATCTCATTTAGAAAAGCAACAGGGCAAAAACCGCTTCGAATTATCTTTTATCGTGATGGAGTAAGCGAAGGGCAATTCTATCAAGTTTTACTCTATGAGTTGGATGCAATTCGAAAGGCTTGTGCATCGCTTGAACCGAATTATCAGCCACCGGTGACATTCATAGTTGTACAGAAGCGTCACCACACTCGTTTGTTTGCTAATAATCACCGAGACAAAAACAGTACTGACCGAAGCGGAAATATCTTACCAGGTACTGTAGTTGACACTAAAATATGTCATCCAACTGAATTCGACTTCTACCTTTGTAGCCATGCGGGTATTCAGGGAACAAGCAGGCCTGCACATTACCATGTTCTTTGGGACGAGAACAATTTCACAGCAGATGGTATTCAATCTCTGACTAACAATCTCTGTTATACCTATGCGCGGTGCACTCGGTCGGTCTCTATAGTTCCTCCAGCGTATTATGCTCATCTTGCAGCATTTCGAGCACGTTTCTACCTGGAACCGGAGATAATGCAAGACAACGGATCACCGGGTAAAAAGAACACGAAAACAACAACTGTCGGAGACGTAGGTGTGAAGCCTTTACCAGCCTTGAAGGAGAATGTGAAGAGAGTAATGTTCTACTGCTAA
>OsaAGO10
ATGGCGCCGCCCCGGCACCAGCCGGCAGCTGGGAAGGCGGGCGGCGGGCGCGGGCATGGGCATGGGCATGGGCATGGTGGTGGTGGTGGTGGGCCGGCGGCGAGGAAGCAGCCGTTGCAGAGTAGCATGGCGCAGCCCAAGGCGGAGACGGCGGCGGCGACGGCGGCGGTCGCGCCGCCGGAGGGAGGGAAGAAGTGCGGCGGCGGTGGCGGGAGGCGGCGCGGCGGGCGCGGGCGCGGCGGCAGGGCGGGTGCGGGGCCGGGGCCGGGGCTGGCGGCGGCGCCGGCCGTGGTGGTGGCGCCCGCGGCGCGCGCCGTCATTGGGCCGCCGGTGGCGAGCAAGGGGCTGTCGTTCTGCCGGCGGCCGGGGTTCGGGACGGTGGGCGCCCGGTGCGTCGTGAAGGCGAACCACTTCCTCGCCGAGCTCCCCGACAAGGATCTCACCCAGTACGACGTGAAGATCACGCCGGAGGTGAGCTCCCGGAGCGTGAACCGGGCAATCATGTCGGAGCTGGTCCGCCTCTACCACGACTCCGATCTCGGAGGTCGCCTCCCGGCCTACGACGGCCGCAAGAACCTCTATACCGCCGGGACGCTCCCGTTCGACGCGCGCGAGTTCGTCGTCCGCCTCACCGACGACGACGACGGCACCGGCGTCCCGCCACGGGAGAGGGAGTACAGGGTCGCCATCAAGTTCGCCGCGCGCGCCGACCTCCACCACCTCCGGCAGTTCATCGCCGGGCGCCAGGCCGACGCGCCGCAGGAGGCTCTCCAGGTGCTCGACATCGTGCTCCGTGAGCTTGCCAACCGCAGGTATGTCTCGATAGGGCGGTCGTTCTACTCGCCGGACATAAGGAAGCCGCAGCGGCTCGGCGATGGCCTACAGTCATGGTGTGGGTTCTACCAGAGCATCCGGCCGACTCAGATGGGGTTGTCGCTTAACATTGATATGTCATCTACCGCGTTCATCGAGCCGCTACCAGTGATCGAATTCGTGGCCCAAATACTAGGGAAGGATGTCATATCGAGGCCATTGTCGGATGCAAACAGAATCAAGATCAAGAAAGCCTTGCGGGGCGTGAAAGTTGAAGTCACTCACCGGGGAAATGTGAGGCGGAAGTATCGCATTTCAGGGCTGACAACACAACCAACTCATGAACTGATTTTCCCAATCGATGACCAAATGAACATGAAATCTGTCGTAGAGTATTTCAAGGAAATGTATGGCTTCACCATTCAGCATCCCCATCTTCCCTGCCTTCAGGTGGGAAACCAAAAGAAGGCAAACTATCTACCAATGGAGGCCTGTAAGATTGTTGAGGGTCAGAGATATACAAAGAGGTTGAATGAAAAGCAGATCACATCATTACTCAAGGTTACTTGCCGTAGGCCTAGAGAACAGGAGATGGATATTCTACAGACAGTTCAACAAAATGGATATGAGCAAGACCCTTATGCAAAAGAATTTGGAATCAACATTAGTGAGAAGCTAACCTCAGTTGAAGCTCGGGTCCTTCCTGCACCTTGGCTGAAATATCATGATACTGGGAAGGAAAAGGAGTGCTTGCCACAAGTTGGTCAGTGGAACATGGTGAACAAGAAAGTGATAAATGGGTGCAAGGTGAATCATTGGGCTTGTATAAATTTCTCAAGGAGTGTGCAAGAAACTACTGCTCGGGGATTCTGCCAGGAGTTGGCACAAATGTGTCAGATATCCGGCATGGAATTCAACAGTGAGCCTGTGATACCAATATACTCAGCTAGACCAGATCAAGTAGAGAAGGCGCTTAAGCATGTGTATAATATGTCATTAAACAAGCTCAAGGGAAAAGAGCTTGAGCTTCTTTTGGCCATCCTCCCTGACAACAATGGTTCTTTATATGGTGATATAAAACGTATATGTGAAACTGACTTGGGGTTGATATCACAATGTTGCTTAACCAAACATGTTTTCAAGATCAGCAAGCAGTACCTGGCAAATGTCTCACTTAAAATCAATGTTAAGATGGGAGGAAGAAACACCGTGCTGCTGGATGCAATAAGTTGGAGGATTCCTTTGGTCAGTGACATACCAACTATTATATTTGGTGCAGATGTCACGCATCCTGAAACCGGGGAGGACTCTAGCCCATCCATTGCTGCTGTTGTTGCATCTCAAGACTGGCCAGAAGTTACAAAGTATGCTGGATTGGTGTGTGCTCAGGCTCATCGGCAAGAGCTCATTCAAGATCTTTACAAGACATGGCATGATCCTCAAAGAGGCACCGTAACAGGAGGCATGATCAGGGAGCTCTTAATATCCTTCAGGAAGGCCACTGGGCAAAAGCCATTGAGAATAATTTTCTACAGGGATGGTGTCAGTGAAGGCCAATTCTACCAAGTTCTCCTCTATGAGTTGGATGCTATCCGCAAGGCATGTGCATCTCTAGAACCAAATTATCAGCCTCCTGTAACATTCGTGGTTGTCCAAAAGCGTCACCATACAAGACTCTTCGCAAACAATCACAAAGACAGAAGTAGCACGGACAAAAGTGGAAACATTTTGCCTGGAACTGTTGTTGATTCAAAGATCTGCCACCCATCAGAGTTTGATTTCTACCTCTGTAGCCATGCTGGAATTCAGGGAACAAGTAGGCCAGCTCACTACCACGTCCTTTGGGATGAGAACAATTTCACTGCAGACGAAATGCAGACATTGACAAACAACCTTTGCTACACTTATGCACGGTGCACACGCTCTGTTTCTGTTGTTCCACCTGCATACTATGCGCATCTGGCTGCGTTTCGAGCGCGGTTCTACATGGAGCCAGAGATGTCGGAGAACCAGACGACGTCGAAGAGCTCCACTGGGACGAACGGAACCTCGGTGAAGCCATTGCCTGCGGTGAAGGAGAAGGTGAAGAGGGTGATGTTCTACTGTTGA
>Pab594g0010
ATGCCGAGAAGGCGAAAGATGAAGGGAGGAGGGGGTGGAAGGGAGGATAATGGAGCAGTTGGGGATGTTATTCACCATTCCTCCGCCACTGCTCTCCCTCTTCTACCCGCTGAAAGGGTTAATAAGACACCACTGAGAGCAGCAACAGCAGAAGTAGAAGCAGTAGGTTTGCCTGTGTCAAGCAAAGCTTTGCGGTTTCCTCAACGACCAGGATTAGGTCAAGCAGGCATGAAATGCATTGTGAAAGCGAATCACTTCTTGGCTCAGCTCCCCGACAAAGATCTCCATCAATACGACCTGGTGAAAATGTATAGAGATACCGAGTTGGGTAGGAGGCTTCCTGTGTATGATGGCCGAAAGAGTCTTTATACTGCTGGTTTGCTGCCCTTCACGTCGAAAGAATTTACTATAGCTCTTGCAGGGGAAGATGATGGAATCGGCGCTCCAAGTTGCAAAGAAAAAGTATCGAAGAAAAGACAATTCAAGGTTTTTATCAAGTTTGCAGCGCGAGCAGATTTACACCATTTAGGGCAGTTTTTAGCTGGTAGGCAAGCGGATGCTCCTCAGGAAGCTCTCCAGGTGCTTGATATTGTACTCAGGGAATTGTCAATTCAGAGGTATTGTCCTGTCGGAAGGTCCTTTTACTCTCCTGCCTTGGGTAGAAGGCAACCGCTTGGAGAGGGTTTGGAAACCTGGCGCGGGTTTTACCAAAGCATCAGGCCAACCCAAATGGGATTGTCTCTTAACAGAGATATGTCTTCAATTGCTTTCATTGAACCGTTTCCTGTCATTGAATTTATAGCAAAAGTTTTAAATAAGGATGTGGTAACAAGGCCCTTGTCTGATGCTGATCGTATAAAGTTGGAAACCTGGCGCGGGTTTTACCAAAGCATCAGGCCAACCCAAATGGGCTTGTCTCTTAACATAGATATGTCTTCAACTGCTTTCATTGAACCGCTGCCTGTCATTGAATTTATAGCAAAAGTTTTAAATAAGGATGTGGTAACAATGACTGCGGGCTTTTGTGTGAATCAGATTAAAAAGGCCTTAAGAGGTGTAAAAGTAGAAGTGACACACAGGGTAAATGTGCGTAGGAAGTACCGTATCTCTGGATTGACTTCACAATCTACTCGGGAACTGATATTCCCGGTGGATGATAAATCAACAATGAAATCAGTAGTTGAATATTTCCAAGAAATGTATGGCTTTACAATACAACATACTCATCTGCCTTGTCTTCAAGTGGGAAACACACAGAAAGCAAACTATCTACCAATGGAGGCTTGCAAGATAGTGGAAGGCCAGAGATATTCAAAACGATTAAACGAGAAACAAATTACTGCTCTATTAAAAGTTACATGTCAGCGGCCCCGAGAAAGGGAAATGGACATCTTGCAGACTGTGTATCATAATGATTATGACCAAGATCCTTATGCAAAGGAATTTGGTCTAAAAATTAGTGACAGACTTGCTTCTGTAGAAGCTCGAATTCTTCCTGCTCCATGGTTGAAATACCATGATACTGGGAAGGAAAAAGTATGCCTACCTCAGGTTGGTCAGTGGAACATGATGAATAAGAAAATGGTGAATGGAGGCACAGTCAACCACTGGGCTTGTATCAACTTCTCACGGGGCGTCCAAGAAAGTGTTGCTCTTGGATTTTGTCACGAGTTAGCTCAAATGTGCCAAATCTCTGGCATGGTATTCAATCTTGAACCTGTTATTCCAATCTACACGGCACGACCTGACCAGGTTGAAAAAGCTCTGAAAATTGTATACAAAGATGCAATGAACAAACTCAGAGGCAAGGAATTGGAGCTCCTCATAGTCATTCTACCTGACAACAATGGCTCTCTGTATGGAGATGTCAAACGAATATGTGAAACTGATCTTGGATTGATAACTCAATGCTGTTTGACAAAATATGTGTATAAAGTCAACAAACAGTACCTGGCTAATGTCTCCCTAAAGATTAATGTAAAGATGGGTGGTAGAAACACTGTACTTTTGGATGCTCTCAGTTGCAGAATACCTTTAGTTAGCGATATACCGACCATAATTTTTGGAGCAGACGTAACTCATCCAGAGAATGGAGAGGATTCCAGTCCATCCATAGCAGCTGTTGTTGCATCTCAAGATTGGCCAGAAGTCACAAAGTATGCAGGCTTAGTATGTGCTCAGGCACACCGGCAAGAGCTGATCCAAGATTTATTTAAGACCTGGCAGGATCCTGTGAGGGGCACTGTATTTGGTGGCATGATAAGGGAGCTCTTAATTTCTTTTCGAAAAGCAACGGGACAGAAGCCTTTAAGAATTATATTTTACAGAGATGGTGTGAGTGACTGCCAGTTTTATCAAGTACTCTTATATGAATTAGATGCAATCCGCAAGGCCTGTGCATCACTTGAGCCAAATTATCAACCTCCTGTGACTTTTGTAAGTGGCAACATTTTGCCAGGCACTGTGGTGGATACCAAAATATGTCATCCAACTGAATTTGATTTTTTCCTCTGCAGTCATGCTGGTATTCAGGGAACAAGTAGGCCTGCTCACTACCATGTTCTTTGGGATGAGAACAATTTCACAGCAGATGGAATGCAGTCGTTGACAAATAATCTGTGCTACACGTATGCTCGCTGTACACGTTCAGTTTCCGTAGTCCCGCCAGCATACTATGCTCACTTGGCTGCATTTCGAGCGCGATATTACATGGAACCAGAGATGTCAGAAGGTGGATCCTTGTCCAACGGGAGGAGTGCTGCAGCAGGAGGAGGATCACGGAATGGCCGTGTATCGAGTGGGACTGGGAATGGGAATGGGAATGGGAGTGGAAATGGGGGTGTTCGCCCGTTACCGGCTCTCAAGGAAAATGTGAAAAGGGTCATGTTCTATTGCTGA
>Pab10429131g0010
ATGACGCCTGAGGTGACTTCACGAGGTGTCAACAGAGCTGTTATGAAACAGCTAGTCAACCAATACAGAGATACCCATTTGGGTAAAAGGCTTCCTGCCTATGATGGTCGAAGAAGTCTGTACACGGCTGGGCCATTGCCCTTTACCTCAAAAGAATTTAACATACTGCTTGTGGATGCTGAGGATGGAACTGGTGGTCAAAGAAGGGACCGGCAGTTCAAGGTGGTTATAAATTTTGCAGCCCGAGCTGACCTGCACCATTTAGGCCAATTCTTATCTGGGAGGCAGGCTGATGCACCTCAGGAAGCTCTTCAAGTGCTTGATATCGTCCTTCGGGAGCTACCAACTGAAAGGTACACTCCTGTTGGGAGATCATTTTATTCTCCTGACCTGGGGGCAAGGCAGTCCCTTGGAGAGGGTTTGGAAAGTTGGCGTGGGTTTTACCAAAGTATAAGGCCAACCCAGATGGGATTATCCCTTAATATTGATATGTCTTCAACTGCATTCATTGAACCGTTACCTGTGGTTGATTTTGTTTCACATCTGTTGGGTAAGGATGTGACAGCAGTACTTTTATCTGACACTGATCGTGTAAAGATTAAAAAGTCATTAAGAGGTGTTCGAGTTGAGGTAACCCACAGGGGAAATATGCGTCGAAAATACCGGATTGTTACATTGACATCACAACCTACACAGGAGCTAACCTTCCCCATGGATGACAATTCAACTATGAAATCAGTAGTTGAATATTTTCGAGAAACATATAGGATTTCCATACAGCATACTCAACTTCCATGCCTCCAAGTTGGAAATCAGCAGAGGCCAAACTATTTGCCAATGGAGGTTTGTAAAATAGTGGAGGGGCAGCGCTATTCAAAGAAGTTAAATGACAAACAAATCACTGCCTTGCTGAGGGTTACATGCCAGCGGCCTCAAGATAGGGAGAATGGCATTTTGCAGACAGTATATAAAAATGCATATAATAAGGACCCTTACGCAAAAGAATTTGGCATCAAAATCAGTGATAAACTTGCCTCTGTAGAAGCACGAATTTTGCCTGCTCCTCGGCTTAAATATCATGATTCTGGCAAGGAGAAGGACTGCCAACCTGAG
>Pab118377g0010
ATGCCCAGAAGAAAGAAGACCCCCAAGGAAGGGGAAGGGTTTCAGCCGGGGGAGAGTTCCGAACAGGGACGACAACAAGTACCGTCTCAGGATTTCCGTGTTCAAGCCTCGTCTCAAGATGTTCGGGTTCAGCAACAGGCGGCCCCCCAACAGGAAAGGCATTATCCACAACAAGGCCGTGGAGGATTCATGCAACCTGCAAGAGGGGGCTTCCCCCAGCAGCAGGGCAGGGGTGGAGGGTATATGCCGCAGGGCCGTGGTGGTGGACAGGGGCAGCAACAAGCCTGGGGTGGTGGGCAGCCTTTCCAGGGTCAGCAGGGTCCAGGGTTTTCTCATGGTGTCCAGCAGCAGTTCCCACAAGGAGGACCGCAGAGACAACCACAGATGGGGGGAAGAGGAGGCGGTGAACTTGGTGGTGGGAGAGGAGAATCAGGTGGTGGGAGAGGAGAATCAGGTGGTGGGAGAGGAAGAGGACGGAGAGGAAGAGGAGGAGGAGGAGGTGGGGGAGGGCCTAATCCCTATGCACCTCCTGCAGGCCCAGTTAGGCCTTCATTTCCCGATCTGCCCCAAGCTTTTCAGCCGCTTTCTGCTACCGCTGCTCCTTACCAACAGCAGCAGGTTGTGGCAGGAGAGCAGGCTGGAACCGGCATGCAAGTCCGAGCATTCGTTCCTGAATTTCTGATGCCTGCCGAATCTAGCGATCCTCCTTCTGAATCTAGTGCTCCTGCTGCGGAAGCAGCAGGCCCTGTGGAGGAGCAGTTACAAAGGCTTACATTGCAAGCTACTGCAGCTGACGTGGCTGGAACTTCTCAAGTTGTCCCTGCACTTCCAATGTCCAGCAAAGGGATGCGGTTTCCGATGCGTCCAGGCATGGGGAAAAGTGGCATGAGGTGCATTGTCAAAGCAAATCATTTCTTTGCACAGCTGCCAGATAAAGATCTTCATCAATATGATGTTTCCATAACACCCGAGGTCACTTCTCGTGGTGTCAATAGGGCTGTAATGGAGCAGCTGGTCAAATTATATCGAGAGTCTCATTTGGGCAGGAGGCTACCTGCATACGATGGTCGCAAGAGCCTGTACACTGCTGGGGCACTGCCCTTTACCTCCAAAGATTTTAGCATCAATCTTGTTGATGAGGATGATGGTATGGGTGGCCTTAGAAGAGAAAGAAATTTCAAGGTGGTTATCAAGTTTGCAGCTCGTGCTGATCTACACCATTTAGGTCAATTTTTATCAGGGAGGCAGGCAGATGCCCCCCAGGAGGCTCTGCAGGTTCTAGATATTGTGTTACGTGAATTACCCACTCACAGGTATTCGCCTGTTGGGAGGTCCTTTTACTCCCCTGATTTAGGAACGAGGAAACAACTTGGGGAGGGCTTAGAGAGCTGGCGTGGATTTTACCAGAGTATCAGGCCCACTCAAATGGGTTTGTCGCTTAACATTGACATGTCTTCAACTGCTTTTATTGAACCGTTGCCCGTAATTGATTTTGTGGCACAGCTTTTGAATAGGGATATGGTGTCAAGGCCATTGTCTGATGCTGATCGTATAAAAATTAAAAAGGCACTGAGAGGTGTTAAAGTTGAGGTAACGCACAGGGCGAACATGCGTAGGAAATACCGCATTTCTGGGTTAACATCACAACCAACGCGGGAGCTTACGTTTCCAGTCGATGAAAGAGGAACGATGAAATCAGTAGTAGAATACTTCCAAGAGACTTATGGGTTTACGATTCAGCATACTAGCTTGCCTTGTCTTCAAGTTGGAAATCAGCAAAGGCCAAACTATTTGCCCATGGAGGTTTGCAAAATAGTTGAGGGCCAACGGTACTCCAAACGATTGAATGAGAGACAAATCACTGCCCTGTTGAAAGTAACGTGCCAGCGTCCTAAAGACCGAGAGATGGACATTTTACAGACTGTTTATCACAATGCATATCATGAGGATCCTTATGCAAAGGAATTTGGTATCAAAATTAGTGACAGACTTGCCTCGGTTGAAGCTCGGATTTTGCCTCCACCTTGGCTCAAGTATCATGATACTGGAAGGGAGAAAGATTGCTTGCCGCAGGTCGGACAATGGAATATGATGAACAAGAAAATGGTGAATGGAGGAACAGTAAACTCCTGGGCTTGTGTGAACTTTTCTCGAAGTGTCCAGGACAGTGTTGCTCGTGGTTTTTGTCATGAGTTGGCACAGATGTGTCAGATCTCTGGCATGGTATTTAATCCAGAACCTGTCATTCCTATCCACGGGGCACGACCGGATCAAGTTGAGAGAGCACTGAAGACTCTGTACAAAGAGGTGACGAACAAGCTTAAGGGAAAGGAACTGGAACTTCTTGTTGTTATTTTGCCTGACAACAATGGTTCTTTGTATGGTGACTTGAAGCGTATATGTGAGACTGACCTTGGTTTAGTTTCCCAGTGTTGTCTGACAAAACATGTCTTTAAAATGAGCAAACAGTATCTTGCAAATGTTGCTCTTAAAATTAATGTTAAGGTCGGTGGAAGAAACACTGTCTTAGTTGATGCACTGTCAAGGAGGATACCTTTGGTTAGTGACAAACCTACAATAATCTTTGGAGCAGATGTAACCCATCCACACCCTGGAGAGGATTCAAGTCCATCAATAGCTGCTGTTGTAGCATCTCAAGATTGGCCTGAAGTCACCAAATATGCAGGCTTAGTTTGTGCTCAGGCACATCGTCAAGAACTTATTCAGGATCTTTATAAAGTCTGGCAGGATCCTGTGCGAGGGACTGCAACTGGAGGCATGATAAAGGAATTGTTGATTTCCTTCCGAAGGAATACAGGGCACAAGCCAGAGCGAATAATATTTTACAGAGATGGAGTAAGCGAGGGCCAGTTTTATCAAGTTCTGTTGTACGAGTTAGATGCTATACGCAAGGCCTGTGCATCTCTTGAGCCAAATTATCAGCCTCCGGTGACTTTTGTGGTGGTTCAAAAGCGTCACCATACCAGACTCTTCGCAAACAACCATCAAGATCGAAATGCTACGAACAACCATCAAGATCGAAATGCTACAGATAGGAGTGGAAACATTTTGCCAGGCACTGTAGTTGATTCCAAAATTTGCCATCCCACAGAATTTGACTTTTACCTCTGCAGCCATGCTGGTATTCAGGGAACTAGCAGACCTGCCCATTATCATGTTCTTTGGGATGAAAACAAATTCACAGCTGATGGATTGCAGTCCTTAACTAACAATCTCTGCTACACATATGCAAGGTGTACACGCTCAGTTTCTATAGTTCCACCAGCGTATTATGCCCATCTGGCTGCATTTCGGGCTCGGTTTTATATGGAGCCAGAAACATCAGATAGTGGTTCCTTATCTAGTGGTGTTCCTGGTAGTCGCATGACTGCTGCTAGTTCAGGTTCTCGGAGCACTCGTGTACCTGCGGGAACAACTGTTCGGCCTTTGCCAGCTCTGAAAGAAAATGTCAAGAGAGTTATGTTCTACTGCTAG
>Smog10998
ATGGCCAGGCATCCACAATACTCGCAGCATTACCAAGTAGGAGGAACTAGTGGTGGAAGGAGTGGAGGTCAGTATAGTCAATCAAGTAGTGGCCGTGGAGGAGGAGGAACGGGAGGATATCATGGGCAGCAGCAGCCGCGACAAGCTCCAGCAGTGAGCGCAGTGGTAGAGCAATTTTCTGGATTGGGTGTGGAAGTTCCAGTTCCTGCGCAACCAGCGCCACCGCAGCCGAGCGTCGTAGCTCCTCCAGCGTCTAGCAAGGCCTTGAGATTTCCGCTGAGGCCCGGACGCAGCCAAACGGGGGTTAAGTGCATTGTCAAGGCGAATCACTTCTTTGCAGAGCTACCAGATAAGGATCTACACCACTATGATGTGACGATCACTCCCGAGGTGATATCGCGTGGTGTGAATCGAGCGGTCATGGAGCAGCTCGTTAAGTTTCACAGGGATTCGAGTTTGGGTCACAGGCTCCCAGTGTATGATGGCCGGAAAAGCCTGTACACTGCTGGGCCTTTACCCTTCCATTATAAGGACTTTCAGGTAAGTCTGCCGGAGGAAGATGATGGATGTGGTACACCGAGGAGAGATCGGCAGTTCAAGGTGGTCATCAAGTTCGCTGCTCGTGCTGATCTGCATCATCTTGGCCAGTTTCTGGCCGGGAGGCAAGCAGATGCTCCTCAAGAGGCCTTGCAAGTGCTGGACATAGTGCTGCGAGAGCTTCCTACCCATAGGTATTCGCCTGTTGGACGATCGTTTTATTCACCAGACTTAGGACGTACACAATCCCTCGGTGACGGCTTAGAAAGCTGGCGAGGGTTCTACCAGAGTATAAGGCCCACGCAAATGGGTCTTTCTCTGAATATTGACATGTCATTTACTGCTTTCATTGAGCCGCTGCGCGTGGTGGACTTTGTTGGCAAACTCCTTAACAAGGACGTAAGCAGGCCACTTTCGGACGCTGACCGCATCAAGATCGAAAAAGCTCTGAGAGGGGTCAAAGTGGAAGTTACACATCGCGGAACCATGCGACGAAAATACAGGATTTCTGGCTTAACTTCTCAGCCTACTCAAGAACTAATGTTTCCTGTTGATGATAGAGGTACAATGAAATCGGTAATGGAGTATTTCCGAGATACATATCACTACACTATACGAAGCCCATCTTTACCTTGTTTACAAGTTGGAAATCAAGAAAGACCAAATTATCTGCCAATGGAGGTCTGCAAGATTGTGGAAGGACAAAGGTATACTAAACGTCTCAACGAGCGTCAAGTGACAGCCCTTCTAAAAGTAACATGCCAACGGCCCAGGGAAAGAGAACTCGATATTTTGCAAACTGTTTATCATAATGCATATAATCAAGACCCATACGCCCAGGAGTTTGGGATACGTATCAGTGACAGACTGGCTCTCGTGGAAGCTAGAATACTGCCTGCCCCACGGCTGAAATATCATGAAACGGGTAGAGAAAAGGATTGCTTGCCTCAAGACGGGACCTGGCATATGATGAACAAGAAAATGGTCGATGGAGGGACAGTGAACTACTGGGCATGCGTCAATTTCTCTCGTACTGTTCAAGATAATATAGCTCGGGGATTTTGTAACGACCTTGCTCAGATGTGTCTTATTTCCGGAATGGCGTTTGCTGCTGAACCTATCATTCCAGTTCATGCTGCACGCCCAGACCAGGTAGAACGTGCTCTGAAGTCGGTATATCGTGAAGTTCAAAGCAAGGTCAAAGGAAAGGAATTAGAGTTACTGATTGCCATATTACCTGACAACAATGGCTCACTTTATGGCGACTTGAAACGAATTTGCGAAACAGACCTGGGATTGGTTTCTCAATGCTTCTTGACAAAGCACGTCTTTAAGAGAGGAAAGCAGTGTCTTGCTAATGTTGCGTTGAAAATCAATGCCAAGGTCGGAGGCAGAAACACTGTCTTGGTGGATGCACTATCTCGGAGGCTTCCTTTAGTAAGTGATACGCCAACAATTATATTTGGAGCGGATGTTACGCATCCTCATCCTGGAGAAGATTCGAGTCCCTCGATTGCAGCGGTAAGTGATTGGCCAGAAGTCACGAAATACGCAGGTCTAGTGTGCGCTCAAGCTCACAGACAAGAGTTGATCCAAGATTTGTATAAAACATGGGTTGATCCTCAGAAGGGAACCATGAATGGCGGTATGATAAGAGAGCTTTTAATTTCTTTCCGAAGTGCCTCTGGATACAAACCTGGAAGAATCATCTTCTACAGAGATGGTGTGAGCGAAGGACAGTTCTACCAAGTTCTCCTTCACGAGCTGGATGCAATTAGAAAGGCTTGCGCGTCACTCGAGCCGAACTATCAGCCTCTCGTGACGTTCGTTGTGGTCCAGAAACGGCACCACACCCGGCTATTTGCTAACGATCACGACGATACAAGAACCACTGATAAGAGTGGAAATATCCTGCCAGGCACTGTGGTGGATTCGAAGATTTGCCATCCAACGGAGTTTGACTTCTACCTTTGCAGCCATGGCGGCATTCAGGGAACAAGCAGACCAGCACACTATCACGTACTTTGGGACGAGAACAAGTTCACTGCCGATGGCTTGCAGTCCCTCACCAACAGCCTGTGCTACACTTACGCTCGCTGCACACGCTCAGTCTCGATAGTACCACCTGCATACTACGCTCACCTGGCTGCGTTCCGCGCGAGATTCTACATGGAGCCGGACGCGTCCGAGGCTGGCTCCGTCCACCGGAACACTGCTCCCCGAGCTGGTAATTGCCAGGATGGCTCCATCCGGCCGCTGCCCGCGTTGAAGGACAAGGTTAAGAAGGTCATGTTCTACTGCTAG
>Smog11015
ATGGCCAGGCATCCACAATACTCGCAGCATTACCAAGTAGGAGGAACTAGTGGTGGAAGGAGTGGAGGTCAGTATAGTCAATCACGTAGTGGCCGTGGAGGAGGAGGAACGGGAGGATATCATGGGCAGCAGCAGCCACAGCAGCAGCAACAGCCGCGACAAGCTCCAGCAGTGAGCGCCGTGGTAGAGCAATTTTCTGGATTGGGTGTGGAAGGTCCAGTTGCTGCGCAACCAGCGCCACCGCAGCCGAGCGTCGTAGCTCCTCCAGCGTCTAGCAAGGCCTTGAGATTTCCGCTGAGGCCCGGACGCGGCCAAACGGGGGTTAAGTGCATTGTCAAGGTGAATCATTTCTTTGCAGAGCTACCAGACAAGGATCTACACCACTATGATGTGACGATCACTCCCGAGGTGACATCGCGTGGTGTGAATCGAGCGGTCATGGAGCAGCTGGTTAAGCTTCACAGGGATTCGAGTTTGGGTCACAGGCTCCCAGTGTATGATGGCCGGAAAAGCCTGTACACTGCTGGGCCTTTGCCCTTCCATTATAAGGACTTTCAGGTAAGTCTGCCGGAGGAAGATGATGGATGTGGTACACCGAGGAGAGATCGGCAGTTCAAGGTGGTCATCAAGTTCGCTGCTCGTGCTGATCTGCATCATCTTGGCCAGTTTCTGGCCGGGAGGCAAGCAGATGCTCCTCAAGAGGCCTTGCAAGTGCTGGACATAGTGCTGCGAGAGCTTCCTACCCATAGGTATTCGCCTGTTGGACGATCGTTTTATTCACCAGACTTAGGACGTAGACAACCCCTCGGTGACGGCTTAGAAAGCTGGCGAGGGTTCTACCAGAGTATAAGGCCCACGCAAATGGGTCTTTCTCTGAATATTGACATGTCATCTACTGCTTTCATTGAGCCGCTGCCCGTGGTGGACTTTGTTGGCAAACTCCTTAACAAGGACATAAGCAGGCCACTTTCGGACGCTGACCGCATCAAGATCAAAAAAGCTCTGAGAGGGGTCAAAGTGGAAGTTACACATCGCGGAACCATGCGACGAAAATACAGGATTTCTGGCTTAACTTCTCAGCCTACTCAAGAACTAATGTTTCCTGTTGATGATAGAGGTACAATGAAATCGGTAATGGAGTATTTCCGAGATACATATCACTACACTATACGAAGCCCATCTTTACCTTGTTTGCAAGTTGGAAATCAAGAAAGACCAAATTATCTGCCAATGGAGGTCTGCAAGATTGTGGAAGGACAAAGGTATACTAAACGTCTCAACGAGCGTCAAGTGACAGCCCTTCTAAAAGTAACATGCCAACGGCCCAGGGAAAGAGAACTCGATATTTTGCAAACTGTTTATCATAATGCATATAATCAAGACCCATACGCCCAGGAGTTTGGGATACGTATCAGTGACAGACTGGCTCTCGTGGAAGCTAGAATACTGCCTGCCCCATGGCTGAAATATCATGAAACGGGTAGAGAAAAGGATTGCTTGCCTCAAGACGGGACCTGGAATATGATGAACAAGAAAATGGTCGATGGAGGGACAGTGAACTACTGGGCATGCGTCAATTTCTCTCGTACTGTTCAAGATAATATAGCTCGGGGATTTTGTAACGACCTTGCTCAGATGTGTCTTATTTCCGGAATGGCGTTTGCTGCTGAACCTATCATTCCAGTTCATGCTGCACGCCCAGACCAGGTAGAACGTGCTCTGAAGTCGGTATATCGTGAAGTTCAAAGCAAGGTCAAAGGAAAGGAATTAGAGTTACTAATTGCCATATTACCCGACAACAATGGCTCACTTTATGGCGACTTGAAACGAATCTGCGAAACAGACCTGGGATTGGTTTCTCAATGCTGCTTGACAAAGCATGTCTTTAAGAGAGGAAAGCAGTATCTTGCTAATGTTGCGTTGAAAATCAATGTCAAGGTCGGAGGCAGAAACACTGTCTTGGTGGATGCACTATCACGGAGGCTTCCTTTAGTAAGTGATACACCAACAATTATATTTGGAGCGGATGTTACGCATCCTCATCCTGGAGAAGATTCGAGTCCCTCGATTGCAGCGGTTGTCGCTTCTCAGGATTGGCCAGAAGTAACGAAATACGCAGGTCTAGTCTGCGCTCAAGCTCACAGACAAGAGTTGATCCAAGATTTGTATAAAACATGGGTTGATCCTCAGAAGGGAACCATGAATGGCGGTATGATAAGAGAGCTTTTAATTTCTTTCCGAAGTGCCTCTGGATACAAACCTGGAAGAATCATCTTCTACAGAGATGGTGTGAGCGAAGGACAGTTCTACCAAGTTCTCCTTCACGAGCTGGATGCAATTAGAAAGGCTTGCGCGTCACTCGAGCCGAACTATCAGCCTCTCGTGACGTTCGTTGTGGTCCAGAAACGGCACCACACCCGACTATTTGCTAACGATCACGACGATACAAGAACTACTGATAAGAGTGGAAATATCCTGCCAGGCACTGTGGTGGATTCGAAGATTTGCCATCCAACGGAGTTTGACTTCTACCTTTGCAGCCATGCCGGCATTCAGGGAACAAGCAGACCAGCTCACTATCACGTACTTTGGGACGAGAACAAGTTCACTGCCGATGGCTTGCAGTCCCTCACCAACAGCCTGTGCTACACTTACGCTCGCTGCACACGCTCAGTCTCGATAGTACCACCTGCATACTACGCTCACCTGGCTGCGTTCCGCGCGAGATTCTACATGGAGCCGGACGCGTCCGAGGCTGGCTCCGTCCACCGGAACACTGCTCCCCGAGCTGGTAATCGCCAGGATGGCTCCATCCGGCCGCTGCCCGCGTTGAAGGACAAGGTTAAGAAGGTCATGTTCTACTGCTAG
>Smom75582
ATGCCAAGGAGGAGAAAGACGCCCAGAGAGGATGAGAAAGGATCTTCTCCACCTTCGTCGAGCGGAGCTTCTCCACAGCCGCCGCCCCGTGCCGCCGCGAGCTCCAGCTCAAGCTCCACTCCGCCACCGCAAGCTTCACAAGACGCTTTAGCCATGGCCAGGCATCCACAATACTCGCAGCATTACCAAGTAGGAGGAACTAGTGGTGGAAGGAGTGGAGGTCAGTATAGTCAATCAAGTAGTGGCCGTGGAGGAGGAGGAACGGGAGGATATCATGGGCAGCAGCAGCCACAGCAGCAGCAACAGCCGCGACAAGCTCCAGCAGTGAGCGCAGTGGTTGAGCAATTTTCTGGATTGGGTGTGGAAGTTTCAGTTCCTGCGCAACCAGCGCCACCGCAGCCGAGCGTCGTAGCTCCTCCAGCGTCTAGCAAGGCCTTGAGATTTCCGCTGAGGCCCGGACGCGGCCAAACGGGGGTTAAGTGCATTGTCAAGGTGAATCATTTCTTTGCAGAGCTACCAGACAAGGATCTACACCACTATGATGTGACGATCACTCCCGAGGTGACATCGCGTGGTGTGAATCGAGCGGTCATGGAGCAGCTGGTTAAGCTTCACAGGGATTCGAGTTTGGGTCACAGGCTCCCAGTGTATGATGGCCGGAAAAGCCTGTACACTGCTGGGCCTTTACCCTTCCATTATAAGGACTTTCAGGTAAGTCTGCCGGAGGAAGATGATGGATGTGGTACACCGAGGAGAGATCGGCAGTTCAAGGTGGTCATCAAGTTCGCTGCTCGTGCTGATCTGCATCATCTTGGCCAGTTTCTGGCCGGGAGGCAAGCAGATGCTCCTCAAGAGGCCTTGCAAGTGCTGGACATAGTGCTGCGAGAGCTTCCTACCCATAGGTATTCGCCTGTTGGACGATCGTTTTATTCACCAGACTTAGGACGTAGACAACCCCTCGGTGACGGCTTAGAAAGCTGGCGAGGGTTCTACCAGAGTATAAGGCCCACGCAAATGGGTCTTTCTCTGAATATTGACATGTCATCTACTGCTTTCATTGAGCCGCTGCCCGTGGTGGACTTTGTTGGCAAACTCCTTAACAAGGACATAAGCAGGCCACTTTCGGACGCTGACCGCATCAAGATCAAAAAAGCTCTGAGAGGGGTCAAAGTGGAAGTTACACATCGCGGAACCATGCGACGAAAATACAGGATTTCTGGCTTAACTTCTCAGCCTACTCAAGAACTAATGTTTCCTGTTGATGATAGAGGTACAATGAAATCGGTAATGGAGTATTTCCGAGATACATATCACTACACTATACGAAGCCCATCTTTACCTTGTTTACAAGTTGGAAATCAAGAAAGACCAAATTATCTGCCAATGGAGGTCTGCAAGATTGTGGAAGGACAAAGGTATACTAAACGTCTCAACGAGCGTCAAGTGACAGCCCTTCTAAAAGTAACATGCCAACGGCCCAGGGAAAGAGAACTCGATATTTTGCAAACTGTTTATCATAATGCATATAATCAAGACCCATACGCCCAGGAGTTTGGGATACGTATCAGTGACAGACTGGCTCTCGTGGAAGCTAGAATACTGCCTGCCCCATGGCTGAAATATCATGAAACGGGTAGAGAAAAGGATTGCTTGCCTCAAGACGGGACCTGGAATATGATGAACAAGAAAATGGTCGATGGAGGGACAGTGAACTACTGGGCATGCGTCAATTTCTCTCGTACTGTTCAAGATAATATAGCTCGGGGATTTTGTAACGACCTTGCTCAGATGTGTCTTATTTCCGGAATGGCGTTTGCTGCTGAACCTATCATTCCAGTTCATGCTGCACGCCCAGACCAGGTAGAACGTGCTCTGAAGTCGGTATATCGTGAAGTTCAAAGCAAGGTCAAAGGAAAGGAATTAGAGTTACTAATTGCCATATTACCCGACAACAATGGCTCACTTTATGGCGACTTGAAACGAATCTGCGAAACAGACCTGGGATTGGTTTCTCAATGCTGCTTGACAAAGCATGTCTTTAAGAGAGGAAAGCAGTATCTTGCTAATGTTGCGTTGAAAATCAATGTCAAGGTCGGAGGCAGAAACACTGTCTTGGTGGATGCACTATCACGGAGGCTTCCTTTAGTAAGTGATACACCAACAATTATATTTGGAGCGGATGTTACGCATCCTCATCCTGGAGAAGATTCGAGTCCCTCGATTGCAGCGGTTGTCGCTTCTCAGGATTGGCCAGAAGTCACGAAATACGCAGGTCTAGTGTGCGCTCAAGCTCACAGACAAGAGTTGATCCAAGATCTGTATAAAACATGGGTTGATCCTCAGAAGGGAACCATGAATGGCGGTATGATAAGAGAGCTTTTAATTTCTTTCCGAAGTGCCTCTGGATACAAACCTGGAAGAATCATCTTCTACAGAGATGGTGTGAGCGAAGGACAGTTCTACCAAGTTCTCCTTCACGAGCTGGATGCAATTAGAAAGGCTTGCGCGTCACTCGAGCCGAACTATCAGCCTCTCGTGACGTTCGTTGTGGTCCAGAAACGGCACCACACCCGGCTATTTGCTAACGATCACGACGATACAAGAACCACTGATAAGAGTGGAAATATCCTGCCAGGCACTGTGGTGGATTCGAAGATTTGCCATCCAACGGAGTTTGACTTCTACCTTTGCAGCCATGCCGGCATTCAGGGAACAAGCAGACCAGCTCACTATCACGTACTTTGGGACGAGAACAAGTTCACTGCCGATGGCTTGCAGTCCCTCACCAACAGCCTGTGCTACACTTACGCTCGCTGCACACGCTCAGTCTCGATAGTACCACCTGCATACTACGCTCACCTGGCTGCGTTCCGCGCGAGATTCTACATGGAGCCGGACGCGTCCGAGGCTGGCTCCGTCCACCGGAACACTGCTCCCCGAGCTGGTAATCGCCAGGATGGCTCCATCCGGCCGCTGCCCGCGTTGAAGGACAAGGTTAAGAAGGTCATGTTCTACTGCTAG
>Smog44608
ATGCCAAGGAGGAGAAAGACGCCCAGAGAGGATGAGAAAGGATCTTCTCCACCTTCGTCAAGCGGAGCTTCTCCACAGCCGCCGCCCCGTGCCGCCGCGAGCTCCAGCTCAAGCTCCACTCCGCCACCGCAAGCTTCACAAGATGCTTTAGCCATGGCCAGGCATCCACAATACTCGCAGCATTACCAAGTAGGAGGAACTAGTGGTGGAAGGAGTGGAGGTCAGTATAGTCAATCAAGTAGTGGCCGTGGAGGAGGAGGAACGGGAGGATATCATGGGCAGCAGCAGCCACAGCATCAGCAACAGCCGCGACAAGCTCCAGCAGTGAGCGCACTGGTTGAGCAATTTTCTGGATTGGGTGTGGAAGTTTCAGTTCCTGCGCAACCAGCGCCACCGCAGCCGAGCGTCGTAGCTCCTCCAGCGTCTATCAAGGCCTTGAGATTTCCGCTGAGGCCCGGACGCGGCCAAACGGGGGTTAAGTGCATTGTCAAGGTGAATCACTTCTTGGCAGAGCTACCAGACAAGGATCTACACCACTATGATGTGACGATCACTCCCGAGGTGACATCGCGTGGTGTGAATCGAGCGGTCATGGAGCAGCTGGTTAAGCTTCACAGGGATTCCAGTTTGGGTCACAGGCTCCCAGTGTATGATGGCCGGAAAAGCCTGTACACTGCTGGGCCTTTACCCTTCCATTATAAGGACTTTCAGTTTCTGGCCGGGAGGCAAGCAGATGCTCCTCAAGAGGCCTTGCAAGTGCTGGACATAGTGCTGCGAGAGCTTCCTACCCATAGGTATTCGCCTGTTGGACGATCGTTTTATTCACCAGACTTAGGACGTAGACAACCCCTCGACATGTCATCTACTGCTTTCATTGAGCCGCTGCCCGTGGTGGACTTTGTTGGCAAACTCCTTAACAAGGACATAAGCAGGCCACTTTCGGACGCTGACCGCATCAAGATCAAAAAAGCTCTGAGAGGGGTCAAAGTGGAAGTTACACATCGCGGAACCATGCGACGAAAATACAGGATTTCTGGCTTAACTTCTCAGCCTACTCAAGAACTAATGTTTCCTGTTGATGATAGAGGTACAATGAAATCGGTAATGGAGTATTTCCGAGATACATATCACTACACTATACGAAGCCCATCTTTACCTTGTTTACAAGTTGGAAATCAAGAAAGACCAAATTATCTGCCAATGGAGGTCTGCAAAATTGTGGAAGGACAAAGGTATACTAAACGTCTCAACGAGCGTCAAGTGACAGCCCTTCTAAAAGTAACATGCCAACGGCCCAGGGAAAGAGAGCGCGATATTTTGCAAACTGTTTATCATAATGCATATAATCAAGACCCATACGCCCAGGAGTTTGGGATGCGTATCAGTGACAGACTGGCTCTCGTGGAAGCTAGAATACTGCCTGCCCCATGGCTGAAATATCATGAAAAGGATTGCTTGCCTCAAGACGGGACCTGGAATATGATGAACAAGAAAATGGTCGATGGAGGGACAGTGAACTACTGGGCATGCGTCAATTTCTCTCGTACTGTTCAAGATAATATAGCTCGGGGATTTTGTAACGACCTTGCTCAGATGTGTCTTATTTCCGGAATGGCGTTTGCTGCTGAACCTATCATTCCAGTTCATGCTGCACGCCCAGACCAGGTAGAACGTGCTCTGAAGTCGGTATATCGTGAAGTTCAAAGCAAGGTCAAAGGAAAGGAATTAGAGTTACTAATTGCCATATTACCCGACAACAATGGCTCACTTTATGGCGACTTGAAACGAATCTGCGAAACAGACCTGGGATTGGTTTCTCAATGCTGCTTGACAAAGCATGTCTTTAAGAGAGGAAAGCAGTATCTTGCTAATGTTGCGTTGAAAATCAATGTCAAGGTCGGAGGCAGAAACACTGTCTTGGTGGATGCACTATCACGGAGGCTTCCTTTAGTAAGTGATACACCAACAATTATATTTGGAGCGGATGTTACGCATCCTCATCCTGGAGAAGATTCGAGTCCCTCGATTGCAGCGGTTGTCGCTTCTCAGGATTGGCCAGAAGTCACGAAATACGCAGGTCTAGTGTGCGCTCAAGCTCACAGACAAGAGTTGATCCAAGATCTGTATAAAACATGGGTTGATCCTCAGAAGGGAACCATGAATGGCGGTATGATAAGAGAGCTTTTGATTTCCTTCCGAAGTGCCTCTGGATACAAACCTGGAAGAATCATCTTCTACAGAGATGGTGTGAGCGAAGGACAGTTCTACCAAGTTCTCCTTCACGAGTTGGATGCAATTAGAAAGGCTTGCGCGTCACTCGAGCCGAACTATCAGCCTCTCGTGACGTTCGTTGTGGTCCAGAAACGGCACCACACCCGGCTATTTGCTAACGATCACGACGATACAAGAACCATTGATAAGAGTGGAAATATCCTGCCAGGCACTGTGGTGGATTCGAAGATTTGCCATCCAACGGAGTTTGACTTCTACCTTTGCAGCCATGCCGGCATTCAGGGAACAAGCAGACCAGCTCACTATCACGTACTTTGGGACGAGAACAAGTTCACTGCCGATGGCTTGCAGTCCCTCACCAACAGCCTGTGCTACACTTACGCTCGCTGCACACGCTCAGTCTCGATAGTACCACCTGCATACTACGCTCACCTGGCTGCGTTCCGCGCGAGATTCTACATGGAGCCGGACGCGTCCGAGGCTGGCTCCGTCCACCGGAACACTGCTCCCCGAGCTGGTAATCGCCAGGATGGCTCCATCCGGCCGCTGCCCGCGTTGAAGGACAAGGTTAAGAAGGTCATGTTCTACTGCTAG
>Sunm20530
ATGCCGAGAAGGAGAAAGACGCCCAAGGATGAGGAGAGGCCGAGACCCGAGCAGCAGCAACCGGGCTCGTCTTCCGGTTCAACTAGCAGAGCTCGGGTGGAGTCGCAACCGCAACCGCAACCACAACCTCCGCCACAGGCGCAGCCGCCATCTCCAAGTTTCCATGCTCCTGTGACTCAAGGGGTTTTGGGTGGTGGCATCAGACACCAGCCACAACAGGTTGTTGACATTCCCAGGCGTGGTGGGAGAGGCGGAGGAGGCCAGCCGAGATCAGGGCCTCCGGCTGTACGTGGAACTTACGTTGTTCAGCAGCAGCAGTACGGGGCTATGCGAGCTACGTCGTCACTGGCGGAGCAATTCTCTGGGCTCGGACTGAGCGCTTCTGGCTCCCAGCCGACCGGAGCTCCTGCCTCGAGTAAAGCGCTTCGGTTCCCGCTCCGGCCGGGGACGGGTCAGTCGGGCACCAAGTGCATTGTCAAGGTGAACCACTTTTTCGCAGAGTTGCCTGACAGAGATCTACACCACTATGATGTGACGATTACACCCGAAGTGACTTCTCGGGGGGTTAACCGGGCTGTCATGGAGCAGCTTGTGAAGCAGCACCGAGAGACTTCTCTCGGACGTAGACTGCCTGTTTATGACGGACGAAAGAGTCTGTATACGGCAGGACCCTTACCGTTCCATTACAAGGAGTTTCAGATCATACTTCCTGAGGAGGATGACGGGTGTGGGACGCCAAGGAGAGATAGGCCTTTTAAGGTGGTCATCAAGTTCGCAGCTCGGGCTGATCTCCACCACCTTGGACAGTTTCTCGAGGGGAAGCAGGCTGATGCTCCCCAAGAGGCTCTGCAAGTGTTGGATATTGTACTGCGCGAGCTTCCTACCCATAGGTATTCGCCTGTTGGACGATCATTTTATTCACCAGACTTAGGACGTAGACAACCTCTTGGTGACGGCTTAGAAAGCTGGCGGGGTTTCTACCAGAGCATCAGACCGACACAGATGGGTCTGTCTCTTAATATTGATATGTCATCAACTGCTTTTATTGAACCTCTGCCTGTTGTTGAGTTTGTTGCGAAACTGCTCGGCAAAGACATAAGTCGACCGCTCTCCGATGCGGACAGAATCAAGATAAAGAAGGCTCTGAAAGGAGTTAAAGTTGAAGTGACACACCGTGGGACAATGAGGAGAAAATACAGAATCTCGGCTCTCACCGCCCAGCCAACTCAAGAGCTGATGTTCCCGGTTGACGATAGAGGGACCATGAAGTCCGTCATGGAATACTTCCGAGATACTTACGGCTACACCATTCGTAGTCCGTCCTTACCATGTTTACAAGTTGGAAATCAGGAGCGCCCGAACTACCTTCCAATGGAGGTTTGCAAAATTGTCGAGGGGCAGAGGTATACTAAACGCCTGAATGAGCGTCAGGTTACGGCTCTTCTGAAAGTCACTTGCCAGCGGCCTAAAGAACGAGAAGCAGACATTTTGGAGACTGTTGCTCATAATGCGTACCACCAAGATCCTTACGCGCAAGAGTTCGGGATCAAGATCAGTGACAGGCTAGCGCTGGTGGAGGCAAGAATCCTGCCTGCTCCATGGTTGAAGTACCACGACACAGGCAGGGAGAAAGAATGCCTGCCACAAGATGGTACTTGGAACATGATGAACAAGAAGATGGTCGATGGTGGAACAGTTAACTACTGGGCCTGCATCAACTTTTCGAGGACTGTCCAGGACAATATAGCGCGTGCATTCTGTCAAGAGCTTGCGCAAATGTGTGTTGTTTCAGGAATGGCATTCGCTCCGGCACCAATTGTCCCGATTTACGCTGCGCGTCCGGACCAAGTTGGGCGTGCGTTAAACGCACTATATCGGGAAGTCCAAGCCAAAATAAAAGGCAAAGAGCTGGAGTTGCTGGTTGCCATTCTCCCCGACACCAATGGGTCCCTTTACGGTGATCTGAAACGAATTTGCGAGACGGATCTTGGCTTGGTCTCGCAGTGCTGTTTGACCAAACATGTTTACAAGAGAGGTAAGCAGTACCTCGCCAACGTGGCCTTGAAGATCAACGTAAAGGTTGGTGGTAGGAACACCGTCCTGGTTGATGCCATCTCCAGGCGGCTTCCCTTAGTAAGCGATATACCAACAATCATCTTTGGTGCTGATGTTACACATCCTCACCCGGGAGAGGATTCCAGTCCCTCTATTGCAGCTGTTGTCGCCTCTCAGGACTGGCCCGAAGTGACAAAATATGCCGGACTTGTTTGCGCTCAAGCTCACAGGCAAGAGCTGATCCAGGATCTTTATAAGACTTGGGTGGATCCGCAGAAGGGCCAAATGCACGGTGGGATGATCAGGGAGCTTCTAATCTCCTTCCGAAACTCCACAAACTACAAGCCCGGAAGGATAATCTTTTACAGGGATGGTGTGAGTGAGGGACAGTTCTATCAAGTTCTTCTTCACGAGCTGGACGCTATCCGAAAGGCTTGTGCTTCGCTGGAGCCGAACTATCAGCCTCTTGTTACATTTGTTGTTGTACAAAAAAGACACCATACACGGTTGTTTGCGAACAATCACGACGACAGAAGAACCACCGACAAGAGTGGCAACATTCTTCCTGGAACTGTGGTAGATTCCAAGATTTGCCACCCAACCGAGTTTGACTTCTACCTCTGTAGCCATGCTGGAATTCAGGGAACAAGTAGACCAGCGCATTACCACGTGTTGTGGGACGAGAACAAGTTCACCGCTGACGGTTTGCAGTCTCTCACAAACAGTCTCTGCTACACATACGCGCGTTGCACTCGCTCCGTCTCCATTGTTCCACCGGCCTACTACGCTCACCTGGCCGCCTTCCGTGCTCGATTCTACATGGAAGCATCCGGTTCACCGGAGGCATCCGAAGCCGGGTCCGTTAGCAGGAGTACAACAGCCCGCTCAAGCCGCGGTGAAGGTCCGATACGACCGCTACCAGCGCTGAAAGACAAGGTGAAGAAGGTGATGTTCTACTGCTAA
>Isim48805
ATGCCCAGAAGACGCAAAACATTACAGGAAAATGATGCAAGTCCACAAGAGCCCACTACTTCTTATGAAGGAATAACCCCTTCACACCATGAAGCAACAGCTTCTGCTGGAAATCAGGCTTATATCATGGGAAGGCATCATGGACCAAGGAATGCAAGAGAAGCAGAACCAAGTAGTGGAGGAAGGGTTCATGGAAGGGGTAATCATGGCCGTCGTGGAGGATATTCGCACTATGCACCTGCATCACACATTGAACAACATGCAACTGCAAAATTTAGTCAATATCGACACATTGAGCGCACTAATGGCTCCTCACAATCTCCCGCTGCACACACAGGAGCAGGCTCATCAAGTATTGTTGAACCATTTACTAGGATGGTTATTGAAAGGAGTCATCACACATCGTCAGCTGAGGAGGTGGATTCCTCTTCACAGTCAACGCCCCCTCCAGCTTCCAGCAAAGCATTAAGGTTTCCTCTCCGCCCTGGAAAGGGTGTTCTAGGAACCAAATGTATTGTTAAAGTGAATCACTTTTTTGCAGAATTACCAAACAAGGATCTTCATCATTATGATGTATCTATCACTCCAGAAGTAACCTCCCGTGGAGTTAACCGAGCTGTAATGGAGCAGCTTGTTAGACTCTACAGGGATTCAGCTTTGGGTCATAGGTTGCCTGTGTATGACGGGCGCAAGAGCCTGTATACAGCAGGCCCATTACCGTTTCATTTTAAAGAGTTTCATATTAGTTTACCAGATGAGGAAGATGGCACCACCACACCAAGAAGAGAGAGACAGTTCAAGGTAGTTATAAAGTTTGCAGCTCGGGCTGACCTTCACCATCTAGGACAGTTCCTAGCAGGAAAGCAAGCCGATGCACCACAAGAGGCTCTTCAGGTGTTGGACATTGTATTGCGGGAGCTTCCTACTCATAGGTATTCGCCTGTTGGACGATCTTTTTACTCTCCAGATCTTGGAACAAGACAGCCACTTGGGGATGGCTTAGAGAGCTGGAGAGGGTTTTATCAGAGCATTAGACCCACACAGATGGGTCTATCTCTTAACATTGATATGTCTTCTACTGCATTCATTGAGCCACTTCCAGTCGTTGAATTTGTAGCAAAATTGCTTAACCGAGACGTAAGCAGACCGCTTTCTGATGCTGATCGGATTAAGATTAAGAAAGCACTAAAAGGTGTCAAAGTTGAGGTTACCCATCGTGGGAACATGAAAAGGAAGTACAGGATTTCAGGGCTGACGTCGCAGCCTACACAAGAGCTCATGTTTCCTGTAGATGATAGAGGGACTTTAAAGTCAGTGATGGAGTATTTTCGAGATACCTATGGCTATACCATACGTAGCCCCAATTTGCCCTGCCTACAAGTTGGCAATCAGGAACGGCCTAATTATCTTCCAATGGAGGTTTGCAAAGTTGTGGAGGGTCAACGTTACACCAAAAGGCTCAATGAACGCCAAGTGACCGCTCTTTTAAAGGTCACATGTCAGAGACCCAAAGAGCGTGAGATGGACATCATGCAGACTGTCTACCATAATGCTTATCATCAAGATCCATATGCGCAAGAGTTTGGTATAAAAATCAGTGATAGATTAGCATTGGTGGAGGCTCGAATATTACCTGCCCCCTGGTTGAAATACCATGATACCGGTAGGGAAAAGGATTGCTTGCCACAAGTCGGGACTTGGAACATGATGAACAAGAAAATGGTCAATGGAGGAAGTGTGACATATTGGGCATGCATCAATTTTTCAAGACACGTCCCGGAGAATGTTGCGCGTGGGTTCTGTCACGAGCTTGCCCAGATGTGTCAAGTTTCAGGAATGGCTTTTTGTCTAGAGCCAATAATACCTATCCACATGGCACGGCCAGAGGGGGTGGAAAGGGCACTGAAACAAGTATTTTGTGATGTTCAATCAAGGATAAAGGGAAAGGAGCTTGAACTTTTAATTGCTATACTTCCTGACAACAATGGAGCCCTTTATGGTGACCTGAAGCGCATTTGCGAGACAGATTTAGGTCTCGTATCGCAATGTTGCTTAACAAAGCATGTATTCAAAATGGGGAAACAATACCTCGCAAATGTAGCATTGAAGATTAATGTGAAGGTTGGCGGTAGAAACACGGTTTTAGTGGATGCTCTATCCAGGAGGTTACCTTTAGTAAGTGACATGCCAACAATCATATTTGGGGCTGATGTGACACATCCACATCCAGGAGAGGACTCCAGTCCTTCAATTGCAGCGGTTGTTGCGTCACAGGACTGGCCTGAAGTAACAAAGTATGCTGGTCTGGTTTGTGCACAGGCACACCGCCAGGAATTGATTCAGGATCTTTACAAGACTTGGGTGGATCCCCAGCAAGGACCCCAATTTGGGGGCATGATTAGGGAACTTCTGATTTCGTTTCGGAAGGCAACTGGCTATAAGCCTTTGCGGATAATTTTTTACAGAGATGGTGTAAGTGAAGGTCAATTCTATCAGGTTCTACTCTATGAATTGGATGCTATTCGGAAGGCATGTGCGTCGCTTGAGCCAAATTATCAGCCACTTGTAACGTTTGTTGTTGTTCAAAAGCGGCACCATACTCGCTTATTTGCTAGTGATCATGATGATAGAAATAGCACTGATAAAAGTGGTAACATCCTTCCAGGCACAGTTGTCGACTCAAAAATTTGCCATCCAACAGAGTTTGACTTCTATCTTTGCAGTCACGCAGGCATCCAGGGAACAAGTAGACCAGCACATTATCATGTCCTCTGGGACGAGAACAAGTTTACAGCTGATGGCTTACAATCACTTACCAACAGCCTTTGCTACACTTATGCCAGATGCACTCGGTCTGTTTCAATAGTGCCTCCAGCATACTATGCCCATCTAGCTGCATTTCGTGCAAGGTTTTACATGGAACCAGATGTATCCGAAGGTAGTTCTGTAAACAGGAGCAGTTTGGGGCCTCGAAACAACAGGCTTGACGGTGCGATCAGGCCGCTGCCTGCTCTAAAGGAGAATGTGAAAAAAGTCATGTTCTACTGTTAA
>Lcem9283
CCAAATCGTCAGCAGCAGCACAATCCAAGTTTCCACACCACAGGCCGCCAGCATCGTCATCATCCTCCTCCTCCTCCAACCAACCATGCCGCAACCGGTCCACAGCAGCAGCATCCTAGTCCCAGCAAGTATAGTGGAAGCCGTGGGCAGCACCAGCACCAACATTCACAGAGGCACCCACAACGAGATCTTGACCCTGAAGTTCCTCTTTATAACCGTGTGAGGGAAGCAGCAGGTCAGGGTCAGGGCATGGGAGCGCTGGCAGGCCAATTGGGTAGTTTGGAAATTGGTCATGGTGCTCCAGCTGATGCAGCTCCGCCCTGTGGCTTTCCTACAGTGGAAGAACCTGCTCATCATCCTCCTACTTCCTCCAAGACCCTGCGCTTCCCATTACGCCCTGGGCAAGGTGTTGCTGGAACAAAGTGCATTGTGAAAGCCAATCATTTCTTTGCTGAACTCCCTGATAAAGATCTTCATCACTATGATGTGGCTATTAGTCCAGAGGTGACATCACGAGGTGTAAACAGGGCAGTGATGGAGCAGCTTGTCAAGGTTCATCGGTATAGCTCACTAGGCTCAAGGTTACCTGTGTATGACGGACGAAAGAGCCTCTACACGGCTGGCCCTCTTCCATTTCATTTCAAAGAGTTTCAGATTAGTTTACCTGACGAAGAGGATGGTAGCACCACTACCAGGAGGGAGCGACAATTTAAGGTGGTTATCAAATTTGCAGCTCGTGCAGATCTGCACCATTTGGGACAATTCTTGGCTGGGAAGCAAGCGGATGCTCCACAAGAGGCTCTTCAAGTGTTGGACATTGTTCTCCGTGAACTTCCCACTCATAGGTATTCGCCTGTTGGACGATCTTTTTACTCTCCACAACTCGGAAGACGACAACAACTTGGAGATGGGCTAGAAAGCTGGAGGGGTTTTTATCAGAGTATCAGACCCACACAGATGGGCCTATCTCTCAATATTGACATGTCGTCGACTGCATTTATCGAACCCTTACCAGTTACGGAGTTTGTAGCTAAGCTACTAAATAAAGATTTAAGTAGGCCTCTCTCCGATGCTGACCGAATCAAGATAAAGAAGGCCTTGCGGGGTGTAAAGGTTGAGGTGACACATCGAGGCAACATGAGACGAAAGTATCGCATTTCCGGGTTGACTTCTCAGCCCACACAAGAGTTGATGTTTCCTGTTGACGATAGGGGGACACTTAAGTCCGTTATTGAATATTTTCGTGACACTTACGGTTATGTCATTCGGGGTCAGTCCCTTCCATGTCTTCAAGTTGGAAATCAGGAACGACCAAACTACTTGCCAATGGAGGTTTGCAAAATTGTGGAAGGGCAACGGTACACCAAGCGATTAAGTGAGAAACAAGTTACTGCTCTTTTGAAATTAACATGCCAGCGACCCAAAGATCGGGAATATGACATTTTACAAACTGTTTACCATAATGCATATCATCAGGATCCCTATGCTCAAGAATTTGGGATTCGTATAAGTGAGAAACTTGCACTTGTGGAAGCCCGGGTGCTGCCAGCCCCCTGGCTGAAGTACCATGATACAGGCAGGGAAAAAGATTGCCTTCCTCAAGTTGGAACCTGGAACATGATGAATAAGAAAATGATCAATGGTGGAAATGTCAACTACTGGGCATGCATCAACTTCTCTCGTTCTGTTCAAGAAAATGTTGCTCGTGGATTCTGTCATGAGCTGGCTCAAATGTGCCAAATATCCGGCATGGGATTTCAACTAGAACCAGTCGTACCAATTCATACAGCTCATCCAGATCAAGTTGAGCGTGCTCTTAAGAGTATTTATAGAGAAATCCAGTCAAAGATCAAGGGAAAAGAGTTAGAGCTTCTTGTGGCCATTCTTCCTGACAACAATGGACCTCTTTATGGTGAATTGAAACGTATATGTGAGACAGATCTGGGTCTGGTTTCTCAGTGTTGCCTCACCAAGCATGTCTTCAAAATGAGCAAACAGTACCTTGCAAATGTTGCTTTGAAGATAAATGTGAAGGTCGGGGGGAGGAACACTGTTCTGGTTGATGCACTCTCAAGACGACTTCCTTTAGTAAGTGATATGCCAACAATTATATTTGGTGCAGATGTAACACATCCACAACCTGGAGAAGATTCTAGCCCATCTATTGCTGCTGTCGTGGCATCGCAAGATTGGCCCGAAGTGACCAAGTATGCAGGCCTGGTATGTGCTCAAGCTCATAGGCAAGAATTGATCCAGGATCTCTACAAGACATGGGTTGACCCTCAACAAGGAACGATCACAGGTGGAATGATCAGGGAGCTTTTGGTTTCATTTCGGCGATCAACAGGTTATAAACCTGGAAGGATCATATTTTACAGGGATGGTGTGAGTGAGGGTCAATTTTATCAGGTTCTTTTGTATGAGCTCGATGCGATTCGGAAGGCTTGTGCATCCCTTGAGCCTCATTACCAACCTCTTGTGACATTTGTGGTAGTGCAAAAGCGTCACCATACTCGACTGTTCGCAAATAATCATGATGACAGGAATAGCACAGACAAAAGTGGCAATATTCTTCCAGGCACTGTTGTGGACTCTAAAATATGCCATCCGACAGAGTTTGACTTCTACCTTTGCAGCCATGCTGGCATACAGGGTACTAGCAGGCCAGCTCACTATCATGTATTATGGGATGAGAACAAGTTTTCAGCTGATGGATTGCAGTTTCTAACGAATAGTCTTTGCTACACATACGCTCGGTGCACGCGGTCTGTCTCAATAGTTCCTCCTGCTTATTATGCACATTTAGCTGCTTTTCGTGCCCGGTTTTACATGGAGCCTGAGAATTCTGAGGCCGGGTCAATGACAAGGGGTTCTGGAGCCAGGAATAATCGAGGGGATGGCATTATCCGACCCCTTCCTGCACTGAAAGAAAACGTAAAGAAAGTAATGTTTTACTGCTGA
>Ffum73641
ATGCCTCGTAAGCGCAAAACCCCCAAAGATGGTGAAGAGCAGGGACAAGGCCTGCAGGCTATTGCACAACCCTCCGCTATTGGGCCACAGAGGGAGGCTGTGTACAAAACGGATATTGGACTGGTTAGCGGCGTCCTCGGTCGGTCCGGCGTAGATGGTAGCAGTCTACAAGCCGGACCTCTTGTGGGGAGAGTTGCGTCGTCCGTGTCCGCTTGTCCTCCTGTGGTTGCTCATTCGAAAGTGGGTTGCCAGGCGTACAGTAATCCCTCTCAGTTTCCGGAAGACGCAGCTTCCATCCGTAGCGCAGTCTGCTCTGAGCTCTCCATAGACTCGCCGAAATCTGTGCAGCCTGTGAACCAGGCTTCTCCTGGAACTTCCGCTGAATCGGTTCCTGGCCCTGGGTCTCACGTGGAGCGCTCGGCTTCTTCAGCAAGTCGCTTCGTTGATGGGGCATCTGTGATCGCGGGGTGTATGAGTGGTTTGGGGCTGCAGGAGCGCCAAGGGGCACCAGCGCTGCCGTCACCCACTCGTCTACAAGTGCCACCTGTGTCGAGCAAGTCACTGAGGTTTCCTTTGCGACCAGGTAAGGGTCGGTCAGGCACTAAATGTGTAGTCAAGGCGAATCATTTCTTTGCGGAGCTACCTGATAAAGACCTGCATCAGTATGATGTTTCTATTACTCCGGAGGTGACGTCGCGAGGTGTAAACAGGGCGGTAATAGAAGTGCTTGTCAGCAAGCACAGAGAAACTGCTCTCGGTTTACGACTGCCCGTGTATGACGGCAGGAAAAGCCTTTACACGGCTGGCCCTTTACCTTTTCAGTCGAAAGAGTTTCATATCAACCTCCTCGAGGAAGAGGATGGTGCGCACGCTCAAAGGAGGGAGAGGTCGTTTAAGGTCGTGCTGAAGCTAGCAGCTAGGGCAGACCTGCATCATTTAGGACAATTCTTGCAAGGCAGACAAGCTGATGCACCTCAAGAGGCGTTGCAAGTCTTGGACATCGTGTTGCGAGAACTACCAACTCACCGATACTCACCAGTGGGCCGATCGTTTTATTCACCGCATTTGGGGCATCGACAATCTTTGGGAGATGGTCTCGAAAGTTGGAGGGGTTTCTATCAAAGCATTCGACCTACCCAGATGGGTTTGTCTCTCAATATTGACATGTCATCTACTGCTTTCATTGAGCCGCTGCCTATTATCGATTTTGTGGCTCAAGTCCTGAATCGTGATTTGTCAAGACCTTTGTCAGATGCAGACCGTATTAAGGTGAAAAAAGCACTCAAAGGCATCAAAGTGGAGGTCACTCATCGTGGCACGATGCGCCGGAAGTATCGAATCTCTGGCATAACTTCTCAGGCTACATATGATTTGAGCTTCCCAGTTGATGATCGAGGGACCATGAAGTCTGTCACAGAGTATTTTATGGAAACTTACAGCTATGTAATTCGAAGGCCATCTCTGCCATGTTTACAAGTTGGGAACCAGCAGCGCGTAAACTACCTTCCCATGGAGGTCTGCAAGATTGTTGAGGGGCAACGGTTCTCCAAACGGCTGAATGAGAGACAGATTACTGCATTATTGAAAGTCACATGTCAACGGCCCAAGGATAGGGAGATGGACATTGTCCAGACAGTTCGCCATAATGCCTATGACCGGGACCCATATGCCCGCGAATTTGGCATTAAGATCAGTGACAAGCTTGCTTCAGTGGAAGCTCGAATTCTGCCACCTCCTCGGCTCAAATATCATGACACAGGTCGAGAGAAGGATTGTTTGCCTCAAGTAGGGCAATGGAATATGATGAATAAGAAGATGGTGAATGGAGGAGTTGTGAATTACTGGGCTTGCATCAATTTCTCTAGAAGTGTGCAAGAGAATGTTGCTCGTGGATTTTGCAGCGAGCTTGCCCAAATGTGTCTGACCTCTGGCATGGCGTTTCAAAGCGAGCCAGTGCTGCCAGTTCATATGGCCCGACCTGATCAAGTAGACCGAACACTGAAGGCTTTGTACCGGGATGCTCAAGTAAAATTGAAAGGCAAAGATCTGGAGCTGCTAATGGTCATCCTTCCTGACAACAATGGTGCTCTTTATGGTGATCTCAAGAGAATATGTGAAACCGATCTTGGTGTTATCTCCCAATGTTGTTTGACGAAGCATGTATTCAAAATGAGCAAGCAGTACCTTGCCAACGTGGCACTAAAAATTAATGTGAAGGTTGGTGGTAGAAACACAGTGTTGGTAGATGCTATTTCAAGGAGAATTCCTTTAGTGAGCGACATCCCCACTATCATTTTTGGAGCAGATGTAACACATCCACATCCTGGAGAAGACTCAAGTCCATCTATTGCGGCGGTGGTTGCCTCGCAGGATTGGCCAGAGGTCACAAAGTATGCTGGATTAGTATGTGCTCAAGCTCACAGGCAAGAATTGATCCAGGACTTGTTCAAGACTTGGGTTGATCCAAAGCGGGGCCCGTGTTCTGGTGGAATGATCAAGGAGCTTCTTGTCGCTTTCCATCGAGCAACAGGACAAAAGCCTCTGAGGATAATATTTTACAGAGATGGAGTTAGTGAGGGCCAGTTCTACCAGGTTCTTCTCTATGAATTGGATGCTATTCGGAAGGCCTGTGCTTCTTTGGAGCAAGGCTATCAACCCCCCGTTACTTTTGTCGTGGTCCAAAAACGACATCATACTCGCTTGTTTGCCAGTAACCACAATGACCGCAGTGCAACCGATAGAAGTGGGAACATCCTTCCAGGCACAGTCGTGGACTCGAAGATCTGTCATCCTACAGAATTTGATTTCTACCTTTGCAGCCATGCAGGCATACAGGGAACAAGCAGACCAGCGCACTACCATGTGCTTTGGGATGAAAACAATTTCACAGCAGATAGTATTCAGTCTCTCACCAACAACCTTTGTTACACTTACGCCCGATGTACCCGATCAGTTTCCATTGTTCCTCCTGCGTACTATGCACATCTAGCTGCTTTCCGGGCACGATTCTACATGGAGCCTGAAGCATCGGACAGTGGCTCTGTTACAAGTGGTGTCGGTCCTACTGGGAGCAGAAGCATGGCTACTGGGAGTTCGGGTTCACGCACTACGCGGGTCGTTGCTGGTAGTTTTGTGCGTCCATTGCCCGCGTTGAAGGACAATGTTAAAAAGGTCATGTTTTACTGCTAG
>Lcem721
ATGCCTCGAAGGCGAAAGACTCCCAAGGACTCAGAGGCTGGAAGCTCTCAGCAGTCCACTCAGCCCCCTCCATCGTCTCCGCAGCAACCTCGGCCATCACAAACTCAAGTGACTCAAGGGCCCGATGTATATGGGGCTCCTAACACAGGACGCGGGCGTGGAAGTGATACCTTGCAAGGGAGGACTGGTGGTCAAGGTAGGACTGAATTATCTAGCATGAGGCCTCAGGGTGTTGCTCCATTCATGCCAACTGACATCCGGCCGCAAGTAGTTCCAAGTGCTGTGGTAGGCGCACCAAGTTCAATTTCACCTTATCGACAAAATTCTGGAGAGGGACAATATTCAGGCATGCAGCATGTTATTCAAACTCCCAGTAGTGAGCTTGGTTTTGCACAATCGACTATGCCACTTGAGTTGCGAGAATCGCCTGCAAGTCGTGCTGATGTTTCGGGTTTGGCTGGAAAAATGGGCGGACTGAGAGTCCAGATTGATTTGCCTCCTCAGGAAGCTCCTCCAATTCAAGAACAACCCCCCCAGCTCGACGTTTCCAAGTCGATAGCTCCGGCTTCTAGTAAAGCGCTGAGATTTCCACGAAGGCCTGGGCATGGAGTTTATGGAGTGAAGTGTATTGTTAAGGCGAATCATTTTCTCGCAGCTCTTCCGAAGAAGGATTTGCATCACTATGATGTTTCAATTATTCCAGAGGTTCCGTCACGTGGGGTCAATCGAGCTATTATGCAGCAACTCATAAAGCTTCATAAAGAGACATCATTAGGTCAAAGACTACCAGTGTATGATGGTAGAAAAAGTCTGTACACTGCTGGTCCTCTTCCTTTTCAGTCAAAAGAGTTTCTAGTTGTGCTTCCAGATGAGGAGGATGGTAGAAGGGAACGCCAGTTCAAAGTTGTGATCAAGTTTGCAGCTCGGGCAGATTTACATCATTTAGGAGAATTCTTGGTTGGAAGACAGCCAGATGCTCCTCAAGAAGCCCTTCAAGTTTTGGATATTGTGCTGCGTGAGCTTCCCACACAGAGGTATTTGCCTGTTGGACGATCCTTCTACTCACCAAATTTGGGGAACAGACATTCCCTTGGAGATGGCCTTGAAAGCTGGAGGGGCTTTTATCAGAGTATTAGGCCAACACAAATGGGTCTGTCATTAAATGTTGATATGTCCTCAACCGCTTTTATTGAACCATTGCCGGTTATGCAGTTTGTATCAAAGCTCTTAAATAAGGACCTTAATAAGCCTCTTTCTGATTCTGATCGCATTAAGATAAAGAAAGCTTTACGAGGTTTGAAAGTTGAGGTCACCCATCGTGGTAACATGCGTCGGAAATATAAGATATCAGGCTTGACTTCTCAGCCAACTCAAGAGCTAACATTTCCTGTTGATGACCGAGGGACTGTGAAATCTGTGATTGCATACTTCCGCGAAACTTATAGCTATGCAATACAGTGTCCTTTGCTACCCTGTCTCCAAGCTGGCAATCAGCAGCGACCAAATTATCTACCAATGGAGGTGTGCAAAATTGTAGAAGGACAGAGATATTCAAAGCGTTTGAATGAACGGCAAATTACAGCTCTCCTGAAGGTTACATGTCAACGCCCCAGAGACAGGGAGAATGATATTCTACAAACGGTTCACCATAATGCTTATCACCAGGATCCGTACGCCAAGGAGTTTGGCATATTGATCAGTGATAGGCTAGTGACTGTGGAGGCTCGAATTCTCCCTGCTCCGAGGCTGAAGTATCATGACACTGGAAAAGAAAAGGAGTGTCTGCCGCAAGTAGGCCAATGGAATATGATGAATAAGAAAATGGTGAATGGTGGAATTGTGAACTACTGGGCATGCATTAACTTTTCGCGCAACGTTCATGATGCACTTGTCCGTAATTTTTGCAAAGAACTGGCCCTAATGTGCCAAACTTCTGGCATGGCATTTGATCCGGAGCCCATAGTGCCGATATCAAGCTGTAGACCAGAGCAGGTTGACCGTGCATTGAAAGCTCTTTATCGAGATGTCGAAGATCGAATCAGAGTGACCGACTTAGATCTTCTAATTGTCATTCTCCCAGACAACAATGGTGCTCTCTACGGAGATGTGAAGCGGATTTGTGAGACAGATTTAGGACTGGTATCTCAGTGTTGC
>Isim18584
ATGCCTAGAAGACGCAAGACCACAAAGGAAGCGGGTGAAGGCCCCTCAGAAACATCAGCAGAAGGGCAACAAGCAGCTCTAGTGGTTCCTCACACAGGAGCTACATCTCCATCTGCCCAGCCAGCACATACTAGGGAAGGAACTAGTGGATCTGTTAGGGCAGCTGGAGCTGGAAGAGGGCGAGGCGGAGCGAGAACCCCGGCGCAAGGTAGAAGCGCTGGTCGTGGATCTGGTTCTACACCTTATGCTTCTGCTGGAGCACCTCAGGTTCAGATCTCTCAGGAACCTTCTCCTCTTGTTGTAACTCCAGCTCCCATCCCTGAGCGATCGACTCACTTAACTACATTCTCTACTTCTGTGCCATCATTCCCATTTGTGGCTGCTTCTTATCAATATGCCCAAGGGGTCCAGTATACTCAAGCCTCTCCTGCGGTGCAATTACCCACTGTTCAATATGGGCAGATGGCTTCTCATGTGGTTTATGGAGTTGTTCCACAATATTCTCAGTCAGGTGAAATATCCCTAGGATCAGCATCTGATGTTCAGAGAGTAGAAGCTCAATTGAGCAGTTTAACAGTTCAAGTAGCATCATCTTCTTCTATAAATGTGGGGCCCAGTATGCAACCCACAGGTCCTCCAGCATCAAGCAAGTCACTAAGATTTCCGTTGCGACCTGGGAAAGGAGTTGTTGGGACGAAGTGTGTTGTAAAGGCGAATCATTTCTTCGCTGAGCTTCCAGACAAGGATCTTCACCAATATGATGTTTCGATTACACCAGAAGTAACGTCGAGGGGTGTGAATAGAGCTGTTATGGAACAGCTTGTTAAGAACCATAGAGATACAGCTTTAGGCCGCAGATTGCCTGCTTATGATGGTCGGAAGAGCTTGTATACTGCTGGTCCTCTTCCATTTACTTCAAAAGAGTTTCAAATTAATCTTCCAGATGAGGAAGAAGGAAGCCAGAGGAGGGAGCGGCAATTCAAAGTAGTGATAAAGTTTGCAGCTCGTGCAGACTTGCATCACCTGGGACAGTTTCTCCTAGGCAGGCAGGCAGATGCTCCCCAAGAAGCCCTACAAGTATTGGATATCGTGTTGCGTGAACTCCCCACACATAGGTATTCGCCTGTTGGACGATCATTCTACTCTCCTGACCTAGGAAAGAGGCAGCAGCTTGGGGATGGATTAGAAAGTTGGCGTGGATTTTACCAAAGCATAAGGCCAACGCAAATGGGATTGTCCCTTAACATTGATATGTCCTCTACTGCCTTCATTGAACCATTACCAGTCACTGACTTTGTTGCACAGCTTCTGGGGAAAGATTTAAGCAGGCCATTATCTGATGCAGATCGTATTAAGATAAAGAAGGCACTACGTGGTGTCAAAGTTGAGGTCACTCATCGTGGACAGATGCGTCGCAAATATAGGATCTCAGGATTGACATCTCAACCAACACAAGAATTAACGTTTCCTGTGGATGATAGAGGGACAATCAAATCAGTTATTGAATATTTCAGAGAAACATATGGCTACACAATTCGCAGCCCTTCACTTCCTTGTCTTCAAGTTGGCAACCAAAAACGGCCAAACTATCTACCTATGGAAGTTTGCAAGATTGTTGAAGGACAACGCTATTCTAAGAGATTGAACGAACGTCAAATAAATGCTTTATTGAAAGTAACTTGTCAGCGCCCAAAGGACAGGGAGAATGATATCTTACAGACGGTTCGCCATAATGCTTACCATCAAGATCCATATGCTCAGGAGTTTGGAATACGAATTAGTGACAAGTTAGCATCAGTAGAAGCAAGGATATTGCCAGCACCTAGGTTGAAATACCATGATACTGGACGGGAAAAGGATTGCTTGCCTCTTGTTGGCCAGTGGAATATGATGAATAAGAAAATGGTTAATGGTGGAAGCGTCAGCCACTGGGCATGTCTCAATTTTTCTCGTGGTGTGCAAGACAGCCTTGCACGAGATTTTTGTGATGCATTAGTACAGATGTGCCATATTTCTGGCATGGAGTTTAATCCAAGGCCAGTAGTTCCTATCCAAGGCGCGCGTCCTGATCAGGTAGAACGTGCATTGAAAACAGTTTATAGGAAGGAGCTGGAGCTTCTGATTGTCATCCTTCCTGACAACAATGGTGCCCTATACGGTGACCTCAAAAGAATATGCGAGACTGACTTGGGCCTCGTGTCACAATGCTGTCTGACTAAGCATGTTTTTAAAATGAGCAAGCAATACCTTGCCAATGTTGCTCTGAAGATTAATGTGAAAGTTGGGGGCAGAAATACTGTTCTGGTTGATGCGCTTTCAAAAAGAATACCATTGGTCACGGATATACCAACGATAATTTTTGGTGCAGACGTCACTCATCCACATCCCGGAGAAGATTCCAGTCCATCTATTGCTGCAGTGGTTGCATCTCAGGATTGGCCTGAGATAACAAAATATGCAGGCCTGGTATGTGCACAGGCGCATCGGCAAGAACTTATTCAAGACTTGTATAAAAGCTGGACAGATCCCCAGAGCGGTACTATTGTACACGGTGGCATGATAAGGGAGTTGTTGCTAGCTTTTCACAGATCCACAGGTCGTAAACCTCTAAGGATCATTTTCTACAGGGATGGTGTGAGTGAGGGGCAATTTTATCAGGTGTTACTACATGAATTAGACTCGATAAGAAAGGCTTGTGCATCATTAGAGGCAAACTATCAGCCGCCAGTTACATTCGTTGTGGTACAAAAGAGGCACCACACTAGATTATTTGCAAACAATCACAATGATCGGAGCATGACGGATAAAAGTGGAAATATATTACCTGGTACTGTGGTTGACTCAAAAATTTGTCACCCCACAGAATTTGATTTCTATTTGTGTAGCCATGCTGGTATCCAGGGAACAAGCAGACCTGCACATTACCATGTCCTTTGGGATGAAAATAAATTTACAGCTGATGGTTTGCAGCTGCTAACTAACAACCTCTGCTACACATACGCACGGTGTACTAGATCTGTTTCTATAGTGCCTCCTGCATATTATGCTCATTTAGCTGCTTTCAGAGCAAGATTTTACATGGAACCAGAAACGTCTGATAGTGGATCTCTTACTAGTGGCGTAGACCCATCTGGAAAAAGCACAACTACAGGTAGTTCAGGCTCTCGCACTGGAAGGACAGGAGTGAGACCACTGCCAGCTGTAAAAGAGAATGTCAAGAGTGTAATGTTTTACTGTTGA
>Sunm18764
ATGCCCCGGAGAAGAAAAACCCCAAAGGAGGAGCCCGGGCAGGGGTCTGCGTCCGGGCGGAATGTCGATCCGGAGGAGCGGGAGCGGGAGGGGGAGGCGGAGCTTGTCCGAGCCTCTGCTACCTCGCCTGCCACTGCGACTGTGACTGCCTCTCCGGCTGCGAGGCCTACTCCCCGAGCCCACGTTGGTGAAAGCGTTGCTCGGCCAGTTGCGGCTGGCCGAGGTCAGGTTCCGGGGCCACAGACTGTCCACAGGTCACAGACGGTGATAGCGAGAGAGGGGAGAGGGCGCGCCCCTTCTCCCAGGGCTAGGGGCTCCGCTTCCCAAGCATTGTCGTCCACGGCGCAGCCTTTCAACCCAACTGGAATTCAGTTTGGAAGGCTTGAGTTTGCTCCTCCTCCCGGTGCTCCCGTTCAATTCCTCCAGTCTCCCACGCTGCCTCAAGCTCGCGCAGGTCGCCCCGCTCAGTTTGTAGCCCCTCCGGTGACGGCTCCAGTGGTTCCTGTCCCCGGTGGCTTGGCTCGCTCGGGTGCTGCGTCTTCCAGCCGGCTGGAGAGTGAAGTCGAGAGCTTGAGCATTCAAGAGGAAGGTGTTCGGAGTCTTGTGCCGAGCTCCAGCAAAGCGATGGTTTTCCCGCAGCGACCGGGAGTTGGGAGACGGGGAACTCGGTGCATTGTCAAGGCGAATCATTTCTTGGCTACACTCGCTGACAACGATCTTCATCAGTACGATGTAACCATTAAACCGGATGTAACATCAAAGGCAGTCAGTCGGCTGATCATCGAGCAGCTTGTCAGTGTTCACAGGGAGGCGCTGGACCGCCGGCTTCCGGCCTATGACGGCCGAAAGAGTTTGTACACTGCGGGACAACTCCCCTTCATGGCTAAGGACTTTGAAGTCACTCTCACTGATGAGGAGGATGGCACTAGCACTGCTCCAAGAAGAGAGCGAAAGTTTACGGTCACAATCAAGTTTGCAGCACGGGCGGACTTGCACCATCTGTACCAGTTTCTTGCGGGCAGACAGCGTGATGCTCCCCAGGAAGTTTTGCAGGTTCTGGACATTGTGTTGCGTGAACTTCCTACCCGAAGGTATTCGCCTGTTGGACGATCTTTTTATTCCCCTGAGCTTGGAATGAAGCGGTCACTTGGGGACGGCCTGGTGAGTTGGCGTGGGTTTTACCAGAGCATTCGGCCAACCCAGATGGGACTATCTTTAAATATTGACATGTCATCAACTGCTTTCATCGAACCTTTACCGGTAGTGAAGTTCGTCGAGCAGCTTCTGGACAGAGATTTAAGTAGGCCTCTCTCTGAGACTGATCGTATTAAGATCAAGAAAGCACTAAAGGGAGTCAAAGTCGAAGTTACTCATCGCGGTACAATGCGTAGAAAGTACAGGATTTCCGGGTTAACATCGCAGCCAACGCAGGAACTCACTTTCCCTGTGGATGGAGGAACAATGAAGTCCGTTGTGCAGTACTTTCAACAGACGTACGGGTACACCATCCAAAGGCCGTCTTTACCTTGCCTTGCAGTTGGAAATCAACAAAGACCAAACTACCTGCCTATGGAGGTTTGCAAAATTGTTGAAGGACAGCGGTACTCCAAACGCTTGAATGACAAGCAAATAAAAGCTTTGTTGAAGAGCACCTGTCAACGTCCAAAAGACAGGGAGCAAGATATCAAACAGACTGTTCGCAAGAATGACTACAATAACTCAGATCCTTATGCCAAAGAGTTCGGATTAACAATCGATCACGATTTGGCTCATGTTGAAGCGCGCATTTTACCTCCTCCACGGTTGAAATATCACGATACTGGTAAGCTGAAGGACTGTCTGCCCTCAGTTGGCCAATGGAATATGTGTGATAAGAAAATGGTGAATGGAGGAGTTGTCAAGTACTGGGCATGCATAAATTTTTCGCGGAATGTGTATGAGTCAGTAGCGGTGAAGTTCTGTGCGGAGCTAGCTCAAATGTGTACGAATTCTGGCATGGTGTTCAATGCGAATCCTGTTGTACCTGTGCACCCTGCAAGACCCGATCAAGTTGAGCGCGCGTTGAGGACGATCTGTGGTGAAGTTCAAACAAAGCTGAAGGGCAAGCCGCTGGAACTTCTTATTGCTATTCTCCCGGATAGTAATGGCGCGTTGTATGGGGACCTGAAACGAATCTGCGAAACTGACCTTGGATTGATGTCGCAATGCTGCCTGACGAAACATGTGTTTAAAATGTCGAAGCAGTACTTGGCTAACGTGGCCTTGAAAATCAACGTTAAGGTTGGTGGACGAAATACAGTGCTGATGGATGCTCTCTCCTACGAAATACCCCTGGTCAGCGACATTCCAACAATCATCTTTGGTGCGGATGTTACGCACCCTCACCCGGGAGAAGACTCGAGTCCTTCTATAGCAGCTGTGGTAGCTTCCCAAGACTGGCCCGAGGTGACGAAGTACGCCGGGTTGGTGTGTGCTCAAGCACATCGTCAGGAGCTCATTCAGGATCTGTACAAGTCATGGCAAGACCCGAGAAGCAAGACCACGCTTCATGGAGGAATGATACGAGAGCTGCTACAAGGTTTCCACCGAGCTACCGGCCAAAAGCCCAGGAGGATCATTTTCTACAGGGATGGTGTGAGTGAAGGGCAGTTTCATCAGGTTCTGCTCCATGAGCTTGACTCAATCCGAAAGGCATGCGCATCTCTGGAAGTGAACTATCAGCCTCCGGTGACATTCGTAGTGGTGCAGAAGCGACACCACACTAGATTATTTGCGACAGACACCAAACTGACCGATAGCTTGAGCGGAAATATTCTTCCTGGTACTGTCGTTGACACCAAGATATGCCATCCAACAGAGTTCGACTTCTACTTGTGTAGTCATGCGGGAATTCAGGGCACAAGTCGACCTGCACATTATCACGTGCTTTGGGATGAGAACAAGTTCACAGCGGATCAGCTACAGTCGCTAACAAACAACCTCTGCTACACATACGCACGCTGCACAAGATCAGTCTCCATAGGTAAGCTACACTACACAAGAAAAATTCTCTCCCTCTGTAGCGCGCCCCTGACTTGA
>Smom23850
ATGCCGCGCAGAAGAAAGACGCCGAAAGCGCCTGGGGAGACGTCCAGTCGGCCCGGCGACGAGGCCGACAGGCCCGATCCCTCGACCGCGGCCGAGATTTTCCGAAATGCGCCCGCGCCAACGCCCGCGCCGCGAGCGCAGATTGTTCCTTCTCAGCCTCCTCGCGCTGCTATGGGAGCTCCTCCGAGGCCTCAGGTCCCGCGAGGAGGAGGGCGAGAAGGCGGCGGGAATGGAAACGGTGGAAGATATGGAAGGGGTCGCGCTGGAAGGGGCTTTCCTCCTCACGAGCCCGGCCATCAGGCTTCTACATCGTCGGCGGTGGTGGCTTCTCAGCAGTCTCAAGCTTACTCAGTCCCTTACGGGATGGCTCCTTACTACAGCGTTCCTCCTCCAATTCATTTTGGTCAGATAGCGCAATTTCCTGGAATACCATACGGCCAGGCGCCTCCTCAAGCTCCTCCGTATGGCCACACCGGCGTGACAATGCCGTTGGCTGGGCCTTCTACGAGTCTCATCGAGGAGAAGCTGGGGAGCTTGCAAGTGCAGCCGCCGGAAGAGCCTCCTCGCACTCTTGTATCCAGCAAAGCTCTCGGTTTCCCTCGAAGGCCAGGCAAAGGTGTGATGGGCTCCAAGTGCGTCGTGAAGGCGAATCACTTCTTTGCTGAGCTTCCTGACAAGGATCTTCATCAATATGATGTCACAATCACTCCCGAGGTTACATCGCGAGGGGTGAATAGAGCGGTCATGGAGCTGCTCGTGAAGCTCAACAGGGAGGCTCTGGGTCGCAGACTTCCTGCTTATGATGGAAGGAAGAGCTTGTACACTGCTGGTCCACTTCCTTTTCAGTATAAAGATTTCCAGGTGACCCTCCCTGACGAAGAGGACGGAACAAATGCGCCAAGGAGGGAGAGATCCTTCAAGATTGTTATAAAATTCGCGGCACGCGCGGACTTGCACCATCTGGGAGAGTTTCTGGCCGGAAGGCAGCCCAATGCACCCCAGGAAGCTCTCCAAGTTCTCGACATCGTGTTGCGTGAGCTTCCCACTCACAGGTATTCGCCTGTTGGACGATCATTTTATTCCCCTGATCTTGGACGGCGACAGCCACTCGGGGATGGCCTGGAAAGTTGGCGCGGGTTTTACCAAAGTATCAGGCCGACGCAGATGGGATTATCGCTTAACATCGATATGTCGTCAACTGCATTCATTGAGCCCTTGCCGGTAGTGGATTTTGTTGGACAGCTTTTGGGGAAGGATCTCAGTAGACCTCTCTCGGACGCTGATCGCATTAAGATAAAAAAGGCATTGCGGGGAGTGAAGGTTGAGGTTACCCACCGAGGTACAATGCGGCGGAAGTACAGGATATCTGGCTTGACCTCACAGCCAACGCAAGAACTCACGTTTCCTGTCGACGAAAGAGGAACTTTGAAGTCAGTGGTCGAGTATTTTCGCGAAACCTATGGCTATACTATACGCAGTCCATCTTTGCCTTGTCTTGCCGTTGGTAACCAACAAAGACCAAACTACCTACCGATGGAGGTTTGCAAAATTGTCGAAGGTCAGCGCTACTCGAAGAGACTGAACGAACGGCAGATTAATAACCTTTTGAAGGTCACATGCCAGCGTCCCAAGGACCGTGAGAACGATATTCTTCAGACTGTCCGCCACAACGCTTATCACGACGATCCTTATGCGCAAGAATTTGGCATCCGCATTAGCGATAAGCTAGCTTCGGTGGAAGCCCGGATACTACCGGCACCACGGTTAAAGTATCATGATACTGGACGGGAGAAAGACTGCCTTCCTCAAGTTGGGCAGTGGAATATGATGAACAAGAAAATGGTGAACGGAGGAAGTGTCAACTATTGGGCGTGCATAAACTTCTCTCGGGGAGTCCAGGATTCCATTGCACACGATTTCTGTGCTGAGTTAGCTCTCATGTGTCAGATTTCTGGCATGGCGTTTACTCCGGAACCCATTGTTCCCGTGCAACCTGCAAGGCCAGATCAAGTGGAGCGTGCGCTGAAAATGCTTTGTGGGGAAGTTCAATCAAAAGCTAAAGGGAAAGAGTTGGAATTACTCATTGCAATCTTACCGGATAGCAATGGTGCTTTGTATGGGGATCTGAAGAGAATATGTGAAACGGATCTTGGGCTGATATCGCAGTGTTGCTTAACTAAGCACGTCTATAAAATGACCAAGCAATATCTGGCTAACGTTGCTCTGAAAATCAACGTCAAGGTTGGTGGGAGAAACACAGTTCTTGTAGATGCGCTTTCGAGGAGAATACCGCTTGTCAGCGACATTCCGACGATCATATTTGGTGCGGATGTCACTCATCCTCACCCTGGAGAGGATTCGAGTCCATCGATAGCTGCGGTTGTTGCATCGCAAGATTGGCCCGAGGTGACGAAGTATGCGGGATTAGTTTGTGCTCAAGCACATCGTCAAGAACTGATACAAGATCTCTACAAGACCTGGACAGACCCACAAAGCAAAACTATAATGCACGGTGGAATGATCAGGGAGTTGTTGCTAGCCTTCCACAAAGCGACGGGAAGAAAGCCGCTGAGGATCATTTTTTACAGAGATGGAGTGAGCGAAGGCCAGTTTTATCAGGTTCTATTACATGAGCTTGATTCTATCAGAAAGGCGTGTGCATCTTTGGAAGGAAACTATCAACCTCCGGTGACTTTCGTAGTGGTCCAAAAGCGACATCACACACGGTTGTTTGCAAACAATCACAACGATAGGGAGTCAAGAGACAAGAGCGGCAATATCCTTCCAGGTACTGTGGTGGATACGAAGATCTGTCATCCCACGGAATTTGATTTCTACCTCTGCAGTCACGCTGGAATACAGGGAACTAGTCGGCCGGCACATTATCATGTGCTTTGGGATGAAAACACTTTCACGGCTGATGGTTTGCAGTCATTAACGAACAACCTATGCTACACATACGCGCGCTGCACGAGATCTGTGTCAATAGTGCCTCCAGCATACTACGCCCACTTGGCTGCATTCAGAGCAAGGTTTTATATGGAGCCAGAGACATCGGACAGCGGATCTCTGACTAGTGGAGCCGGACCTGGGAAGAGTACCACGACTGGCAGCTCGGGATCACGCAGCGGACGCACTGGTGTCCGGCCACTGCCGCCAGTCAAGGATAACGTGAAAAGCGTTATGTTCTACTGCTGA
>Smog23218
ATGGGAGCTCCTCCGAGGCCTCAGGTCCCGCGAGGAGGAGGGCGAGAAGGCGGCGGGAATGGAAACGGTGGAAGATATGGAAGGGGTCGCGCTGGAAGGGGCTTTCCTCCTCACGAGCCCGGCCATCAGGCTTCTACATCGTCGGTGGTGGCTTCTCAGCAGTCTCAAGCTTACTCAGTCCCTTACGGGATGGCTCCTTACTACAGCGTTCCTCCTCCAATTCATTTTGGTCAGATAGCGCAATTTCCTGGAATACCATACGGCCAGGCGCCTCCTCAAGCTCCTCCGTATGGCCGCACCGGCGTGACAATGCCGTTGGCTGGGCCTTCTACGAGTCTCATCGAGGAGAAGCTGGGGAGCTTGCAAGTCCAGCCGCCGGAAGAGCCTCCTCGCACTCTTGTATCCAGCAAAGCTCTCGGTTTCCCTCGAAGGCCAGGCAAAGGTGTGATGGGCTCCAAGTGCGTGGTGAAGGCGAATCACTTCTTTGCTGAGCTTCCTGACAAGGATCTTCATCAATATGATGTCACAATCACTCCCGAGGTTACATCGCGAGGGGTGAATAGAGCGGTCATGGAGCTGCTCGTGAAGCTCAACAGGGAGGCTCTGGGTCGCAGACTTCCTGCTTATGATGGAAGGAAGAGCTTGTACACTGCTGGTCCACTTCCTTTTCAGTATAAAGATTTCCAGGTGACCCTCCCTGACGAAGAGGACGGAACAAATGCGCCAAGGAGGGAGAGATCCTTCAAGATTGTTATAAAATTCGCGGCACGCGCGGACTTGCACCATCTGGGAGAGTTTCTGGCCGGAAGGCAGCCCAATGCACCCCAGGAAGCTCTCCAAGTTCTCGACATCTGGTCTCCCATCAGTCACCGTGGTATTCGCCTGTTGGACGATCATTTTATTCCCCTGATCTTGGACGGCGACAGCCACTCGGGGATGGCCTGGAAAGTTGGCGCGGGTTTTACCAAAGTATCAGGCCGACGCAGATGGGATTATCGCTTAACATCGCTAGATCTCTTGACAGATATGTCGTCAACTGCATTCATTGAGCCCTTGCCGGTAGTGGATTTTGTTGGACAGCTTTTGGGGAAGGATCTCAGTAGACCTCTCTCGGACGCTGATCGCATTAAGATCAAAAAGGCATTGCGGGGAGTGAAGGTTGAGGTTACCCACCGAGGTACAATGCGGCGGAAGTACAGGATATCTGGCTTGACCTCGCAGCCAACGCAAGAACTCACGTTTCCTGTCGACGAAAGAGGAACTTTGAAGTCAGTGGTCGAGTATTTTCGCGAAACCTATGGCTATACTATACGCAGTCCATCTTTGCCTTGTCTTGCCGTTGGTAACCAACAAAGACCAAACTACCTACCGATGGAGGTTTGCAAAATTGTCGAAGGTCAGCGCTACTCGAAGAGACTGAACGAACGGCAGATTAATAACCTTTTGAAGGTCACATGCCAGCGTCCCAAGGACCGTGAGAACGATATTCTTCAGACTGTCCGCCACAACGCTTATCACGACGATCCTTATGCGCAAGAATTTGGCATCCGCATTAGCGATAAGCTAGCTTCGGTGGAAGCCCGGATACTACCGGCACCACGGTTGAAGTATCATGATACTGGACGGGAGAAAGACTGCCTTCCTCAAGTTGGGCAGTGGAATATGATGAACAAGAAAATGGTGAACGGAGGAAGTGTCAACTATTGGGCGTGCATAAACTTCTCTCGGGGAGTCCAGGATTCCATTGCACACGATTTCTGTGCTGAGTTAGCTCTCATGTGTCAGATTTCTGGCATGGCGTTTACTCCGGAACCCATTGTTCCCGTGCAACCTGCAAGGCCAGATCAAGTGGAGCGTGCGCTGAAAATGCTTTGTGGGGAAGTTCAATCAAAAGCTAAAGGGAAAGAGTTGGAATTACTCATTGCAATCTTACCGGATAGCAATGGTGCTTTGTATGGGGATCTGAAGAGAATATGTGAAACGGATCTTGGGCTGATATCGCAGTGTTGCTTAACTAAGCACGTCTATAAAATGACCAAGCAATATCTGGCTAACGTTGCTCTGAAAATCAACGTCAAGGTTGGTGGGAGAAACACAGTTCTTGTAGATGCGCTTTCGAGGAGAATACCGCTTGTCAGTGACATTCCGACGATCATATTTGGTGCGGATGTCACTCATCCTCACCCTGGAGAGGATTCGAGTCCATCGATAGCTGCGGTTGTTGCATCGCAAGATTGGCCCGAGGTGACGAAGTATGCGGGATTAGTTTGTGCTCAAGCACATCGTCAAGAACTGATACAAGATCTCTACAAGACCTGGACAGATCCACAAAGCAAAACTATAATGCACGGACTTCTTAAAAATGAGGTGTACAGGGAGCTGTTGCTAGCCTTCCACAAAGCGACGGGAAGAAAGCCGCTGAGGATCATTTTTTATAGGCAAAGATGGAGTGAGCGAAGGCCAGCGTGTGCATCTTTGGAAGGAAACTATCAACCTCCGGTGACTTTCGTAGTGGTCCAAAAGCGACATCACACACGGTTGTTTGCAAACAATCACAACGATAGGGAGTCAAGAGACAAGAGCGGCAATATCCTTCCAGGTACTGTGGTGGATACGAAGATCTGTCATCCCACGGAATTTGATTTCTACCTCTGCAGTCACGCTGGAATACAGGGAACTAGTCGGCCGGCACATTATCATGTGCTTTGGGATGAAAACACTTTCACGGCTGATGGTTTGCAGTCATTAACGAACAACCTATGCTACACATACGCGCGCTGCACGAGATCTGTGTCAATAGTGCCTCCAGCATACTACGCCCACTTGGCTGCATTCAGAGCAAGGTTTTATATGGAGCCAGAGACATCGGACAGCGGATCTCTGACTAGTGGAGCCGGACCTGGGAAGAGTACCACGACTGGCAGCTCGGGATCACGCAGCGGACGCACTGGTGTCCGGCCACTGCCGCCTGTCAAGGATAACGTGAAAAGCGTTATGTTCTACTGCTGA
>MpoLW1759
ATGCCGAGACGGCGGAAAACTCCGAAGGAGCTTGAAGAGGCTTCTCAAGCTTCTTCTTCTCAGGCAGCTCCCGCCCCTGCGGCGACCCCAACACCGGCTCCTGCGCCACCACCGACAGCTACTCCTGTAGTCCAGGAGCCTGCTCCCCAGATCCGCGATGAAGCGACGAGCCAAGGCAGACCTGCGGCGACTGCCGGGTCTCAGGGAGTAGTTCCACCTGGTACTCAATCTGGTGGTCAAGGCAGAGGGAGAGGTCGCCCCAGACCAGATGGAAAACTTCGGGGTGGCGATCCAGACCGATCGTGGCCTGGCCACTCGGGTCCAGCTAGGGAAGGTGGTAGAGGTGGAAATTATGGTGGACAAGGACAATATCCAGCTGAGTCGTCTGGAGGCCAACACACTAGAATCCCAGTCGGGCGAGACAAGCCAATGGGTGGCGTTCCATTTCAAGCAGCCATGCCACCTGGGTTTCCTCCTCTAGGTCCTGCCGATCAGTATCCACAATTAGGACGCGCACCAGCTCCAGTCCCATCCTCTCACCTACCTCAAGTATCTTTCGGCACACAACCTTCATCAGCTACAATGGCCCCTACCCAACTATTGGAGACTTTTCGTCAGTTGCACATTACGGAGCCCGCTTCACCTGTTGAAGAAGTCGGACCGTCATCACCTGTACGACAGGGTCCTCCAGTGTCTAGTCGAGCATTAAGGTTTCCACTTCGCCCAGGGAGGGGCCTATCTGGAACAAAGTGCATTGTCAAGGCTAACCACTTTTTTGCGGAGCTTCCTGACAAAGATCTTCACCAGTATGATGTGGCAATATCTCCGGAAGTCACGTCTCGAGGTGTAAACAGAGCTGTGATGGAACAATTAGTTAGACTTTACCGCGACAGCGAGCTTGGTCGCAGGTTACCAGCCTACGATGGTCGAAAAAGTCTGTACACGGCTGGCCCGTTACCTTTCCAGTCTAAAGAATTCCAAATCAACCTCTTGGATGAAGAAGATGGCAGCAGCACTCCTAGACGGGAGAGATCATTTAAGGTGGTAATCAAGTTCGCTGCACGAGCTGACTTGCATCACCTAGGCCAGTTTCTTCAAGGACGTCAAGCTGACGCTCCTCAGGAAGCTTTGCAAGTTCTTGATATTGTTCTGAGGGAACTTCCTACTCACAGGTACTGTCCCGTAGGGCGTTCTTTCTACTCACCCGATCTCGGGAATCGCCAATCTCTGGGTGATGGGCTCGAAAGTTGGAGAGGGTTTTACCAAAGTATACGCCCAACTCAGATGGGTCTGTCGTTGAATATAGACATGTCTTCCACTGCTTTCATCGAGCCACTCCCGGTCACAGAGTTCGTGTCCCAACTCCTCAACAAGGATATCAATAGACAACTATCTGACGCGGATCGTATCAAGATCAAGAAGGCGCTGCGAGGAGTAAAGGTTGAAGTAACTCACCGTGGTACTATGCGGAGGAAGTACCGCATATCTGGGCTCACTTCACAGCCGACCCAAGAGTTGTCCTTCCCTGTGGATGAAAGGGGAACGTTGAAAACTGTCACTGAATACTTCCGCGAGACGTATCAGTACACCATTCGAAACCCAACACTCCCTTGCCTTCAAGTGGGAAATCGAGACCGACCGAACTATTTACCTATGGAGGTCTGTAAAATAGTGGAAGGACAACGATATTCAAAACGTCTGAATGAGAGGCAGATTACGGCTCTACTGAAGGTGACATGTCAACGGCCGAAAGACCGTGAGGCAGATATTCTCCAGACTGTGTATCACAATGCATACGCCCAGGATCCTTATGCTCAAGAGTTTGGGATTCGTATCAGCAATAGGTTGGCCCAGGTCGAGGCCCGAATATTACCAGCACCGCGGCTCAAGTATCATGATACAGGCAGGGAGAAAGATTGCTTACCCCAAGTTGGCCAGTGGAATATGATGAATAAGAAAATGGTCAACGGAGGTATCGTAAATAATTGGGCGTGTATTAATTTCTCGCGCGGCGTGTTGGAGACCGTCGCGAAGGCGTTTTGTATGGAGCTCGCTCAGATGTGTCTAACATCTGGAATGCATTTCAACCAAGAACCTGTGATGCCAATTCACAATGCACGTTCAGACCAAGTTGATCGGGCACTGAAGCAAGTATTTAGAGAAGCTCAGACGCGTACAAAGGGAAAGGATCTGGAGTTACTTGTGGTTATCCTCCCTGATAACAATGGTGCTCTCTACGGTGATCTCAAGCGTATATGTGAAACGGATTTGGGAGTTGTGTCGCAGTGCTGCCTCACAAAGCATGTTTATAAGATGAGCAAGCAGTATCTTGCTAATGTTGCATTGAAGATCAACGTTAAAGTCGGTGGAAGAAATACCGTGTTGGTTGACGCTTTAACCAGAAAGATTCCTCTGGTTAGTGACGTTCCCACCATAATATTTGGTGCAGATGTCACACATCCTCATCCTGGGGAAGATACCAGTCCTTCGATCGCTGCGGTGGTCGCTTCCCAAGATTGGCCGGAGGTGACCAAATATGCAGGGCTGGTTTGTGCACAGGCACATCGGCAAGAACTAATTCAGGACCTTTATAAGTCCTGGGTTGATCCCCAGCGAGGTCCGATGTCAGGGGGCATGATCAAGGAACATTTGATGTCTTTTCGAAGAGCAACTGGTCAAAAACCACAGCGCATTATATTCTATAGGGATGGTGTCAGTGAAGGCCAGTTTTATCAGGTCCTGCTTCACGAGCTTGATGCTATTCGGAAGGCCTGTGCTTCGTTGGAGGCAAACTATCAACCTCCTGTGACTTTTGTTGTTGTGCAAAAGCGTCATCACACACGGCTTTTCGCGAGTAGCCACAGCGATAGAAACATGACCGACCGGAGTGGAAATATCCTCCCAGGAACTGTTGTCGACTCCAAGATTTGTCATCCTACAGAGTTCGACTTTTATTTATGCAGTCATGCTGGCATCCAGGGTACTAGCAGGCCTGCCCACTATCATGTTCTATGGGACGAAAATAACTTCAAGGCCGATGAACTTCAGTCTTTAACGAATAATTTATGCTACACGTATGCGCGGTGCACACGATCTGTCTCTATTGTTCCCCCAGCCTATTATGCACATTTAGCTGCCTTCAGAGCCCGGTTTTATATGGAGCCAGAGGCCTCAGATAGTGGCTCCTTGACCAGTGGTATTGGTCCCACCGGCAGGACAATCACCACAGGAAGTTCTGGTGCTCGAAGTACGAGGGCTCCTGGAGGCGGTGCCGTTCGTCCGCTACCACCGTTGAAGGAAAATGTAAAAAAGGTAATGTTTTATTGTTGA
>Ffum99052
ATGCCTAGGCGCCGCAAAACCGGCAGGGTAGGGGAGACGGAGCGGCAGGATGTCCCTCCTCCTGCTCCCGTCCCCGCTTCCTCTCCTACAGCATTCGACCCGGCGATGGCTGGGGAGGAGGCGCCGCCGCCGCTGCCTCCTCCCTCGCGCTACCAGCCTCCTCCTCCTCCTGCTCTTGGGAGCGGGGCCGCCGCCAGGCCGATATTCGTGTCTCGTCCCTTCAATGCTGCGGCCGTTCCTTATTCCCCGACGGCAGGCGACCCTACGCAGGTTCAGCAGCACCTACAGCCGCGCCGCTCGGTGCAGCGGTATGTGCAAATCGGGGCTCAGCCCCCACCTGCTGCCCCTCTCCATTTCGCGCCGCCGGCGGAGCCGCCCGTGGCCACATTCATGCAGCAGCTTCAATTGCAGCCTGCGGAAGCCGAGGTTGCTGTGGTGCCGCCTCCAGTCTCCACCCGCGCGCTCAGGTACCCCAGGCGGCCCGGGAAGGGAGTCCTCGGCCGCAGATGTATCGTCAAGGCTAATCACTTCTTTGCCAACCTGCCCGACAAGGACTTGCATCAGTATGACGTAGCAATCGTACCGGAGGTTGCGTCCCGCGGCGTCAACAGAGCGGTCATCCGGGAGCTCATCAGCGTGTACAATGCTGACATGGGAACCAGGCTGCCAGTCTATGATGGGAGGAAGAGTCTCTACACAGCTGGCCCTCTCCCTTTTCAGCACAAAGAATTCGAAGTTAGATTAGTGGACGATGCCGAGTCTGGCAGCATGGGCAAAGCGCCCCGGGAGAGGCCGTTTAAGATCACCATCAAGTTTGCAGCTCGGGCGGATCTCCACCATCTTGGAGAGTTCTTGAAGGGCAAGCAAGCGGACGCCCCGCAGGAAGCGTTGCAGGTTTTGGACATTGTGTTGCGGGAGCTTCCTACCACCAGGTACACACCGGTTGGACGATCTTTCTACTCGCCTAACCTCGGTCGCCGGAGTCTAGGAGAAGGGCTTGAAGCATGGCGAGGATTTTACCAGAGTATTCGGCCAACCCAAATGGGACTGTCCCTCAACATTGATATGTCTGCCACGGCATTTCTCGAGTCCCAGCCGGTCGTTCAGTTTGTTGAGAAGCTTTTGGGGAGGCCGCTTCTTAATCGACCTTTATCTGATGTGGAGCGTGTCAAGATCAGAAAAGCTTTACGAGGGATCAAGGTTGAGGTGACACACAGGGGCACAATGAGGCGCAAATATCGGGTTTCGGGCTTGACGATTCAAACAACCGCTGATTTGAGGTTCCCTGTGGATCAAGACCAAAATATGATGTCTGTGGCAGACTATTTTTGGCGTACGTACGAGTACAGACTCGAGAGGCTGAACCTTCCCTGTCTCCAGGTTGGCAATCAACAACGGCCGAATTACCTACCCATGGAGGTTTGTAAAATCGTGGAGGGGCAGCGCTTTCCGAAACGTCTGAATGAAAAACAGATTACTGCTCTTCTCAGTATTACATGTCAGAAGCCTTGTGATCGTGAGAGCGACATCCGGAGAACCGTTCAACAGAACGACTACGATCGTGACAGGTTTGCTCAGGAGTTCGGTATTAAAATCAGTAGGGACTTGGCTACTGTCGAGGCACGTATATTGCCGGCCCCATGGCTGACTTACAACGATTCTGGAAAGGAGAAAGAGTGTCAACCCGCAGTTGGACAGTGGAATATGTTGAACAAAAAAATGGTGAATGGCGGCAAAGTTGCACACTGGGCGTGTGTTAATTTTTCACGGAACATTTCTACTTGTGTAGCATCTGACTTCTGCAAAAGGCTGGCTGATATGTGTGAAATATCCGGCATGCAATTCAGTGGAGAACCTGTGGTGAGGATCGCCGATCCTTCTCGCCCGGACCAGGTGGAGAGGGCTTTGAAGCAAGTGTGGAAGCTGTGCAATGCTAAACTTCCCACCGGAAAAAATCTGGATCTCCTGATAGCCATTCTTCCAGACCAAAATGGTGCCTTGTACGGTGATTTGAAGAGAATATGTGAAACTGACCTTGGAGTAGTCTCACAGTGCTGTCTGACTAAGCACGTGTACAAAATGAGCAAGCAGTATCTGGCAAATGTGGCCTTGAAGATCAACGTGAAGGTTGGAGGGCGGAATACGGTTTTAAGGGATGCGCTGGCAAAGAGGTTACCCATGATTGAGGATACTGCCACCATTATTTTTGGAGCAGATGTGACTCACCCTCATCCCGGAGAAGATTCGAGTCCATCAATAGCTGCGGTCGTTGCGTCACAGGACTGGCCTGAAGTTACTCAGTATGCTGGCCTTGTTAGCGCTCAGGCTCACAGGCAGGAGTTAATCCAGGATCTGTACACGGAAAAGACAGATGGCCAACGAGGGAGCGGTGGAATGATTATTGACCTCTTGAAGTCCTTCTATAATCGGACTCGACTGAAGCCTCGGCGGATCATCTTCTACAGGGACGGAGTTAGTGAGGGTCAGTTTTATCAAGTACTCTTCTTCGAGTTGAATGCCATACGGAAGGCTTGCTCCACGCTTGAGGAAGGATATCAGCCTCCTGTCACATTCGTCGTTGTACAAAAGCGTCACCATACACGACTTTTTCCACACAACTACAATGACAAAAAATCCATGGATAAAAGCGACAACATCCTTCCTGGCACAGTGGTCGATACGCAAATTTGTCATCCTACGGAGTTCGACTTTTACCTATGTAGTCACGCTGGTATCCAGGGCACTAGTCGGCCTGCTCATTATCATGTTCTCTGGGACGAGAACAAGTTCTCCGCCGATACTTTGCAGACATTGACAAATAACCTGTGTTACACATATGCCAGATGTACACGATCAGTGTCTATCGTGCCCCCGGCTTATTATGCGCATCTAGCAGCTTTCCGAGCCCGATTTTACTTGGAACCGGATAACTCGGATAGTGGATCCTTCACTAGTGGGGGAGGCGTGCCTGGAAGGCAAGCAAGCACTGAGAGTGGAGGGTCGAGGAGTACAACACGTGCAGGCGGAGCGACCGCGATCCGTCCTCTCCCTTCTTTGAAGGAGAGTATTAAGAGAGTCATGTTCTTTTGTTGA
>Ppa17_16550
ATGCCGCGGAGACGGAAAACCCCAAAGGAGCCTGAGGAGGGTTCCCGAGTGGATACTTCAACTGAGGGTCAGGCAGCACAGCCAGGTCCTTCAGCTCCGGCAGTGCATCCGTCACCGGCACTGCCATCTGGTACCTCAGCCCCTTCACCAGCATCGGATCGGACCTCAGTTCCTCCTGCAGCTGTATCCCCTGCACCATCACCCATACAGCATCCCTCTCCTCGGCGTATTGGAGGTGGAGTACAAGGTCAAGGACCTGGTCAAGCCTTTGCTCAAGGGCAGGGTCAAGGGAGCAATGAAGTGAGCAGCGATGTATCTCTTGGACGAGGCAGGGGAATGGGAGGGGGCGACCGTGGTTCCGGCAGGAGGGGTGGTAGGGGCCGTTTCAACAATCAGGGACTACCGCTCAACGCCCCAGTCTATAATGCTCCTGGCACTTTTAGTCCACATCCAGAACAGTTCCAGGGTCCAGGGGGACAGGAGTTTCACGAAGCGCAACCTCAGAGCTATGGACCCCCGCCCCCGATGTATGTGAGGCCGTCTACTAGAGCCCCCCAGCAGACGATGCCTCTAGCAGCCAGGCCAATGCAACCAGCGGGGAGGGGGCCTTCGTATTTAGGGCCGTCGCATGGCGGAAGTCCTTCTGTGCAAGTTGCGAGTCCATCTTCAAGTTATGGACCAGGTGTGACTCCAGTTGAGTATCAATTTGGGACAATGGTGTTGGGGGCTCCGGGAGCTCCGGGGCCTCCTCCTATGTTGGGACCTTTGCATGACCCCCTTACTCCTAGACAGGAACTACCTCCGACGCCGCCGCCACTATCCAGCAAAGGTGTGAGGTTCCCTTTGCGTCCTTCAAAAGGGAGTAATGGTCTGAGATGTATTGTCATAGCCAATCATTTCTATGCTGAGCTGCCCGATAAGGATCTGCATCATTACGACGTTGCCATCAATCCAGAGCTCCCATCTAAGGGAATCAACAGGGCTGTTATGGAGCAGCTCGTGAAGCTCTACAGAGAATCTCATTTAGGCACTAGGCTACCTGCTTATGACGGTCGAAAAAGTCTTTACACCGCCGGACCGCTTCCGTTTCAGAGCAGGGAGTTCGAAATTAGTCTTACGGACGAGGAGGACGGAAGCAATCAGCTTAGGAGAGCGAGGCACTTCAAGGTGGTTATAAAATTTGCTGCCCGGGCAGATTTGCACCATCTTGGAGAATTTCTTGCTGGACGCCAAGCTGATGCTCCTCAAGAAGCTCTGCAAGTTCTGGACATTGTTTTGAGAGAGCTCCCTACCCACCGGTATTCTCCCGTTGGGCGCTATTTCTATTCACCCGATCTGGGCACGCGACGGCCATTAGGAGATGGTCTTGAAAGCTGGCGGGGCTTTTATCAGAGTATTCGACCAACTCAAATGGGGTTGTCCCTAAACATTGACATGTCTTCCACAGCGTTCATTGAACCTAAAACTGTTATAGAGTTTGTAAAGGATCTCCTGAGGAAGGATTTAAACCGTAGTCTGACCGATGCTGATCGCATTAAGATCAAGAAAGCCCTCCGTGGGGTGAAGGTGGAAGTCACTCATCGCGGAAGTATGCGGCGCAAGTATCGCATATCTGGGCTCACTAATCAGGCCACCAGTGAATTGCAATTCCCTGTGGACGATAATGGGACTATGAAGTCTGTTACTGACTACTTTCGCGAGACTTATAGCTACACAATTCGACATCCAGCTTTACCCTGTCTCCAAGTGGGAAATACTCAGCGTCCCAATTATCTTCCAATGGAAGTCTGCAAAATTGTTGAGGGCCAGCGATATTCCAAACGGCTGAATGAGCGCCAAATTGCTGCACTTCTACAAGTCACTTGTCAGCGACCCAGAGACAGAGAGAGAGATATTATGCAGACTGTTCATCACAATGCGTATCATCAAGACCCATATGCCCAGGAGTTTGGAATCAGGATCAGCAATGAATTAGCGCAAGTGGAGGCTCGAATCCTACCAGCCCCACGACTGAAGTACCATGATACCGGAAGGGAAAAAGAGTGCCTTCCACAAGTTGGGCAGTGGAACATGATGAACAAGAAAATGGTGAATGGAGGTATAGTTCAGCACTGGGCTTGTGTCAATTTCTCATCAAATGTTCAAGAGAAAATTGCTCGCGACTTCTGCTTAGAGCTGGCTCAGATGTGTCAAACATCTGGCATGCAATTTGCTCGAGATCCCATTGTGCCGGTGAAAACTGTCCGTCCTGATAATTCAGAAAAAGCTTTGTATCAACTCTGTGAAGATGTGAATAGAAGGACAAAGGGGAAGGGCTTGGATCTGCTTATTGCAATTCTTCCCGACAACAACGGGTCTTTGTATGGCGATCTTAAGAAACAGTGTGAGACTGTCCTGGGGGTCGTGTCTCAATGTTGTTTGACGAAACATGTATTTAAGATGAGCAAACAGTACTTGGCAAATGTTGCCCTGAAAATCAATGTCAAGGTTGGAGGCCGAAATACTGTTCTGGTGGACGCTCTTTCTAGAAGAATTCCTCTTGTCAGTGACAAACCCACCATTATATTCGGTGCAGATGTCACTCATCCGCACCCCGGAGAAGATTCGAGCCCTTCTATTGCGGCTGTTGTGGCATCGCAGGATTGGCCTGAGGTCACCAAGTACGCTGGTTTAGTGTGCGCTCAAACTCACCGTCAAGAGTTGATTGCGGACCTATTCAAAGAATACACTGACCCAATGAAGGGGAAAATGTTTGGAGGGATGATTAGGGAACTTCTCATCTCTTTCCGGAGCGCAACTGGTCAAAAGCCTCTCCGTATCATCTTTTACAGAGATGGAGTAAGCGAGGGCCAGTTTTCACAGGTTCTTCTTCATGAGCTAGACGCAATCAGGCGAGCCTGTGCTTCGCTTGAAGAAGGATACCAACCTCCAGTCACGTTTGTAGTGGTTCAGAAAAGGCACCACACTCGTTTGTTTGCCAGTGATCGTCGCAATACTGATAGGAGTGGCAACATTCTACCAGGTACGGTTGTGGACTCTACAATCTGTCACCCTACGGAATTCGACTTCTATCTTTGCAGTCACGCTGGAATTCAGGGTACCAGTCGACCTGCACATTACCATGTATTGTGGGACGAGAATAGTTTTTCTGCTGACAGTTTGCAGTCATTGACAAACAACCTATGCTATACGTATGCACGGTGCACACGGTCAGTGTCAATCGTCCCCCCCGCATATTATGCTCATTTGGCCGCTTTCCGAGCGAGATTCTACATGGATCTAGAATCTTCGGATACTGGATCTGCAACCAGTGGAATAGGGGCAAATCGTACACAGGTCACCGGATCAACTGCCGCTCGCACTAATCGGGTGGCAGGAAATACTGCCGTGCGTCCACTTCCTCCTTTGAAGGAAAACGTCAAAAGGGTAATGTTCTACTGTTAG
>Ppa1_35770
ATGCCGCGGAGACGCAAGACCCCGCGGGAACTTGAGGAGAGTGCCCAAGCTCAGGCTTTAGCAGAAGCTCAAGCATCGGCATTAGCAGGAGCGGAGGGGTCAGCTCCTTCAGCTGTTGCGCCGGAACCTGCTTCGACTCCGACTCCAGCTGCTGGTGGAGCTGCTGTTCCAGCCCCTATTCCAGTGTCAGCACCTGCACAGCACGTTGCTTCTCAACATGTTGAGGGCCAGGGCCATGGTCAAGCTCACTCCCAGCATTTAGGAGAGGGCTCGCAAGGCCAAGGTTCGGGGCATTCTCAGGGACAGAGGCAAAGGCAAGGACAAGGGCAAGGGCAAGGTCAAGGACAGGGGCAAGGTCAAGGACAGGGGCAAGGTCAAGGACAGGGGCAAGGTCAAGGACAGGGGCAAGGGCAAGGACAGGGGCAAGGGCAAGGGCAAGGACGCGATGAACCCAATAGCAGTGGACCTCCTGGGCGGGCGAGAGGAGGCATGGGAGGAGGCGAGCGAGGTTCTGGAAGGAGGGGTGGCAGGAGCCGCTATAATCAGGGTCCATCTCATAGCGCCCCCCACCACAATGCTCCAGGCTCTTTCAATCCTCACCCTGAACAGTACCGGGCCCACGGAGGACAGGAGTACCACGACATGCAACATCCGGGCTACACCCCTCCTGTGTATAGGAGGCCCTCAAGACCCTCCCAGCAACCGATACCTCCAGCGCCTAGGCCTATGCAGCAAGGAGGAAGGGGTCCTCCGTATCCTGGTCCATCATATGGACCTGGCGGAGGACCCCCTGTGCATTTCGCTGCACTGCCTGCAGGCTATGGATCAGGTGTAGGTCCAGTTGTTGAGCAGTTCGGGTCAGTGGTTATAGGGGGTGTTGGACCTCGTTTCAACTCTGGTCCAACTCAAGAGCAAGCTGTTTCTAAATACGAGCCGCCACCCACGCCTCCACCGATTTCTAGCAAACAGTTGAGATTTCCTTTGCGTCCAGACCGAGGAAGGATCGGTCTGAGGTGTATTGTGAAGGCAAATCATTTTTTTGTCGAGCTACCTGACAAAGATCTTCATCAGTACGATGTGACTATCACTCCAGAGGTCACATCCAGGGGTATCAACAGGGCCGTCATGGAGCAGCTTGTGAAGCTTTACAGAGAGTCACACTTGAGCTCCAGGCTTCCTGCGTATGATGGTCGGAAGAGTTTGTATACCGCTGGGCCACTTCCGTTTCAGAGCAAGGAATTCCAGATCAGTCTTTTGGACGAGGATGATGGAACCAACCAACCTAGACGGGAGAGGCTTTTCAAAGTGGTTATCAAGTTTGCTGCTCGAGCAGATTTGCATCATCTTGGGCAATTTCTTCTTGGACGCCAAGCTGATGCTCCTCAAGAAGCCTTGCAAGTCCTAGATATCGTATTGAGGGAGCTTCCTACCCACCGTTATTCTCCTGTAGGACGCTCGTTCTATTCTCCCAATCTGGGCACTCGACAGCCGTTAGGAGATGGTCTTGAAAGCTGGCGGGGCTTTTATCAAAGTATTCGACCAACTCAAATGGGATTGTCCCTAAACATTGACATGTCTTCCACAGCGTTCATAGAACCCAAGACTGTAATGGAGTTTATAAGGGATCTCCTCAACAAGGAGTTGACCCGTAGCCTAAGTGATGCCGATCGTATGAAGATCAAGAAAGCTCTTCGCGGAGTCAAAGTGGAAGTGACTCATCGCGGAAGTATGCGTCGCAAATACCGTATATCTGGGCTTACCCATCAGGCTACTAATGAACTCGAATTTCCAGTTGATGAGAATGGGACATTGAAGTCTGTCACCGACTATTTTCGGGAAACATACGGCTATTTTATCCGTCATCCGTCTTTGCCGTGCCTTCAAGTGGGTAATTCTCTGCGTCCCAACTACCTTCCCATGGAAGTATGCAAGATCGTTGAAGGCCAGCGATATTCGAAACGGTTGAATGAGCGCCAAATTACAGCTCTTCTCAAAGTAACTTGCCAGCGACCTCGAGACAGAGAAGCAGATATTATGCAGACAGTACACCACAATGCATACCACCAAGATCCCTATGCTCAAGAGTTTGGGATCAGAATTAGTAATGAGCTTGCGCAAGTGGAGGCACGAGTCCTGCCAGCTCCACGGCTGAAGTACCATGATACTGGCAGGGAAAAGGAGTGTCTTCCACAAGTTGGACAGTGGAATATGATGAATAAGAAAATGGTGAACGGCGGTATCGTGAACTACTGGGCATGTATCAATTTTTCACGCACTGTCCAAGAGAATGTGGCGAAGAACTTCTGCCAAGAGCTGGCTCAGATGTGCCACACATCCGGGATGCAATTTACAAGAGATCCCGTTGTGCCTTTGCAAAGCTACCGACCCGAGCACTCGGACCGAGCTCTGTTTCAGCTATGTGATGACGTGCACAAAAAGACTAAGGGCAAGAGCTTGGATCTCCTTATTGCAATCCTTCCAGACAACAACGGGCCTTTGTATGGTGATTTGAAGAAGCAATGTGAGACTGTACTGGGTGTGGTTTCTCAGTGTTGTTTGACCAAGCATGTTTTCAAGATGAGCAAGCAGTACCTGGCAAACGTGGCTCTCAAAATTAATGTCAAGGTTGGGGGTCGGAACACTGTCCTGGTGGATGCACTTACACGCAAGATTCCTCTCGTCAGTGATATTCCCACCATAATATTTGGTGCAGATGTTACTCATCCACATCCTGGAGAGGACTCCAGTCCCTCCATTGCTGCAGTGGTAGCTTCGCAGGATTGGCCCGAGGTCACCAAGTATGCAGGGTTGGTGTGTGCTCAAGCTCACCGTCAGGAGTTGATTCAGGATCTGTACAAGGAATGGAGGGACCCCCAGAAAGGCACGATGACAGGAGGGATGATAAAGGAACTCCTTATCTCTTTCCGGTGTGCGACCGGTCAAAAGCCACTTCGGATTATCTTTTACAGAGATGGAGTAAGTGAAGGTCAATTTTACCAGGTTCTTCTGTATGAACTGGACGCAATCAGGAAAGCTTGCGCTTCCCTTGAACCGGATTACCAGCCTCCAGTCACATTTGTGGTCGTTCAGAAAAGACACCACACTCGTTTATTTGCCAGCAATCATAATGACAATCGCTCTACTGATAGAAGTGGCAACATTTTACCAGGGACTGTAGTGGACTCAAAGATCTGTCATCCTACAGAATTCGATTTCTATCTTTGTAGTCATGCTGGGATTCAGGGAACCAGTCGACCTGCGCATTACCATGTGCTGTGGGATGAGAACAAATTTTCTGCGGATAGTTTACAGTCGTTGACAAATAATCTGTGCTATACATATGCACGGTGCACGCGCTCTGTTTCTATTGTTCCTCCAGCATATTATGCACATCTAGCTGCTTTTCGTGCCAGGTTCTACATGGATCCAGAAGCTTCAGATACTGGTTCTGTTACTAGTGGGTTGGGAGGGGCGAATCGCAGTCAGTTTACTGGATCGACTGCTGGCCGCACTCATCGTGCGGCGGGAGGAAATGCCGTGCGCCCACTTCCACCTCTTAAGGAGAATGTGAAGAGAGTCATGTTCTACTGTTAA
>Ppa2_4060
ATGCCGCGGAGACGCAAGACCCCGCGAGAACTTGAGGAGAGTGACCGAGCTCAGGCTTTAGTGGAAGCCCAGAATTCGGCGCCAGCTGAAGCAGGAGAAACAGAGGGATCAGCACCCTCAGCTCGCTCATCGGCACCTGGTTTGAAGCGGACTCCCGCTTCTGCTTCGGGTCCATCAGGGTCTGCAGCTCCGTCTCCGGGTCCTGTCGCATTACCAGTGCCTGTACAAAATGCCGATCCTCAGCCTGCGGAAAGACAAGGCCATGGTCAAGCCCACTCTCAGAATGTAGGAGAGGGAGGACAAGGCCAATGTTCGGTTCAACCTCAGGGGCAAGGACAAGAGTCTGGTCAAGGACAAGGATCGGGGCAAGGACGCGATGAATCCAGTAGCGGTGGACCTCCTGGGCGTGGGAGGGGTATGTGTGGAGGCGAGCGAGGTTCTGGAAGGAGAGGTGGTAGGGGCCGTTTTAATCAGGGCCCACCACACAGCACACTCCACCAAAATGTTCCTGGCTCTTTTAGTCCTCATCGTGAACAATATCGTGGCCAGAATGGGCATGACTATTACGAAATGCAAAATCAGGGTTACAGCTCTCCTATGTATGGAAGGCCCTCCAGACCTTTCCAGCAACCGATTCCTCCAGCACCCAGACCTCTGCCCCAAGGGGGAAGAGGCCCTTCGTACCCAGGGCAAGCATATGGACGTGGCGGAGGTCCTCCTGCTCATTTTTCTGCATCACCTCCAAGTTACGGACCAGGTGTAGGTGCAGTTGTTGAGCAGTTTGGGTCGGTGGTTTTGGGTGGTGTGGGGCATAGTTCCAATGTTGGCCAAATTTCAGAACCCCATGTTTCTAAATATGAACAGCCATCCACACCTCCACCAATTTCTAGTAAACAGCTGAGGTTTCCTTTGCGTCCTGACAGAGGAAGGATTGGCCAATGGTGTATCGTGAAAGCAAATCATTTCTTTGCCGAGCCACCTGACAAAGATCTGCATCAATATGATGTTACAATCACCCCAGAGGTTCCATCCAGAGGTATCAACAGAGCCGTCATGGAGCAGCTTGTTAAACTTTACAGAGAGTCTCACTTGGGCACTAGGCTTCCTGCTTACGATGGTAGGAAGAGTCTGTATACGGCTGGACCCCTTCCATTTCAGAGCAAGGAATTCGAGATCAGACTCTTGGACGAGGATGATGGGACCAACCAACCTAGACGGGAGAGGCCCTTCAAAGTTGTAATTAAATTTGCTGCCCGAGCAGATTTGGATCATCTCAGACGATTTCTTCTTGGGCGCCAAGCTGATGCTCCTCAAGAAGTCCTACAAGTCTTAGATATTGTATTGAGGGAGCTTCCTACCCATCGGTATTCTCCTGTAGGACGCTCTTTTTATTCTCCCAATCTGGGAACTCGACAGCCGCTAGGAGATGGTCTGGAAAGCTGGCGGGGCTTCTATCAAAGTATTCGACCAACTCAAATGGGGCTGTCCCTAAACATTGACATGTCTTCCACAGCGTTCATAGAACCCAAGACTGTGATGGAGTTTATAGGGGATCTCCTCAACAAGGACGTGACACGTGGTCTATCCGATGCTGATCGCATGAAGATCAAGAAAGCTCTTCGTGGAGTTAAAGTGGAAGTGACTCATCGCGGAAGTATGCGTCGCAAGTACCGCATATCTGGGCTTACAAATCAGGCCACCAATGAATTGGAGTTCCCAGTTGATGATAATGGTACCTTGAAGTCTGTTACCGACTATTTTCGGGAGACGTATGGCTATGTTATCCGGCATCCATCTTTGCCTTGCCTCCAAGTAGGGAATGCTCAGCGTCCCAACTATCTTCCCATGGAAGTCTGCAAGATCGTTGAGGGCCAGCGGTACTCCAAACGGCTGAATGAGCGCCAAATCACCGCACTTCTTAAAGTTACTTGTCAGCGACCACGAGACAGAGAACACGCCATTATGAATACGGTACACCATAATGCATACCATCAAGATCCTTATGCTCAAGAATTCGGAATTAGAATCAGTAATGAACTTGCGCAAGTAGAGGCTCGAGTCCTTCCAGCTCCACGGCTCAAGTACCATGACACTGGCAGGGAAAAAGAATGTCTTCCACAAGTTGGACAATGGAACATGATGAACAAGAAAATGGTTAATGGTGGAATCGTCAACAACTGGGCATGCATCAATTTTTCACGCAATGTCCAGGAAAATGTTGCTAAGAGTTTCTGTCAAGAGCTGGCTCAGATGTGTCAGACATCTGGAATGCAATTTACTAGGGACCCCGTAGTGCCTCTTCAATATTATCACCCTGATAACTATGACCGAGCTTTGATTCATCTATGTGATGACGTGTATAAAAAGACGAAGGGCAAGAGCTTGGATCTCCTCATAGCTATTCTACCAGACAACAACGGGCCTTTATATGGTGATCTGAAGAAGCAATGTGAGACTGTCCTGGGAGTGGTTTCACAATGTTGTTTGACTAAGCATGTCTTCAAGATGAGCAAGCAGTATTTAGCAAATGTGGCCCTCAAAATTAATGTGAAGGTCGGAGGTCGGAATACTGTTTTGGTAGATGCACTTTCACGCAAGATCCCTCTTGTCAGTGATATTCCCACTATAATATTTGGTGCAGATGTTACCCACCCTCACCCTGGAGAGGATTTCAGTCCTTCCATAGCTGCAGTGGTAGCTTCGCAGGATTGGCCTGAGGTCACTAAATATGCCGGATTGGTGTGCGCTCAAGCTCACCGTCAGGAGTTGATTCAGGATCTGTACAAAGAGTGGAAGGATCCTCAGAAAGGCTTGATGACAGGAGGGATGATCAAGGAGCTCCTGATCTCTTTCTGGCGCGCAACAGGTCAAAAGCCTCTTCGCATCATTTTTTACAGGGATGGAGTTAGTGAAGGGCAGTTTTATCAGGTGCTTCTGTTCGAGCTGGACGCAATCAGGAAAGCTTGCGCTTCCCTTGAACCGGATTACCAGCCTCCAGTCACGTTTGTGGTTGTGCAGAAGAGGCACCACACTCGATTATTTGCCAACAATCACAATGATAATCGCTCTACGGATAGAAGTGGCAACATTTTACCAGGGACTGTTGTGGACTCGAAGATTTGTCACCCTACGGAGTTTGACTTTTATCTTTGCAGTCATGCTGGAATTCAGGGGACTAGTCGACCTGCACATTATCATGTACTATGGGATGAAAATAAATTTTCTGCGGACAGTTTGCAGTCGTTGACAAACAATCTTTGCTATACGTATGCACGGTGCACACGTTCAGTATCTATTGTTCCTCCGGCTTATTATGCGCATTTGGCTGCTTTCCGAGCGCGCTTCTACATGGATCCAGAAGCTTCCGATACTGGATCTCTAACTAGTGGGATGGGAGGGGCTAATCGGAGCCAGTACACTGGATCAGCAACATCTCGTACCAATCGTGTGGTGGGAGGAAATGCTGTGCGTCCACTTCCTCCTCTGAAGGAGAACGTGAAGAGAGTCATGTTCTACTGTTAA
>Eram30678
ATGCCTAGGAAAAGGAGGACCCCCAAGGAGGGGCAAACTTCTCAGGTATCCTCCCCCTCCTCCTCCTCTCTCTCCATCTCCATCGATACACTGTCGTCATCCTCGCCAGTACAAAGCAGTTCAGCGAGGAGAGAATCTGAGAAGATCCAACAAGGCAGCAACAAAGCCCATGTTGTAGGGCAACTGTACACTGACCCCGGACAGCCTTCTGTCATCCCTGATCTGCCCCAAGCCTCCCCTAGAACTGCCTTGCAAAGAGGTGAGCCCCACCCCCAGTCCCCATCAGCGGATGTTCCAGAGAAGCTAGAAAGAGTGGCACTGCAAGAGGCCCCTCTTCACTTCACCCAACAGCCCAACCCTCCCCCCCCAGCTTCTAGCAAGGCTCTTCGCTTCCCACTTCGACCTGGATTCGGCCAACTTGGAATTCGGTGTGTCGTCAAGGCCAATCATTTCTTTGCAGAGCTTCCGGACAAGGACCTCCACCAATACGATGTTTCAATCACCCCTGAGGTCAGATCAAGGGCAGTGAATAGATCTGTCATGCAGCAACTTGTGAATATTTACAAGGATACTGCGTTGGGACAGAGATTGCCTGTATATGATGGCCGTAAAAGTTTATACACTGCAGGCCCTCTTCCATTTCAATTAAAAGAATTTGTAATCAATCTACGAGATGAAGATGATGGCAGTGACAATTTGAGGAGAGAACGACAATTCAAGGTGGTCATAAAGTTTGCAGCCCGAGCTGATCTCCACCATCTGGGACAATTCTTGAATGGAAAGCAGCCAGATGCTCCTCAGGAAGCTTTGCAGGTTCTGGACATCGTCTTACGCGAGCTTCCAACCAACAAATATACTCCAGTTGGGAGATCTTTTTATTCCCCGATTCTTGGAAGGCGCCAGCCATTAGGGGAGGGTTTGGAAAGCTGGCGAGGCTTCTACCAAAGTATAAGACCAACTCAAATGGGTCTCTCACTGAATATCGACATGTCCTCTACTGCTTTTATTGAGCCATTACCAGTCATGGAGTTTGTTAATAAGCTTCTCAACAAGGATTCTAGGGCTCTCTCAGAGCCTGAGCGCACAAAGGTTAAGAAAGCTTTGCGAGGAGTAAGGATTCTAGTTACACACAGAGGGAACACAAAAAGAAAATATCGCATAATTGGGCTAACATTACAGCCTACTCAAGAACTCACGTTCCCTGTTGATGATAAGGGAACGATGAAATCCGTTGCAGAATATTTCGAAGAAACATATGGCTATACCATCCAGAACATGGAACTTCCTTGCTTGCAAGTTGGAACACTGCAACGGCCGAATTACTTGCCTATGGAAGTCTGCAAGATTGTGGAAGGTCAACGCTATTCAAAGCGCCTCAATGAGAGGCAGATAACAGCTCTCTTGAATGAAGCATGCCAACGACCCAAGGAACGTGAAGCAGATATCTTACAGACTGTACACCGCAATGCATATCGGGATGATCAATATGCCAAGGAATTCGGCATTAAAATAAGTGAGAGATTAGCATCTGTTGATGCCCGAATACTTCCTACTCCAAGGCTCAAGTATCATGATACAGGAAAGGAGAAAGATTGTGTACCGCAAGTCGGCCAATGGAATATGATGCATAAGAAAATGGTGAATGGTGGAACAGTGAATTGTTGGGCATGTGTAAGCTTCTCCCGGAATGTACCGGAGACTCTTGCTATCAGATTTTGCAAAGAACTTGCTCAGATGTGTCAAGTTTCTGGAATGTCCTTCAGATCCGAACCAGTGATTCCCATCCATATGGCACGCCCAGAGCAGCTAGAGCAAGCCCTGAAGCATGTTTGTCGGGAGGCTTCATTGAGAACAAGACGGGAATTAGATCTTCTCATCGTTATTTTACCTGACATCAATGGGAGTCTTTATGGGGATTTGAAGCGCATTTGTGAAACAGACTTGGATATTATTTCACAGTGCTGCTTAACAAAACATGTTTTTACAATGAAGAAGCAGTACCTAGCGAATGTTGCTCTGAAGATTAATGTGAAGGCTGGAGGTCGTAACACTGTTTTGGTTGATGCTCTATCAAGAAGAATCCCTCTTGTGAGTGATATTCCGACAATAATTTTTGGAGCCGATGTTACGCATCCTCATCCCGGGGAAGATTCAAATCCATCTATTGCAGCTGTTGTTGCTTCTCAAGACTGGCCTGAGGTGACAAATTATGCCGGTGCAGTTTGTGCCCAAGCACATCGACAGGAACTAATACAGGATCTGTTCAAGAGCTGGGTTGATCCAGTACGCGGTCAACAAACTGGAGGGATGATAAAGGAGCTGATGATCTCATTTCGAAGAGCAACTGGGTACAAACCAATGCGGATCATCTTTTTCAGAGACGGTGTCAGTGAAGGGCAATTCTATCAAGTGCTTTGGTATGAGCTGGATGCAATACGCAAGGCTTGTGCATCTCTTGAGCCAGATTATCAGCCTCCTGTCACATTTATAATTGTACAAAAACGGCATCATACACGCCTTTTTGCAAATAACCACGACGACAATAAAAGTGTGGATCATCGGAGTGGAAACATACTTCCAGGAACTGTAGTAGACTCCAAAATTTGCCATCCGATAGAATTTGATTTCTATCTGTGTAGCCATGCAGGAGTTAAGGGTACAAGCCGTCCAGCTCATTATCATGTGCTTTGGGATGAGAACAACTTTTCAGCAGATGCTCTTCAGTCTCTTACCAACAATCTCTGCTACACGTATGCTCGATGTACGCGGTCTGTTTCTATCGTGCCTCCGGCATATTATGCCCATCTGGCTGCGTTTCGGGCTCGCTTCTACATGGACCCTGAACCATCAGACAGTGCCTCTGTGGCAAGTGTTCCCGGACACATTGTTCGACCTCTTCCAGCCCTTAAGGAGAATGTCAAAAAAGTTATGTTCTACTGCTGA
>Eram10418
ATGCCAAGGAAAAGGAAGACAACAAAGGCAGACTCCTCTACTCATAGAGCAAGTGACCAAGCAGCAGACTCGTTGCCAGTCAATGGTGAAGAAGGAATTAGCAGTACCCATTCCCAATTACCCCCTCTTGCTTTGACACAGCAATTTGGAACCCTCTCCATATTGCGCCCTGCCTCGATTGAGGAAGCGAGAAATCCTCAAATTAATGATGCTGCCCCCCCTGTCCACCCCCCTCCTTCTTCTACCACCTCTGTAAATTTCCCAGCAAGGCCTGACAAAGGGAGGCTTGGCACCAAATGTATAGTTAAGGCTAATCACTTCTTAGCAGAGCTTCCAACCAAAGATATCTACCATTATGATGTGACAATTACTCCAGAAGTCAAATCGAGGGGACTCAATAAAGGTGTTATACAGAAACTTGTGAAGCTTTACCAGAATTCAGCATTGGGACGAAGATTGCCAGTCTATGATGGCCGTAAAAGCTTGTATACTTCAGGTTCTCTTCCATTTCAGACTAAAGAATTCATAGTCAGTCTTCAAGATGAGGGTGATTCTAGCAGAGCTTCAAGAAAGCGAGAGTTCAAGGTGGTGATTAAGTTTGCAGCACGAGCAGATCTACACCATCTGGGACAGTTTTTGAGTGGAAGGCAACGAGATGCTCCTCAGGAGACATTGCAAGCTCTGGATATTGTTTTACGTGAGCTTCCAACAAACATATATAAACCAATTGGTAGATCTTTTTATTCCCCAAATCTTGGAAGGTGCCAGAAATTGGGGGAAGGTTTGGATAGCTGGAAAGGATTTTATCAAAGTTTAAGGCCAACTGAGATGGGACTTTCTCTGAATATAGACATATCCACACATGCATTTATTGAGCCGTTAATTGTTACGGAGTTTGTCTATAAACTTCTCAACAAGGATTGTAAGTACCTTTCAGAGCCTGATCGCAAGAAGGTTAGGCAAGCTTTGTATGGAGTAAAGATTGAAGTCACCCACACAGGAAACAGGAGGAAATATCGTATATCTGGTTTAACAGTACAGATGACTACAGAACTCATGTTCACCATTGATGAGGACAAGGGAATAAAAAAATATGTCATAGAATATTTTCAGGAAACCTATGGCTATACCATTCGGAATATAACACTTCCTTGCTTGCAAGTTGGAACATTACAACGACCAAAGTATTTGCCGATGGAAGTCTGCAAGATTGTGGAGGGTCAATGCTATACAAAGAAACTCAGTGACAAGCAGACAAAGGCACTAGTTGCAGGAGCATGTCAAAAACCAAGGGATCGGGAAGCAGATATATTACAGACTGTAAACAACAATTCCTATCAGAATGATCCAAATTGCCAGGAATTCGGCATCAGAGTTAGCAACCAATTAGCATTGATTGAAGCTCGAGTACTTCCTCCTCCCATGCTCAAGTATAACGATACCGGAAAAGAGAGAGATTGTTTACCACAAGTAGGCCAATGGAATATGAAAGATAAGAAAATGGTGAATGGTGGAACAGTGAATTTCTGGGCATGGATAAACTTTTCTCATGGTGTGCATGAGAATGAAGCTAGAATTTTTTGCAAAGAACTGGCTAAGATGTGTCAAGTCTCTGGAATGTCATTTAGCAATGAACCGGTAATGACACATTTGGCACGCCCGGAGCATGTAGAGAAAGCTCTCAAGTATGTTTTACGTGAATCATCATCAAAAATAAAGAGGAGATTGGATCTTCTGATTGCCATCTTACCTGATGATAATGGTAGCCTCTATGATGATTTGAAGCGTATCTGTGAAACAGAATTGGATATTGTTTCACAATGCTGTTTAACTAGACATGTTTATCAAAGGAAGCCAAATTATCTAGCAAATGTTGCTTTGAAGATTAATGTAAAGGTTGGGGGTAGCAACAATGTGTTGGTTGATGCTCTTTCAAGAAGAATTCCACTTGTGAGTGATATCCCCACCATCATATTCGGAGCAGATGTCACACATCCTCGCCCTGGGGAAGTTTCAACCCCATCCATTGCTGCTGTTGTTGCTTCCCAAGACTGGCCTTGGGTGACAAAATATGCTGTTGCATTGAGTGCACAAAAACATCGGCAAGAAATAATACAGGATCTGTTCAAGGGCTGGATTGACCCAGTGCATGGTCAGCAAAATGCAGGAATGATAAGAGAGCTGATGATATCATTCAGACAAAGAACTAACCAAAAACCACAGCGAATTATCTTTTACAGAGATGGTGTAAGTGAAGGTCAATTCCGCCAGGTGCTCTCATATGAGCTGGATGCAATACACAAGGCTTGTGCATCTCTGGAGTCAGATTATCAGCCTCCTATAACATTTGTTGTTGTGCAAAAGCGCCATCATACACGTCTTTTTCCAAATAACCACAATGATAGATACAGTATGGATAGGAGTGGAAACGTACTACCAGGAACTGTAGTTGACAGCAAAATCTGCCATCCCACAGAATTTGATTTCTACCTGTGTAGCCATGCAGGAATTCAGGGAACCAGTCGGCCAGCCCACTATCATGTGCTTTGGGATGAGAACAACTTCACTGCAGATGGTCTTCAATCTCTTACCAATAATCTCTGTTACACGTACGCTCGATGTACACGGTCTGTTTCAATTGTGCCTCCTGCTTATTACGCACACCATGCAGCAACCCGGGCTCGAAAGTACATGGACTCAGACTTATCTGCCAGTGACTCTGTTTCAAGTGGTGCACATGGTGAGGGAAGCTCTGGAGCTCGACCTCTTCCAGAAATTAAGGAAAATGTAAAGAAAGTGATGTTCTATTGCTGA
>Eram1374
ATGAAGGAAATGTCCAGCAGCAAGGGAAGAAGGCATTTGTGGGTCTATCCAGAAATAGCAGGCTTCAACCCATCTCAAAGATGGGGCCATTCTGCTTGCTTTGCTCATGGCTTTCTCTATGTCTTTGGGGGTTGTTGCGGAGGTCTCCATTTCGGTGATGTTTTGAGCCTAGATTTGAAGACGATGGTGTGGAGATGTTTAACAACAAGCGGGGCGGAGCAAGCAGGGACGCGGGATAGTCATAGTGCAACAATTGTAGATGGTAATCACATGGTTGTTTTTGGCGGAACAAATGGGACAAAGAAGATAAACGACCTCCACATCCTTAACCTCAGTACAAGAGAGTGGTCCCACCCCTCCACCAAGGGCTCTCCTCCCTCCCCTAGGGAAAGCCATAGTGCCACCCTAGTAGTACTATCTGATGGACTCCAATTAAACCCGAAAAGCCTTGAGTTGAACCATAAATTTTTGGAATTAAACCGTAAAAACATTGAATTCAATATGAAAAACATTGAACCAACCCAGGAAAATGGCCAATGGCTTGTTGTGTTTGGGGGTAGTGGAGAAGGTGAAGGAAACTACCTGAATGATGTTCATATACTTGATCTCTCTTCCATGACTTGGTTTTCTCCGGAGGTGAAAGGGGAGCTTCCAACCCCCCGCGATAGCCACACGGCTGTTGCAGTCGGAAAATCGCTTGTTGTTTATGGGGGAGACTGTGGCGACCATTATATCGGCGAGGTTGATGTGCTCGATCTTGAAACCTTTACCTGGTCCAAGCTGAAGACAGCAGGTTCAACATTTCCAGGAGTGCGAGCAGGGCACTCTAGTGTTGCCATGGGCTGTAAGGTTTATGTGATAGGAGGTGTGGGAGAGCGGGCCTATTATAATGATGTTTGGACACTAGATATGAATACCCACACATGGTCAAGGATCGAAGTAGCTGGTCCTCAACCACAAGGCAGATTTTCACATAGTTCCATTCTTGTCGACTCCAACATAGTAATCTATGGCGGTTGTGGAGAAGACGAGCGCCCTCTGGATGAGGTCATTATTCTTCATCTGGGTTCAGACTATGATGAAAATGCATTAACATCAATACCCATGTGTAAATTCTTTTCAAACCTACACACACAAGAACATAGAAAGCTATCGAGTTTTAGGAGAGTGACAAATGAAGGCACAGCAAGTAACCATGGTTTAAACCATGCATATGTGGTTCAAACCACGGGGAAAAACAAGGAGGATGCAGCAACAACTCAATCAATTGAGAAAAGATCAAACACCAGATGCCAATTGTGGAAAGACGAGATAAAGCAAACTATAAGGAGAGCTTCTGAAGATGAGGGAGATGCTTTCAAACGAAGAAAGTTGATCCATTCGAAGAAGCTTAAATCAGAACCAGAACAAGAGGAGCATTCACATTCGAACTCTCAACAATCCTCTCCATCGGAGTCTGAGCAGGAGCACATTGGTCAGAAAAGCACTAAATCTCCAGCTGCTTCTCACCCCCCACTAGGAATATTTCTGCAGCAATGTCCAAAAGACACTGAAAATGAAGCGAAGAAGCCAGCAAACCAGCATTTACTGCATCATTTTCCGGTCTATCCACCACATCCGAGCATAGGATTGGTACGCCCAAGTGTGGATTTCCAACAAACACAATTTCAGGTGGCAAATGTTCATTCAAAAGCCTATGCCTCAAATAATCCCTCAACTTTGTCTTCAAATGGGAGCTCCCAAAACGTGCGATTACAAGCAAACGGGCGAGATGAAGACCTAAACAGCAACAATAGGATAAATGATATCAAATCAGATAAAGTACAACAATCACCACAACCACAACCACAACCACAGCCACAGCCACAGCCACAAGCTTTCAATGGTGGCCATGGCCATGGCTACTATCCCTCCCCCATGTCAGGGGCCTCTCGTAGTTCCGTTTCCGACCTGCACCAAGCTTTACCCAAACCCCCCCCTCCCCATGCCCATGTGGCCGAGAAGGGCATAAAATACAATTCACACCCGGGTTCTGGAGGGGTTCCTCAAGGGCCAAACAATCCTTCAAGGATAAACCCATCCGGGTTTCCTCAAAAAGTACTTCCAGATCCAACTTTCGGCTCTCAAGAACCTCCTCCCCCTAAGCCTCCTCAACGGAATATGTCCCATCATAATAATAGTACACCAGACAAAGCCTCTGAGCAATTCGAGAAGCTCTCATTGCAAGCCTTTCTTCAATCCAAAGACCCTAATCATACTTCTTCCCTAACTGTGGCACCTCCCATTTCAAGCAAATCATTTCGGTTTCCTGCCCGACCTGGGAAAGGACATATTGGTATCAAATGTATGGTTAAGGCGAACCACTTCTTTGCAGAACTTCCTGATAAAGATCTTCACCAGTATGATGTGTCGATTACTCCTGAAGTTGCCTCAAGAGGAGTTAACAGAGCAGTTATGTACCAGTTAGTGAAGCTTTATAGAGACACTGCTTTGGGGCATAGATTGCCAGCATATGATGGCCGCAATAGTCTATATACTGCAGGCCCTCTTCCTTTCCAGATTAAAGAGTTTTCCATCAGTCTTGTAGAGGAAGATGACGGAAGTAAGAAACCAAGAGAACGGATGTTTAAGGTTGTAATAAAGTTTGCGGCACGAGCGGATCTACACCACCTTGGAGAGTTCTTGAGTGGCAGGCAGGCAGATGCACCTCAGGAGGCCTTGCAAGTTCTGGATATTGTTCTTCGCGAACTTCCTACCCACAGATATTATCCCGTTGGGAGATCCTTTTTTTCTCCCAATCTTGGAAAGCGCCAAGCATTAGGAGAGGGGTTGGAAAGTTGGCGAGGCTTTTACCAGAGTATAAGGCCCACTCAAATGGGTCTCTCTCTCAACATAGACATGTCATCCACAGCTTTTATTGAACCATTGCCAGTGATTAATTTTGTTTCCAAACTTCTCAACAAAGATGTTAGTGGACATTTATCGGATTCAGACCGCATAAAGATGAAAAAGGTCCTGCGAGGAGTCAAAATTGAGGTTACCCATAGAGGCAACGTGCGGAGGAAGTATCGAATATCTGGGTTAACGTCACAGCCCACAATAGAGCTCACGTTTCCAGTGGATGACAAAGGGACAATGAAGTCAGTTATGGAATATTTTCAAGAAACATATGGCTATATGATTTGTAATACATTTCTTCCTTGCTTGCAAGTTGGAAATCAGCAGCGTCCGAACTATCTGCCCATGGAAGTTTGCAAGATAGTTGAAGGACAACGCTATTCTAGGCGGCTTAGTGAGAAGCAAATCACATCCCTTTTGAAAGTTACTTGTCAGCGCCCCAAGGATAGGGAAATGGACATCTTGCAGACTGTCCGCCATAATGCGTATCATAATGATCCATATGCCAGTGAATTCGGGATCAAGATCAGTGGCGAACTTGTTTGTGTGGAGGCCAGAATTTTACCTGCTCCAAGACTCAAGTATCACGACAGTGGAAGAGAGAAGGATTGTTTACCCCAAGTTGGTCAATGGAATATGATGAACAAGAAAATGGTCAATGGTGGTACAGTAAATTTTTGGGCGTGCATTAATTTCTCAAGAAGCATTCAGGAGAATTTAGCCCATGAATTCTGTCAAGAGCTCGCCCAAATGTGCCGAACGTCAGGAATGTCTTTCCGGCCCGAATCAGTTATTCCTGTACATACTGCTCGACCCGATCAGGTTGAGCGAGCCCTTAAATACATGTGCCGAGAAGTGGCTTCAAAAATCAAAAGGGAGTTGGACCTTTTGATCGTAATTCTCCCGGATAACAACGGTAGTCTCTATGGGGACTTGAAGCGGATATGTGAAACAGAGCTGGATATTGTGTCTCAGTGTTGTCTTACAAAACATGTTTTAAAATTAAGCAAGCAGTATCTAGCCAATGTTGCATTGAAAATCAATGTAAAGGTTGTGGCCTCTCAAGACTGGCCGGAAATTACAAACTATGCTGGTGCTGTATGTGCTCAAGCCCACCGTCAAGAGCTGATACAAGACCTATTCAAAACTTGGGTTGATCCACAACGTGGCCAGCAAACTGGAGGAATGATAATGGAGCTTTTGATATCCTTTCGAAGAAATACTGGTCAGAAGCCTCAGCGTATAATTTTCTTCAGAGATGGTGTCAGCGAAGGACAATTCTATCAGGTCCTCTTGTATGAGCTGGATGCAATCCGCAAGGCTTGTGCGTCGCTTGAGCCTGATTACCAGCCCCCTGTTACATTCATAGTTGTGCAAAAGCGTCATCATACTCGCCTCTTTGCCAACAATCACAATGACAGAAACAGTGTTGATAGAAGTGGGAACATTCTTCCTGGAACTGTGGTGGACTCCAAGATTTGCCATCCAACCGAATTTGATTTTTACTTATGCAGCCATGCTGGGATTCAGGGAACGAGTAGGCCAGCTCATTATCACGTGCTTTGGGACGAGAATAATTTTACTGCCGATGGGTTGCAGTCTTTAACAAACAATCTCTGCTACACGTATGCTCGATGTACGAGGTCTGTCTCAATTGTGCCTCCTGCTTATTATGCACATTTGGCTGCTTTCCGAGCTCGTTTCTACATGGAGCCAGACTCATCGGACAGTGGCTCCTTCACAAATGTCCGGCCAACTGGACGGAGTACGACGGCTGGTAGCTCGGCATCAAGAAGCACTCGTGTAGCCGCCCCCAATTCAGTCAGATCTCTGCCTACTCTAAAAGACAACGTCAAGAAAGTGATGTTCTATTGTTGA
>Eram15666
GGACAGTATGGGCAAGGGCAAGGGCGAGGGCGAGGGCGAGGTAGGGGAGGGGGAGGGGGTGGACGTGGCCAGCCTCCCGTTGCCGTTGCTGCTGCTGCTGATTATTCGGCTGCTCGTGCTAGCATTCCCAACCTGCACCAAGCTGTTCCCCTGGTCTCCTCTAGGCCTCCCCCTCCCACTTATATGGGTGAGCAAACTGTCCAATATCATCAACCCCCCCCCTCCCATCAACCACCCCCTATGGGTTATAGACCATCTATCCCTCCCCAAGTAAATCCCCCACCGATGCATGGCCAAATGCCCCGGTCAGGCCTTCCCCCACCTTCAATGCAGCCAACTTTTGGTGGGTTTCAGGGAGGACCACCTCCTCAGGAGAGTAGTATGACTGGAGGAGTGCCTGAGCAGCAGTTTCAAAGGCTTTCATTGCAAACTTCGTCTTCTTCTTCTTCCCCCCCTATGACGGACCCTGGTTCTTCTTCCTCTTCACTTGCTTTGATACCACCTGTCTCGAGCAAATCATTTCGGTTTCCTGCCAGGCCTGGAAAAGGACTGATTGGCATCAAGTGTCTTGTAAAAGCCAACCACTTTTTTGCAGCACTCCCCGAGAAAGACCTTCACCAATATGATGTATCAATAACTCCAGAAGTTGCTTCGAGAGGAGTTAACAGAGCAGTTATGAACCAGCTTGTGAGAATGCACAAAGACACTGCTTTGGGGAGGAGATTACCTGCGTATGATGGCCGCAAGAGTCTTTACACTGCTGGCCCTCTTCCTTTCCAGATCAAAGAATTTTCAGTTAATCTCTTAGATGAAGATGATGGCAGTGGAAGACCAAGGAGAGAGCGGACGTTTAAGGTTGTGATAAAGTTTGCGGCTCGAGCGGATCTGCACCATCTCGGACAGTTCTTGAGTGGCAGGCAGCCAGATGCACCTCAGGAGGCATTGCAGGTTCTGGATATTGTCCTTCGTGAGCTTCCTACCCAAAGATATTCTCCCATTGGAAGATCTTTTTACTCTCCAAATCTTGGAAGACGCCAACAGTTAGGGGAGGGGTTAGAAAGTTGGCGAGGTTTTTACCAGAGTATAAGGCCAACTCAAATGGGCCTCTCTCTCAATATAGATATGTCATCCACAGCATTCATTGAACCATTGATGGTGACAGAATTTGTTGAAAAGCTTCTCTGCAAAGATATTACTAGACATCTATCGGATGCAGACCGTATAAAGATAAAGAAAGCTTTGCGAGGAGTAAAGATCGAGGTTACCCACAGGGGCAATATGCGGCGGAAGTATCGTATATCTGGGCTGACTTCACAACCGACAATTGAACTGACTTTTCCAGTGGATGACAAAGGAACAATGAAATCTGTTGTGGAATACTTCCAAGAAACATATAGCTATGTAATCCGAAACTCGTTTCTGCCATGTTTGCAAGTCGGAAATCAGCAACGCCCAAACTATCTCCCCATGGAAGTATGCAGAATAGTGGAAGGCCAACGATATTCCAAGCGACTGAATGAGAAGCAAATCACAGCTCTCTTGAAAGTAACTTGCCAGCGCCCTAAGGAAAGGGAGATGGACATCCTTGAGACTGTCCACCACAACGCGTATCTTAACGATCCTTTTGCCAGAGAATTTGGAATCAGGATCAGTGATAAACTTGCATGTGTAGAAGCTCGGATACTCCCTCCCCCTAGACTCAAATATCATGACACTGGAAGAGAAAAGGACTGTTTACCTCATGTTGGCCAATGGAACATGATGAACAAGAAAATGGTGAATGGTGGCACGGTAAATTTCTGGGCGTGCATCAACTTCTCAAGAACTGTACAGGAGAACTCAGCTCACAACTTCTGTAAAGAGCTTGCTCAGATGTGCCACATCTCTGGAATGTCCTTCAGGCCTGATCCAGTGATTCCCATAAATTCAGCTCGCCCGGATCAAGTTGAGAATGCCCTTAAAAATCTGTGTCAAGAAGTAAATAGAAGAATCAAAAGGGATTTGGACCTTTTGATAGTTATTCTTCCAGATAGCAATGGTGGTCTTTATGGGGATCTGAAGCGTATTTGCGAAACAGATCTGGATGTTGTATCCCAGTGCTGTCTTACTAAGCATGTCTTCAAATTGAGCAAACAATATCTAGCTAATGTTGCTCTAAAGATTAATGTGAAGGTTGGTGGACGCAACACAGTGCTGGTTGATGCCCTGTCTAGGAAAATACCTCTGGTCAGTGACAAACCAACTATAATTTTTGGGGCAGATGTGACACATCCACACCCTGGAGAAGATTCAAGTCCATCTATTGCTGCTGTTGTGGCTTCTCAAGACTGGCCAGAAGTTACATACTATGCTGGTTCCGTGTGTGCGCAAGCCCACCGCCAAGAGCTAATACAAGATCTGTTTAAGAGCTGGGTTGATCCTCAGCGAGGCCCACAATCTGGAGGAATGATCAAGGAACTTTTGATATCATTTCGTAGAAACACTGGCCAAAAACCTCAGCGAATAATTTTCTTCAGAGATGGTGTCAGTGAGGGGCAATTTTATCAGGTGCTTTTGTATGAGCTGGATGCAATTCGCAAGGCTTGTGCATCACTTGAGCCTGACTACCAGCCTCCTGTGACATTCATAGTTGTTCAGAAACGACACCATACTCGTCTCTTTGCCAACAATCACAATGACAAAAACAGTGTTGATAGGAGTGGAAATATACTTCCTGGAACTGTGGTTGACTCCCATATATGTCATCCAACGGAGTTCGATTTTTACTTATGCAGCCATGCAGGAATTCAGGGAACAAGCCGTCCAGCTCACTATCATGTGCTTTGGGATGAGAACAATTTCACCGCTGATGGCCTTCAGTCTCTAACAAACAATCTTTGCTATACATATGCCCGATGCACAAGGTCTGTTTCCATTGTGCCACCGGCCTATTATGCACATCTTGCTGCATTCCGAGCTCGATTCTACATGGAGCCCGAATCCTCAGACAGTGGATCCATGACCAGTGCTCAGCCTGGCACTGGGAGAAGCAGTATGGCTACAGGATCCACCAGGACCACACGTCTTCCATTAGGGACTTCTGTACGGCCTCTTCCTGCGCTCAAGGAGAATGTCAAGAGGGTCATGTTCTATTGCTGA
>Pnum23625
ATGCCGAGGAGAAGAAAGACGGTTAAGGAAGGCGAGGAGAGCTCGCAAGAGCCGCATCCACTGCCATCGGGAGGACTTGGCCGACACCAGTCAACTTCTGAATCTTCACCACCCCATGGAATGGGACAACAAGGGCCAACGGGCGGAGGTCTATCAGTTCCTGCTGCAACACAACCTTGGGCATCTGGAAGAGGAGCAGGACAAGGAAGAGGGAGAGGCCGAGGAAGAGGAGACACGCAACAAATTCCTGGTCATGGACAAACTCCCCTTGGTCCTGGTTCGGCTGGGGCTGTTTTATCTCCCTATTTTCCATTCCGAATGCAAGTTCCCGATCTGCCCCAAGCTGCGCCTCAACCTTTCAGCCCGTCAGGATATAATATTCCCACTGGCGAGCCTCACGCAGGTTATGGAGGAATGTCTTCAGTTCAGACTGACCGATCTCCGCACTTCGTACCTGTTCAGGTTCCACCAGGTTCTTACCCGGGGCTCCAGCGGGTTGGTAGGTCAAGCGGCGTTCCTCAATCCATGTGCGTGCCGTTTAGTTCACCAGCTGTGGGTGATCCTTCTGGATCAATTTCTGAGCAATTCGAAAGGATGAGGTTTCAGGGTCCATTGCCGTCCGCTCAGGAGTCGGGCCCTTCTGTAGCTCCTGTTTCGTCCAGCAAAAGTTTAAGGTTTCCCTCCCGTCCTGGAAAAGGCCAAACAGGAACCAGGTGCATTGTAAAGGCCAATCATTTTTTTGCGAAACTCCCTGATAAAGATCTTCATCAATATGATGTGTCCATAAGTCCAGAAGTAACATCGAGAGGTGTCAATAGAGCTGTGATGGATCAACTCGTGAGGCTTTACAGGGACACTGTACTGGGTCGAAGATTGCCTGCATATGATGGTAGAAAGAGTCTCTACACTGCTGGTCCACTTCCTTTCCTGACCAAAGAATTTGCCATCAACCTCCCAGATGAGGATACTGGTGGTGGTACAGCACCAAGACGAGAGAGACAATTTAAGGTGGTTATAAAGTTTGCAGCACGTGCAGATCTTCATCATCTTGGTGAGTTCTTGAATGGCAGACAGGCAGATGCACCACAGGAGGCTCTGCAAGTGCTTGATATTGTTCTTCGAGAGCTTCCTACACACAGGTATTGTCCTGTTGGACGATCTTTTTATTCACCAGACCTTGGGAGTCGTCAGCAACTTGGTGAAGGCCTAGAAAGTTGGCGTGGTTTCTATCAAAGCATCAGGCCTACACAGATGGGCCTATCACTTAACATTGATATGTCTTCTACTGCATTCATTGAGCCGCTACGTGTCACAGATTTTGTTGCACAACTTTTGAATAAAGATTTGACCAGGCATCTGTCAGATGCAGATCGGATAAAGATAAAAAAGGCTTTGAGAGGAGTAAAGGTTGAAGTTACACATAGGGGAAATATGCGGAGGAAGTATCGGATATCTGGGTTGACATCACAACCCACTCAGGAGTTGACTTTCCCTCTAGATGATAAGACATTGAAGTCTGTTGTGGAATATTTTCAAGAAACCTATGGATATACCATTGTCAACACTGCACTTCCTTGCTTGCAAGTTGGAAATCAGCAACGTCCAAATTATCTTCCTATGGAAGTTTGTAAGATTGTTGAAGGGCAGCGATACTCAAAGCGATTAAATGACAAACAGATAACTGCACTACTAAGAGTCACATGCCAGCGCCCAAAGGAGAGGGAAATGGATATCTTGAAGACTGTCTATCATAATGCATATCAACGCGATCCTTACGCCAAGGAGTTTGGTATCAGAATAAGCGACAATCTTGCATCTGTGGAGGCTCGGATACTACCTGCACCTAGGCTTAAGTATCATGAGACAGGCAAAGAGAAGGACTGTTTACCACTTGTGGGTCAGTGGAACATGATGAACAAGAAAATGGTCAATGGTGGAATTGTAAATGATTGGGCTTGCATCAACTTTTCTCGAAGTGTTCAAGAGAATCTTGCATGGCGGTTTTGCCATGATCTGGCTGAGATGTGTCACACCTCTGGCATGGTCTTCAATCAAGATCCATGCATTCCAATACACATGGCACGCCCTGATCAAGTGGAGCGTGCATTGAAATACGTATTCAAGGAGGTGCAATCAAAATTGAAAGGAAAGGAGCTGGAACTACTTGTGGTCATTTTGCCGGATAACAATGGAGCCCTTTATGGGGATCTTAAACGGATATGTGAAACTGATCTGGGTCTGGTGTCTCAATGCTGTTTGACAAAACATGTGTTTAAGATGAGCAAGCAGTACTTGGCAAATGTTGCATTGAAGATCAATGTGAAGGTTGGAGGGAGAAACACTGTACTGGTTGATGCCATTTTTAGGAGGATACCACTTGTTAGCGACATACCAACTATAATATTTGGAGCAGATGTAACCCATCCAAATCCAGGCGAAGACTCCAGCCCATCTATTGCTGCTGTTGTTGCATCTCAAGATTGGCCTGAGGTAACAAAATATGCAGGCTTAGTTTGTGCTCAAGCACATCGTCAAGAGTTGATCCAGGACCTGTTTAAAAGTTGGGTAGATCCAGCTCGTGGAATGCAAACTGGGGGAATGATAAAGGAACTTTTGATTTCTTTCAGGAGAGCCACAGGGCAAAAGCCTCTACGAATTATCTTCTACAGGGATGGTGTAAGTGAAGGCCAATTTTACCAAGTGCTGTTGTATGAGCTGGATGCTATCCGCAAGGCATGCGCATCACTAGAACCAAATTACCAGCCTCCTGTCACATTCGTTGTGGTTCAGAAGCGACATCATACCCGGCTCTTTGCTAATGATCATCACGACAGGGGCAGCATAGACAAGAGTGGTAATATTCTGCCAGGTACTGTGGTTGACTCGAAAATTTGTCATCCAACTGAGTTTGATTTCTACCTTTGTAGCCATGCTGGTATTCAGGGAACAAGCCGTCCAGCTCATTATCATGTATTATGGGATGAAAATAACTTTACGGCTGATGGTCTGCAGTCCTTGACCAACAATCTTTGTTATACGTATGCACGATGCACACGCTCGGTTTCCATTGTGCCTCCTGCATATTATGCACATTTGGCTGCTTTCCGAGCTCGCTTTTACATGGAGCCAGAGCCTTCAGACAGTGATTCCTTGTCAAATGGAGCAGGGCCTACTGGAAGAAGTATGGCTACAGGAAGTGCAGGATCTAGAAGCACACGCGTATCAGTTGGTACCACTGTTCGCCCCCTTCCTGCATTGAAGGAGAATGTGAAAAGGGTCATGTTTTATTGCTGA
>Ovum31326
ATGCCGAGAAGACGCAAGACGCCAAAGGAAGCAGAAATCGCGCAACAACAACAAGAACAACCACAACCATCTTCTGAGGCATCATCTTCACAAGCACATGTGTCGTCTTCGCCAAGAGATGGCGGCGACAGAGGAGGCCCTCCGTTGGCACAACAGCCGAGAGAAAGAGGCGCTGGCCGTGGTGAAGTGCAAAGACTTCAGCAACAGGGCGTTCCCGCCGGCCCTGGAGGCAGCTCTGAGAGAGGTGCCGGACGGCCGCGAGGGAAAGGCCCAGCCAGAGGCGAACCGGCTCCTCCTCCTCCTTTTCCCTTGATGCCTGCTGCCCCTGGAGCACCACGTCCCGATCTGCCCCAAGCTGTCTCGCAACAGTTCAATCCCTTGTTCCCTCCTGAGCAGGCCTTTCCCACGCCTTTCCCGCCAATGACTCCGTTGCAGCCCTACCGCGTGCCCGTGCCCTTTCAGCAAACGCCATGTCAAGCAGCTCCTCTCGTGGTTCCTCGCCCTTCGGTAGCACCTCCGGAGAGATCAATAATCGAGCAATTTGGAACCCTGGAATTGGGAGGGCCGTCGCAAGTGGTGCAGGACGTCGCCCCAGCCCCTGCATCCACTAAGTCGATTAGATTTCCACTGCGCCCTAGCATTGGCAGGGCTGGAACCAAGGTTCTTGTCAAGGCTAACCACTTTTTTGCAGAGCTTCCTGATAAAGATCTCCATCAGTATGATGTGACTATCACCCCAGAGGTAAGTTCTAGAGGGGTCAATAGGGCTGTGATGCGGCAGCTTGTGAAGCAACACCAGACCAGTGCATTGGGACGTAGATTACCTGCTTATGATGGTAGAAAGAGTCTATACACAGCTGGTCCATTGCCTTTCCAAAGCAGAGATTTTGTTATCGCCCTTGTGGATGAAGATGATGGGAGTGGGACACAAAGAAGAGAAAGACAATTCAAGGTGGTTATTAAATTTGCATCAAGAGCAGATCTGCATCATCTTGGTGAGTTTTTGAGCGGAAGACAAGCAGATGCACCACAAGAAGCTCTTCAAGTTCTTGATATTGTTCTACGAGAGCTTCCGACACAAAGGTATTGCCCCATTGGACGCTCTTTTTATTCTCCAGATCTTGGACGGCGCACTCGTCTAGGTGAGGGTTTAGAAAGCTGGAGAGGATTCTACCAGAGTATCAGGCCTACTCAAATGGGACTGTCTCTGAATATAGATATGTCATCAACTGCGTTTATTGAACCCCTGCCAGTTGTTGAGTTTGTTATCCAGCTTTTGAACAATGAAGTAACACACCACCTATCAGATGCAGATCGAATAAAGATTAAAAAGGCCCTGAGAGGAGTCAAGGTGGAGGTCACACATAGGGGAAATATGAGACGCAAATATAGAATATCTGGACTGACATCACAGCCTACCCAAGAACTTACGTTTCCTGTAGATGACAATGGGACAATGAAGTCCGTTGTCCAATATTTTCAAGAAACTTATGGATACACTATCAGAAATATTGCTCTTCCTTGTCTCCAAGTTGGCAATCAGCAACGTCCAAATTACCTTCCTATGGAGGTATGCAAGATTGTTGAAGGACAAAGATATTCAAAGCGCTTGAATGAGAAACAAATAACTGCTTTATTAAAAGTCACGTGTCAACGCCCGAAGGAGCGAGAGCGTGATATTTTACAGACCGTGTATCATAATGCATACAATCAAGATCGTTATGCAAAGGAGTTTGGCATTAAGATCAGTGATAAGCTTGCTTGTGTTGAAGCTCGTATACTGCCTCCTCCAAGGCTCAAATATCATGATACTGGAAGGGAGAAAGACTGTTTACCACATGTTGGACAATGGAACATGATGCATAAGAAAATGGTGAATGGTGGAACTGTCAACTATTGGGCTTGCATTAACTTTTCACGAAAAGTAGAAGATAGCGTTGCTCGTGGATTTTGCCATGATCTGGCACAAATGTGTCAGGTCTCAGGAATGTCATTTCAGTTAGAACCATGCATCCCAGTTCAGTTTTCCCGTCCAGAGCAGGTGGAACGTGCCTTAAAATCTCTATATAAGGAGGCACAAACAGCTTTGAAGGGAAGGGAGCTTGAACTTCTTTTAGTCATTTTACCTGATAACAATGGAACTTTATATGGTGATCTTAAGCGCATTTGCGAAACTGATTTGGGTCTTGTGTCTCAATGTTGCCTTACAAAGCATGTCTTTAAGATGAACAAGCAGTATTTGGCAAATGTTTCTTTGAAGATAAACGTGAAGGTTGGGGGAAGAAACACTGTTCTTGTGGATGCTATTTCAAGAACGATACCATTGGTCAGTGATATTCCAACTATCATCTTTGGAGCAGATGTTACTCATCCGCACCCTGGCGAAGACTCTAGCCCATCAATTGCTGCTGTTGTCGCATCACAGGATTGGCCTGAAGTAACTAAATATTCTGGTCTAGTCTGTGCTCAAGCTCATCGCCAGGAATTGATTCAGGACTTGTTTAAGTGCTGGCTTGATCCTGTACATGGGCCGCAAACTGGAGGAATGATCAAAGAATTATTGATATCTTTCAGAAGAGCAACAGGGCAAAAGCCATTGAGAATTATTTTCTACAGAGATGGTGTGAGCGAGGGGCAGTTTTATCAAGTGCTGCTGCATGAACTTGATTCTATTCGTAAGGCATGTGCATCTTTAGAACCAAATTATCAACCACCAGTTACATTTGTTGTGGTACAAAAGCGACATCACACCCGTCTATTTGCTAATAATCACAATGATAATAGGAGCATTGATAGAAGTGGTAACATTCTTCCAGGCACAGTAGTTGATACCAGCATATGTCATCCAACGGAGTTTGATTTTTATCTATGTAGCCATGCTGGCATTCAGGGAACAAGCCGTCCAGCTCACTACCATGTACTTTGGGATGAAAATAATTTCACAGCTGATAGTTTGCAGCTGCTGACAAACAATCTTTGCTATACGTATGCACGATGTACACGATCGGTTTCAATAGTTCCACCCGCATACTATGCACATTTAGCTGCTTTTCGAGCTCGCTTTTATATGGAGCCAGAGACATCAGACAGTGGCTCTTTGTCCAGTGGTGTGGCACCTGCACCAAGAGGCACAACTAAT
>Afom30705
ATGCCCAGGAAAAGGAGGACACCAAAGGAAGGTGAGGAAAGCTCACAAGGATCACATCCTCCTTCATCTCAAGGGCGGGGTCAACCTCCCTCAAGTTCTCAGCCGTCTGCACAGACTCCTTTTGTGCACAGTCAGCGGGTTTCTCAAGCTCCATCAGGTGCCTCTACAATCTCTTCTTCATCAGGAGCCACCTTTCCTCAAACAAGAGATGGAGCAGGAAGAGGAGGTCAAGGGCGAGGCCGAGGCAGAGGAAGGGGAGAAGGACATGTTGCTGGTCCTGCTCCGATGTCACATGCTCCTGGCTTGGCTGCTGGGCCTTCATATGTACCAGCTGCTGGAATGCCAGTTCCCGATCTGCCCCAAGCTGTTGCCCAGTCTTTTGGCCCACCTTACAATGTCTCGGTTGGTGAACGGGCTGTACATTTTCCTCAATCTAGTTTTGGAGGAATGCCTCCGGTGCAGGGTGTTGCGTCGCAGCACTTTGTGCCTGTTCAAGCTCCTCCAGATTTATACTCTGGACTTCAGCAAGTAATACAGTCAGCAGTTGTTCCATCCGACACTTACTTGGGGTCTTTGCCTGTAGCACAGACAGGGAATTCGACTTCAACGGTGGCTGGTTCATCAGGAGGTCCTGCTGTTGGTCGTGAAATGGGAATCACGGAGCAGCTTAAAACACTGGCTGTGCACAATCCTGCAGCATCGATCCAAGATTCAGGGCATTCAACCCCCCCAGTGTCTGTCCCTCCTGTTCCTAGCAAGGCTCTAAGATTTCCGTTGCGCCCTGGAAAGGGCCAAGTAGGCATCAAGTGCATTGTCAGAGCCAACCATTTTTTTGCGGAGCTTCCTGACAAAGATCTTCACCAGTATGATGTTGCTATCACCCCTGAAGTAACATCACGAGGTGTGAACAGAGCTGTTATGGAGCAGCTTGTGAAGCTTTACAAAGAGAGTGCATTGGGTCGAAGGCTACCTGCCTATGATGGTCGAAAAAGTCTATATACAGCGGGTCCACTTCCTTTCCAGAGTAGAGAATTTGTCATCAATCTTCTAGATGAGGATGATGGAAGTGGAACACCAAGAAGGGAGAGGCAATTTAGGGTGGTCATAAAGTTTGCAGCACGTGCGGATCTCCATCACCTGGGGCAGTTTTTGAGTGGGAGGCAAGCTGACGCACCACAGGAAGCTCTCCAGGTTCTTGATATTGTATTGCGTGAACTTCCAACACACAGGTATTGTCCAGTTGGAAGATCTTTCTACTCACCTGATTTGGGTAGAAGACAACAGCTAGGAGAAGGGTTGGAAAGTTGGCGTGGATTCTATCAGAGTATAAGACCAACACAAATGGGTCTTTCACTTAACATTGATATGTCATCTACTGCGTTCATTGAGCCATTACCCGTAACAGAGTTTGTTGCTCAACTCTTATGCAAGGATGTTACAAGACATTTATCAGATGCTGACCGCATAAAGATAAAGAAAGCACTAAGAGGTGTAAAAGTGGAAGTTACTCACAGAGGAAATATGCGGAGAAAGTATCGAATTTCAGGGCTGACATCACAACCCACCCAAGAATTAACGTTCCCTGTAGATGATAGAGGAACAATGAAGTCTGTTGTTGATTATTTTCATGAGACTTATCATTACACCATTCGCAACACCACTCTACCTTGTCTACAAGTTGGAAACCAGCAGCGGCCAAATTATCTGCCTATGGAAGTCTGCAAGATTGTCGAAGGGCAGCGATATTCAAAGCGGCTCAATGAGAAGCAAATAACTGCTTTACTAAAAGTCACATGCCAGCGGCCAAAGGAACGGGAGATGGATATTTTGCAGACTGTGTACCATAATGCATATGATCATGATCCCTATGCGAAGGAGTTTGGTATCAAGATTAGTGACAAACTTGCATCTGTAGAGGCCCGTATACTTCCTGCTCCTCGGCTTAAGTATCATGACACTGGTCGGGAAAAGGATTGTTTGCCACAAGTTGGGCAGTGGAATATGATGAATAAGAAAATGGTTAATGGTGGAACTGTAAATTTTTGGGCATGCATCAACTTCTCGCGTAGTGTCCAAGATAGTGTCGCACGTGGATTTTGTCATGAGCTAGCCCAGATGTGCCAGATTTCGGGCATGGCCTTTCATCCAGAACCAATTATTCCCATACACTCGGCACGGCCAGACCATGTGGAACGTGCACTAAAATATGTATTCCGTGAGGTTCAGAGCAAAACAAGCGGAAGAGAACTTGAACTTTTAGTGGTCATTTTACCTGATAACAATGGAGGTCTTTATGGGGACCTTAAACGAATCTGTGAAACTGACTTGGATTTGGTGTCACAATGTTGTTTGACCAAGCATGTCTTCAAGATGAGCAAGCAATACTTGGCAAATGTTGCATTGAAGATAAATGTGAAGGTGGGAGGAAGGAACACTGTATTAGTTGATGCTCTTTCAAGACGGATACCTCTTGTTAGTGATATACCAACAATAATTTTTGGAGCAGATGTGACTCATCCCCATCCAGGAGAGGATTCAAGTCCTTCCATTGCAGCTGTTGTAGCATCTCAAGATTGGCCTGAAGTGACAAAATATGCTGGTTTAGTCTGTGCCCAAGCACATCGCCAAGAGCTAATCCAAGATTTATTCAAAAGCTGGGTTGATCCTGTACGTGGTCCGACAACAGGTGGAATGATCAGAGAGCTCTTGATTGCCTTTCGTAGGGCGACTAATCTAAGGCCATTGCGAATTATCTTCTACAGAGATGGTGTCAGTGAGGGCCAATTTTATCAGGTGCTGTTACATGAGCTGGATGCCATTCGAAAGGCATGTGCTTCGCTGGAACCAAACTACCAACCACCTGTAACTTTTGTAGTAGTACAGAAGCGCCACCACACTCGTCTCTTTGCCAACAATCATAATGATAGAAATAGCACTGACAAAAGTGGCAACATTCTTCCTGGAACGGTAGTTGACTCTAAGATCTGCCATCCTACGGAGTTTGATTTTTATCTGTGCAGCCATGCGGGTATCCAGGGAACTAGCCGGCCAGCCCATTATCATGTTCTTTGGGATGAGAACAATTTTACAGCTGATGGTTTGCAGTCTTTGACGAACAATCTTTGCTATACGTATGCCCGCTGTACTCGTTCAGTGTCCATTGTGCCGCCTGCCTATTATGCACATCTGGCAGCTTTCCGTGCTCGCTTCTATATGGAGCCTGACACATCAGATAGTGGATCCTTGTCAAGTGGAGTAGGACCAGCTGGTAGAAGTACGGTGACCGGAAGTTCAGGATCACGGAGTACCCGAGTGTCAGCTGGTGCTGCTGTCCGCCCATTACCAGCATTAAAGGAAAATGTGAAGAGGGTTATGTTCTACTGTTAA
>Ovam44693
ATGCCCAGAAGAAGGAAGACCCCGAAGGAAGGGGAGGAAAGCTCCAGCTCCAGCTCACAAGCTCCACAAGCTCCACGACCCCAGCCAGCTCAAGGACGTGGCCAAGCTCCGCCAGCAGCACAGCCTCCTGTGGGGCGTGTCCAGCAAGCATCTCAGGCTGCACCGGCTCCAACTTCTCCAGGCTCTACATCTGGGCCAGGTCTCCCTCAAGCTAGGGATGGAAGAGGGGCAGGAAGAGGAGGCCAAGCCCAAGGCCGAGGAGGACAAGGACAAGGTCGAGGGAGAGGCAGGGGTCCTGCTCCACCTTTGTCCGCTCCACCTTTGCATGCTCCTGGTGGCATGGTTTCTGGACAACCCTTCGTGCCATCTGCTCGCATGCCAATTCCCGATCTGCCCCAAGCTGCAACTCAGTCCTTCGCTCCACCGTATAACATCCCACCCGGAGAGCAGGCTGTACAGTACCTTCCGGCTGGGTATGGAGGAATGCCTCCTATGCCGGGTGTTCCCCCTGCACATTTTATGCCCGTTCAGGTTCCTCCATCTACATACACCGGGCTTCAGCAGCAAGGAGCACAGACAACCAGTGTTCTGCCTGCCCCCTACATCGGGGCTCAGCCAATCGCACAGACAGTTAGTCCAGCCTTTGCAAAGGCTGGTCCTTCATCTCCCAGTCCTGCTATGGGAATCACTGAGCAGTTTGAAATGATGACGATTCAAGGTTCCACTGCCCCTCTGGTTCAGGACCCAGGTCCTTCGCTGCCGCCGGCCCCAGTGGCCCCTCCTGCTTCTAGCAAGGCACTGAGATTCCCACTTCGGCCTGGGAAAGGTCAAACAGGCACCAGGTGTATTGTGAAAGCAAACCATTTTTTTGCAGAGCTTCCAGATAAAGATCTTCACCAGTATGATGTGTCAATCACCCCTGAAGTAACATCTCGGGGTGTCAACAGGGCTGTTATGGGGCAACTTGTGAAAACATACAGTGAAAGTGCATTGGGTCGCAGACTCCCTGCTTATGATGGCCGTAAGAGTCTATATACTGCAGGTCCTCTACCTTTCCAAAGCAGAGAATTCGTGATAAATCTCATGGATGAGGATGATGGGAGTGGACAACCAAGAAGGGAAAGACAATTTAAGGTGGTCATCAAGTTTGCAGCTCGTGCTGATCTTCATCATCTTGGCCAGTTTTTAAGTGGGAGGCAGGCTGACGCACCCCAAGAGGCTTTGCAAGTTCTTGACATTGTCCTACGCGAGCTTCCAACACAAAGGTATTGTCCAGTTGGTAGATCATTCTACTCGCCAGATCTTGGAAGGCGGCAGCAACTAGGAGAAGGGCTAGAGAGCTGGCGGGGCTTTTACCAGAGCATTAGACCAACTCAAATGGGTCTTTCTCTCAACATTGATATGTCTTCTACTGCATTTATTGAGCCATTGCCGGTTACAGACTTTGTAGACCAACTTTTAAATAAGGATGTGTCGAGGCATCTTTCAGATGCTGATCGCATAAAGATTAAAAAGGCTCTGAGGGGAGTAAAAGTTGAAGTGACACATAGGGGAAACATGCGTAGGAAGTATCGGATTTCTGGATTGACATCACAGCCTACTCAAGAATTAACGTTTCCTGTTGATGAGAAAGGAACAATGAAGTCTGTTGTGGAGTACTTTTTAGAAACTTACGGCTACACTATTCGTAATACATTACTTCCTTGTCTCCAAGTTGGAAATCAGCAACGCCCAAATTATCTGCCTATGGAGGTTTGCAAGATTGTTGAAGGACAGCGATACTCCAAGCGCCTTAATGAAAAACAAATCACAGCGTTGCTCAAAGTCACATGTCAACGCCCCAGGGACAGAGAGATGGACATTTTGGAGACTGTAAGACACAATTCTTACGATCAAGATCCATATGCAAGGGAGTTTGGTATTAGAATCAGCGACAGGCTTGCCTCTGTTGAGGCTCGGATATTGCCTGCTCCTCGGCTGAAGTACCATGACACTGGTAGAGAAAAGGACTGCTTGCCACAGGTCGGCCAATGGAATATGATGAACAAGAAAATGGTGAATGGAGGAACAGTGACACATTGGGCATGCATTAACTTTTCGCGAAGCGTCCAAGATAGTGTGGCACGAGGATTTTGTCATGAATTGGCTCTGATGTGCCAAATTTCGGGCATGGCATTCCAACTTGAGCCTGTAATTCCCATACACACTGCACGGCCTGACCAGGTGGAGCGTGCATTAAAAAGCATTTTCCGGGATGTGCAGCAAAAAATCCAAGGGAGAGAGTTAGAACTCCTTGTTGTCATTTTACCTGATAACAATGGAGGCTTGTATGGAGACCTTAAACGGATTTGTGAAACAGATTTGGGTTTGGTGTCTCAATGCTGTTTAACCAAGCATGTGTTCAAGATGAGCAAGCAGTACCTAGCAAATGTTGCTTTGAAAATCAATGTGAAGGTAGGAGGGAGGAACACTGTACTGGTTGATGCCCTTTCAAGAAGGATACCCCTTGTCAGCGATATACCTACCATAATATTTGGAGCAGATGTGACACACCCTCACCCAGGAGAGGATTCCAGTCCGTCCATTGCTGCTGTCGTGGCTTCGCAAGATTGGCCAGAAGTAACCAAGTATGCAGGCCTAGTGTGTGCCCAGGCACACCGCCAAGAGTTGATACAAGACCTGTTTAAGAGCTGGGTTGATCCTAATAAAGGTCCACAGACTGGGGGAATGATTAAGGAGCTTTTGATTTCTTTTCGAAGAGCAACAGGTCAAAAGCCTTTGCGTATCATCTTTTACAGAGACGGCGTCAGCGAAGGACAATTCTATCAAGTACTCTTGTATGAGTTGGATGCTATTCGCAAGGCATGTGCATCGCTTGAACCAAACTATCAGCCGCCTGTCACATTTGTAGTGGTGCAGAAGCGCCACCATACACGCCTATTTGCAAACAATCATGCTGACAGAAACAGCACTGACAAGAGTGGCAACATCCTGCCAGGCACTGTGGTTGACTCCAAGATATGCCACCCTACAGAGTTTGATTTCTACCTTTGTAGCCATGCCGGCATACAGGGAACTAGCAGACCTGCCCATTATCATGTTCTTTGGGATGAGAACAATTTTACAGCAGATGGGCTGCAGTCATTGACCAACAATCTTTGCTACACGTATGCTCGCTGTACTCGCTCCGTCTCAATAGTGCCTCCTGCCTATTATGCACATCTGGCTGCTTTCCGTGCTCGCTTTTACATGGAGCCAGAGTCAGATAGTGGCTCCTTGACAAGTGGAGTAGGACCTGCTGGGAAAAGCATGGCCACTGGTAGTTCGGGATCCCGAAGCACTCGGGTGTCGGCTGGTGCAACTGTTCGCCCCCTGCCTGCATTGAAGGAAAATGTGAAACGGGTCATGTTTTACTGCTAA
>Vstm39788
ATGCCAAGGAGACGGAAGACCCCAAAGGAAGGGGAGGAAAGTTCTCAAGGCTCGCAGGCTCCTCCTTCTGCGCCCACGTCTCCTCAAGCTCCTCTTGTTCAGCCAGCTCAAGGCCGTGGGCAAGCTCCTCCAATTGGACAACCAGCTGCAGGTCGCGGCCAGCAGGTTTCCCAGGCTGCACAGGCCTCCCCTGTATCCGTGGGCTCGTCGTCTGGACCGGGATTTCCGCAACCTAGAGATGGCAGAGGCGGTGGAAGAGGAGGTCAAGGACGAGGCAGAGGCCGAGGTTCAACACCTTCTCATCCTCCTCCTGGTGCCATGGCGGCGGGACAGATGTTCACGCCAGTGGCTCACATGCCGATTCCCGATCTGCCCCAAGCTCCTTCTCAGACCTTTGCTCCGCCCTACAACATTTCTGTAGGGGAGCAGGCTGTGCAGTTTCTTTCTCCGAGTTTTGGAGGAATGCCGACCGTCCAGGGTGTGCCACCTCCACATCTATTACCTGTTCAGCCTCCTCCCTCGTACATGGGGCAACCATCTCAGCCAGCGGGCCTTCCTTCAGCCACGTATATGGCTGCCCAGCCAATCGGACATACGTTGAGCCCAGCGTTACTACAAAGTGGTTCTCCATCTTCAAGTTCTGTAGCAGGAATCACAGAGCAATTTCAAATGGTTAGAATTCAGGGTACCCATGTCCCTCCACCTTTGGAACAGGTACTCCCAGCCCCTGTGTCAGCTGCTCCTGCCTCTAGCAAAAGCATGAGATTCCCGCCCCGACCTGGAAAGGGACAAACAGGCACCAAGTGTATCGTGAAAGCGAACCATTTTTTCGCAGCTCTTCCGGACAAGGATCTACACCAATATGATGTTTCGATATCTCCTGAAGTAACGTCTAGGGGTGTAAATCGGGCTGTTATGGAGCAGCTAGTGAAAACTCATCGACAGGCTGCTTTGGATAACAGGCTTCCAGCATATGATGGGAGGAAGAGTCTGTACACTGCTGGTCCCCTTCCTTTCCAGAGCAAGGAGTTCTTTATCAATCTGTTGGACGAGGATGATGGGAGTGGAACACCGAGAAGGGAAAGGCAATTCAAGGTCGTCATTAAGTTTGCAGCCCGTGCTGATCTTCATCACCTTGGCGAGTTTTTAAGTGGAAGACAAGCAGATGCACCGCAAGAGGCATTACAGGTTCTGGATATTGTTCTGCGGGAGCTTCCAACTCACAGGTTTTGCCCGGTAGGAAGATCATTTTATTCCCCTAATTTGGGCAGACGACAACAGCTGGGGGAGGGTCTAGAGAGCTGGAGAGGCTTTTATCAGAGTATCAGGCCAACCCAAATGGGTCTTTCTTTGAACATTGACATGTCTTCAACAGCTTTCATTGAACCTTTGCCTGTTGTAGAGTTTGTTGCTCAATTGCTTGGCAAAGATGTGTCCAGACACCTTTCAGATCAAGACCGGATAAAGATAAAAAAAGCTTTAAGGGGAGTTAAAATTGAAGTTACTCATAGGGGGAATATGCGCAGAAAATACCGAATTTCTGGACTAACATCCCAGCCCACTCAAGAGCTCACCTTCCCTGTTGATGAGAGAGGGACAATGAAATCAGTAGTGGAATATTTTCAAGAAACATATGGCTACGCCATTCGCAATACCGCTCTTCCATGCTTACAAGTTGGAAATCAGCAACGGCCAAATTATCTGCCTATGGAAGTGTGCAAGATTGTTGAAGGACAGCGGTATTCTAAGCGGCTGAATGAGAAGCAAATTACAGCATTGCTTAAAGTTACATGCCAGCGCCCCCATGAGAGAGAGAAGGACATTTTAGAGACTGTGTATCATAATACATATGCCAGTGATCCTTATGCGACAGAATTTGGTATTAGAATTAGTGACAAGCTGGCATCTGTGGAAGCACGAATACTGCCAGCTCCTCAGCTCAAATATCATGATACTGGGAAGGAGAAGTACTGTTTGCCAGAAGTTGGTCAGTGGAACATGAAGAATAAGAAAATGGTGAATGGAGGAACTGTAACATATTGGGCTTGCATCAATTTCTCCCGTGGTGTGCAAGATACTGCTGCTCGAAGATTCTGTCAAGAGTTGGCTGTCATGTGCCAAATTTCTGGCATGGCATTTCAACCAGAACCTGCAATTCCCATACATTCATCTAGGCCAGAACATGTGGAGCGAGCTCTGAAAACTGTCTTTCGAGATTTCCAGCTTAATGTGAAAGGCAGAGAACTTGAACTTCTGGTAGTTATTTTACCCGACAACAATGGTGGTCTTTATGGGGAACTAAAGAAAATCTGTGAGACAGATTTAGGATTGGTATCTCAATGCTGCCTTACAAAGCATGTTTTTAAAATGAGCAAACAGTACCTTGCAAATGTGGCCCTGAAGATCAATGTAAAGGTTGGGGGAAGGAACACAGTTCTCGTTGATGCTCTTTCTAGGCGAATACCCCTTGTTAGTGACATACCAACCATAATATTTGGTGCAGATGTGACCCATCCGCATCCAGGAGAGGACTCGAGTCCCTCCATTGCTGCAGTTGTAGCATCCCAGGATTGGCCAGAAGTCACCAAGTATGCTGGTTTGGTCTGCGCTCAAGAACATCGACAAGAGCTGATACAAGACTTATTCAAAAGTTGGGTCGATCCAAATCGTGGTCCACAGACTGGGGGAATGATCAAGGAGCTTTTGATTTCTTTCCGACGGGCAACAGGCCAAAAGCCTTTGCGCATTATCTTTTACAGAGATGGAGTGAGTGAAGGGCAGTTTTATCAAGTTTTGTTGCATGAGCTTGATGCTATACGGAAGGCCTGTGCATCTCTGGAGCCAAACTATCAACCTCCTGTTACATTTGTAGTGGTTCAGAAACGCCACCACACTCGCCTTTTTGCCAATAATCACCATGATAGGCGGAGTGTAGATACCAGTGGAAACATTCTTCCAGGGACTGTGGTAGACTCAAAGATATGCCATCCAACAGAATTTGACTTTTTTCTTTGCAGCCATGCTGGCATACAGGGAACTAGCCGTCCAGCCCATTATCATGTACTTTGGGACGAGAACAATTTTACAGCGGATGGTCTTCAATTACTAACCAACAATCTTTGCTACACGTATGCTCGCTGTACGCGGTCAGTCTCCATTGTCCCTCCTGCGTACTACGCACATCTCGCTGCTTTCCGTGCTCGGTTTTACATGGAGCCGGAGTCAGACAGTGGTTCCCTAACAAGTGGAATCCCACCAGCTGGAAGAAGCATGGCAACTGGTAGTTCAGGATCCCGAAGCACTCGCATATCAGCTGGAGCAACTGTGCGGCCACTACCTGCACTGAAAGAGAACGTTAAAAGAGTGATGTTCTACTGCTGA
>Dpem29788
ATGCCCAGAAGACGCAAGACGCCCAAGGAAGGTGAGGAAAGCTCACAGAGTTCTCAAGCAGCTCCGGGGCAATCTTCTCAAACTCCTGTTCAGACGACTCAAGCTGCCCCGCCGACTTCTCCAGCTCCTCCGCGTCCTCAATCAGGTCAAGGTCGTGGGCAAGTGTCTGCCAGCGGTCCCTCAGCAGCAGTACCCCCCGCAGGTCGTGGGCAACAGGTTTCCGAGGTTGCACCCGCCATCGCAGTTTCAACTCAGCCAAGGGATGGGAGGGGAGGACGAGGACAACAAGGTCGAGGGAGAGGCAGAGCTCCGGCTCCACTCTCCCATGCTCCTGGTGGTATGGCTGCTGGTCAACAGTTTATGCCAGCGGCTCTCATGCCTAATCCCGATCTGCCCCAAGCTGCAACTCAGCCCTTCCCCCCAGCATACAGCTTACCTGTTGGGGAGCAGGCTGCTCAGTATCTTCCCCCCGGTTTCCCAGGAATGGTTCCCATGCAGGGCATGCCGCCACCTCACTTAATTCCTGTGCAGTCTCCAGCCTCGTACCCGCCACTGCAGCAGGCCGTACCACAGGCAAGTGTTCCTCCGGCCTCCTTCAGGGCTCCAATCGTACAGACCTACGTACAACCTGGTGTCTCGTCGCCAATTGCAGGAATGGAATTGAGCGAACAGTTTCAAAGGATGAGAATGCAACTCCCGGCTGCCCCTCCAGTTCAGGACCCAGGACCCTCAACAACTCCCGTTGGAGCTCCTCCTGCTTCTAGTAAAAAATTGCGATTCCCACCCCGTCCTGGAAAGGGGCAAACAGGCATCAAGTGTATTGTGAAGGCAAACCATTTTTTTGCGGAGCTTCCGGACAAAGATTTACACCAATACGATGTTTCAATTACGCCTGAAGTGACGTCGCGAGGTGTTAATAGGGCTGTCATGGAGAACCTTGTCAGGCAACATCGGGACAGTGCATTGGGTCGCAGGTTACCTGCATATGATGGCCGAAAAAGTTTATACACTGCAGGTCCCTTGCCATTCCAGAACAAGGAATTCTCAATTAATCTCTTGGATGAAGATGATGGCAGTGGGACACCAAGAAGGGAAAGACAATTCAAGGTAGTCATTAAGTTTGCAGCCCGTGCTGATCTACATCATCTTGGGGAGTTTTTAAGTGGGAGGCAAGCTGATGCACCTCAAGAGGCACTACAGGTCCTTGATATTGTTCTTCGAGAGCTTCCAACTCACAGGTTTTGTCCAGTGGGAAGATCATTTTATTCACCTGATCTGGGTAGACGGCAACAGCTTGGTGAAGGACTAGAAAGCTGGAGAGGGTTTTATCAGAGTATAAGACCAACCCAAATGGGCCTATCCCTGAACATTGACATGTCCTCTACAGCTTTTATTGAGCCTCTGCCAGTTATAGAATTTGTTGCCCAACTCTTAGGGAAGGATGTTTCCAAGCATCTTTCAGACGCTGATCGCGTAAAGATAAAGAAGGCCTTAAGAGGTGTAAAAGTTGAAGTCACACATAGGGGTAACATGCGCAGGAAATATCGGATATCTGGACTGACATCACAGCCAACACAAGAGTTAACCTTTCCTGTGGATGACAAAGGGACCATGAAGTCTGTTGTTGAATACTTCCAAGAAACATATGGCTATACCATACGGAATACAACTCTTCCATGTCTCCAAGTTGGGAATCAGCAACGGCCAAACTATCTGCCCATGGAGGTCTGCAAGATTGTTGAAGGGCAACGGTATTCAAAGCGGCTGAATGAGAAGCAAATAACGGCATTACTCAGAGTTACATGTCAGCGCCCTGTGGAAAGAGAGAGGGACATCTTAGAGACTGTGTATCACAACTCTTATGCCAATGATCCATATGCTACGGAGTTTGGTATCAGAATCAGTGACAGGCTGGCTTCTGTAGAGGCACGCATACTGCCAGCACCTCAGCTTAAGTACCATGATACAGGAAAAGAAAAGTATTGCTTGCCAGAAATTGGCCAATGGAATATGAAGAATAAGAAAATGGTGAATGGAGGAACTGTAACATTTTGGGCTTGCATCAATTTTTCTCGTTCTGTCCAAGATAGTGCTGCTGCAAGGTTCTGTCAAGAGCTGGCTGTGATGTGCCAAATCTCGGGAATGGCATTCAAACCAGATCCTGCAATCCCTATACATTCAGCACGTCCAGATCAGGTTGAGCGTGCCTTAAAGAATGTGTTTAGAGATTTTCAACAAAAGTACAAAGGGAAAGATCTTGAACTTCTTGTTGTAATTTTACCCGACAACAATGGGGCTCTGTATGGTGACCTTAAGCGAATCTGTGAGACAGATTTGGGTTTGGTGTCCCAATGCTGCTTAACAAAGCATGTGTTCAAGATGAGCAAACAGTATTTGGCAAATGTTGCTCTGAAAATCAATGTGAAGGTGGGGGGGAGGAACACAGTATTGGTTGATGCTTTATCCAGACGAATACCCCTAGTCAGTGACATACCAACCATAATTTTTGGAGCAGACGTGACTCATCCACATCCAGGAGAAGACTCTAGTCCTTCTATTGCTGCTGTGGTGGCTTCTCAGGATTGGCCAGAGGTCACCAAGTATGCCGGTTTAGTCTGCGCTCAAGAGCATCGTCAGGAGTTGATACAGGATCTATTCAAAAGCTGGGTTGACCCTGTCCGTGGTCCACAAACTGGTGGAATGATCAAGGAGCTCTTAATTTCCTTCCGACGTGCAACAGGCCAAAAGCCTCTTCGGATCATTTTTTACAGAGATGGTGTCAGCGAAGGGCAATTTTATCAAGTGCTGTTGCATGAGCTAGATGCCATTCGTAAGGCTTGTGCATCTTTGGAGCCCAACTACCAACCCCCAGTGACATTTGTAGTTGTTCAGAAGCGTCATCACACTCGCCTTTTTGCTAACAATCACAATGACAGGCGAAGCACTGATAATAGTGGAAATATCCTTCCAGGTACTGTAGTTGATACAAAGATATGCCATCCTACAGAGTTTGACTTCTACCTCTGTAGCCATGCTGGCATTCAGGGGACCAGCCGACCAGCTCATTATCACGTGTTGTGGGATGAGAACAATTTCTCAGCAGATGGCCTGCAGTTACTAACCAACAATCTGTGTTACACGTATGCACGCTGTACTCGCTCTGTTTCTATCGTACCTCCTGCCTATTATGCACATCTTGCTGCATTTCGGGCCCGTTTTTACATGGAACCTGAGTCTGATAGTGGTTCCCTGACAAGTGGAGTCGGGCCTGCTGGGAGAAGTATGGCCACGGGGAGTTCAGGATCAAGAAGCACCAGGGTGGCGGCTGGGGCGGCTGTTCGCCCACTACCCGCTTTGAAGGAGAATGTAAAACGCGTGATGTTCTATTGCTGA
>Dchm4461
ATGCCCAGAAGACGCAAAACGCCCAAGGAAGCTGAGGAAAGCTCTCAACCTTCCCAAGGAGCTCCGGGCCAATCTTCTGAAGCTCCCGTACAGACTCCCCAAGCTGCCCCGCAGACTTCTCAAGCTCCTACACGGCCTCAACCAGGTCTAGGTCGTGGGCAAGTGTCTCCCAGCGGGCCGTTAGCAGCCCCCCCCGGAGGTCGTGGTAAGCAGGTTTCCGAGGCTGCTCTCGCTCCACCAACAGGCTTGTCCTCTGGTCCAGCTTTAACTCAAGGAAGGGATGGGAGAGGAGGAAGAGGACAATCTCGAGGGAGAGGGAGGGCTCCGGCTCCACCTTCCCATGCTCCTGGTGGCATGGCTGCTGGACAACCGTCTACGCCAGCGGCTCTCATGCCTAATCCCGATCTGCCCCAAGCTGCAACTCAGCCCTTCGCCCCAGCACACAGCATGCCTGTTGGGGAGCAGGTTGCTCAGTATCATCCGCCTGGTTTCGGAGGAATGGTTCCCATGCAGGGCATCCCACCACCTCATTTAATACCTTTGCAGTCTCCATCCTCGTACCCACCGCTGCAGCAGCCTGTACCACAGACAGGTGTTCCTCCGGCTGCCTTCATCAGGCCACCAATCGGACAGACCTTTGTACAGCCTGGTGCGGAATTGACAGAACAGTTTCAAAGGATGCAAATGCAACTCCCAGCTGCCCCTTCAGTTCAGGACCCAGGACCCTCTACACCTGTTGGTGCTCCTCCCACTTCTAGTAAGAAATTGCGATTCCCACCCCGTCCTGGGAAGGGGCAAACGGGCATCAAGTGTATTGTGAAGGCTAACCACTTTTTCGCCGAGCTTCCAGACAAAGATTTGCACCAATATGATGTTTCAATTACACCTGAAGTGACTTCGCGAGGTGTTAATAGGGCTGTGATGGAGATGCTTGTGAGGCTCTATCGGGATAGTGCATTGGGTCGCAGGTTACCTGCATATGATGGCCGAAAAAGTTTGTATACTGCAGGTCCCTTGCCATTCCAAAACAAGGAATTCACAATTAATCTCTTGGATGAAGACGATGGAAGTGGTACACCTAGAAGGGAAAGACAATTCAAGGTAGTCATCAAGTTTGCAGCTCGTGCTGATCTACATCATCTTGGGGAGTTTTTAAGTGGGAGACAAGCTGATGCACCTCAAGAGGCACTACAGGTCCTTGATATTGTTCTTCGAGAGCTTCCAACTCACAGGTTTTGTCCAGTGGGAAGATCTTTTTACTCACCTGATTTGGGTAGACGGCAACAGCTTGGGGAAGGCCTAGAGAGCTGGAGAGGGTTTTATCAGAGTATAAGACCAACCCAGATGGGCCTTTCACTTAACATTGACATGTCTTCTACAGCTTTTATCGAACCTTTGCCAGTTATAGATTTCGTCGCCCAACTCTTAGGGAAGGATGTGTCCAAACATCTTTCAGATGCAGATCGTGTAAAGATAAAGAAGGCTCTAAGGGGTGTAAAAGTTGAAGTCACACATAGGGGAAACATGCGCAGGAAATATCGGATATCTGGACTGACATCACAGCCAACACAAGAATTAACATTTCCTGTTGATGACAAAGGAACTATGAAGTCTGTCGTAGAATATTTCCAAGAAACATATGGCTATACTATTCGAAATACAACTCTTCCATGTCTCCAAGTTGGCAATCAGCAAAGGCCAAACTATCTGCCAATGGAGGTATGCAAGATTGTTGAAGGGCAGCGGTATTCAAAGCGGCTGAATGAGAAGCAAATCACTGCATTACTCAGAGTCACATGTCAGCGCCCTGTGGAAAGAGAGAGGGACATCTTAGAGACTGTGTATCACAACTCTTACGCCAATGATCCATATGCCAAGGAATTTGGTATCAGAATCAGTGACAGGCTGGCTTCTGTTGAGGCACGCATACTACCAGCACCTCAGCTTAAGTACCATGATACAGGAAAAGAAAAGTACTGCTTGCCGGAAATTGGCCAATGGAACATGAAGAATAAGAAAATGGTGAACGGAGGAACAGTTACATTTTGGGCTTGCATCAATTTCTCACGTTCTGTTCAAGATAGTGCTGCTGCGAGGTTCTGTCAAGAGCTAGCTGTCATGTGTCAAATCTCGGGAATGGCATTCAAACCAGATCCTGCAATCCCTATACATTCAGCACGTCCAGATCAGGTTGAGCGTGCCTTGAAAAATGTATTTCGGGATTTCCAACAAAAGTATAAGGGGAGAGATCTTGAGCTTCTTGTTGTAATTTTGCCCGACAACAATGGGGCTCTGTATGGTGACCTGAAGCGAATTTGTGAGACGGATCTTGGTTTGGTGTCTCAATGTTGCTTAACAAAGCATGTATTCAAGATGAGCAAACAATATTTGGCAAATGTAGCTCTGAAAATCAATGTGAAGGTGGGGGGGAGGAACACAGTTTTGGTTGATGCTTTATCCAGACGAATACCCCTAGTCAGTGACATACCAACCATCATTTTTGGAGCAGATGTGACCCATCCACATCCAGGAGAGGACACCAGTCCTTCCATTGCTGCTGTGGTGGCTTCTCAAGACTGGCCAGAAGTCACCAAATATGCAGGCTTAGTTTGTGCTCAAGAGCATCGTCAAGAGTTGATACAAGATTTATTCAAAAGCTGGGTTGATTCTGTCCGTGGTCCACAAACTGGTGGAATGATCAAGGAGCTCTTGATTTCCTTCCGACGTGCAACAGGCCAAAAACCTCTTCGGATCATTTTTTACAGAGATGGTGTGAGCGAAGGCCAATTTTATCAAGTGTTGTTGCATGAGCTAGATGCCATTCGCAAGGCTTGTGCATCTCTGGAGCCCAACTACCAACCCCCTGTGACATTTGTTGTAGTCCAGAAGCGTCATCATACACGCCTTTTTGCCAACAATCACAATGATAGACGAAGCACTGATACTAGTGGAAACATCCTTCCAGGTACTGTAGTTGATACAAAGATATGCCATCCGACAGAGTTTGACTTTTACCTCTGTAGCCATGCTGGCATTCAGGGGACCAGCCGACCAGCTCATTATCATGTGTTGTGGGATGAAAACAATTTCTCAGCAGATGGCCTGCAGTTACTAACCAACAATCTTTGTTACACGTATGCGCGCTGTACCCGCTCTGTTTCTATTGTGCCACCTGCCTATTACGCACACCTTGCTGCATTTCGGGCCCGTTTCTACATGGAACCTGAGTCAGATAGTGGTTCACTGACAAGCGGAGTTGGACCTGCTGGGAGAAGTATGGCAACTGGGAGTTCAGGATCCCGAAGCACTAGGATAGCAGCTGGAGCGGCTGTACGGCCACTTCCTGCGCTGAAGGAGAATGTGAAACGAGTGATGTTCTATTGCTGA
>Scum52661
ATGCCTAGACGCCGTAAGACTCCCAAACCAGGGGAAGCTACGCCAACGGAGCCACCCCATGCCTCCTCCACCCCTCCTGCATCTTCAATCGCACCACAGACTGCCGTCGCTGGTCCTTCTTCATCGCAGACTCCCGTCGCTGCTCCTTCCTCATCAAAGGCACCCATTGCTACTCCTCCTCTTCCCCCTTCTGCTCCCTCTACCGTGCCTCCCTCTGAAGAGCTTCAAAAAATGACCATCGCTGAAAGCCCTCCCGTCTCTACCAAAGGCATCTCCTTCAAGAAACGCCCTGGATATGGTTCCCTCGGTAACAAGATTGTCGTCAAGGCTAATCATTTCCTCACTGAACTCCCCGACAAGGACCTCCATCAGTATGATGTCTCAATTAAACCTGAATCGACTTCTAGAGCTGTGAACAGGGCGATCGTGAGGGAACTCGTGAACCTGTATCGTTCTTCTGCTCTGGGTAATAGATTACCAGCATATGATGGACGGAAGAGCATATACACTGCTGGTCCTCTTCCATTCCAGAGCAAGGAGTTCGATATCGAGGAGGCAGGAAGCTCATCATCTGGGGCGACGAACAAATACAAGGTCACTATCAAATTTGCTGCTCGGGCGAGTTTGCACCATCTTGGGGAATTCCTCAAGGGTAAAACAGCAGACGTTCCATACGAAACACTGCAAGTTCTGGACATTGTGTTGCGTGAACTCCCAACACAAAGGTTTGTCCCTGTGGGAAGATCCTTCTTTTCTCCGGAGTTAGCAAGGAGAACGGAGCTCGGTGATGGTCTTGAGTGTTGGCGAGGATTTTATCAAAGTATTAGACCCACACAAATGGGGCTTTCATTAAATATAGATATGTCTTCTACTGCCTTCCTCGAACCATTGCCAGTAAACAAATTTGTTGCCAAATTGCTAGGCAAAGAGGTACTGAGGAATCTAGGTGATGCAGAGAGGATAAAGGTCAAAAAGGCATTGCGTGGTGTCAGGGTTGAAGTTACACACCGGGCCAACATGAGGCGGAAGTATCGCATCATTGGATTGACGGCAGAGCCAACACAAGAGTTAACATTTGTCAATGATAAGTCGGAAGTCATATCTGTTGTGCAATACTTCAAAGAGACGTATAATTACACCATTGCAAACACAGCCCTTCCATGTCTACAAGTTGGAAATCCTCAACGGCCAAATTACCTGCCAATGGAGGTCTGTCAAATAGTTGAAGGGCAGAGGTATTCCAAGCGACTGAATGATCGGCAAATAACAGCTTTACTAAAGGTTACATGCCAACGTCCTGTGGAAAGGGAGAGAGATATCTTACAGACTGTTTACCAAAATCAGTACGCTCAAGATCCGTATGCGAGGGAATTTGGAATCAGAATAAGCAATCGTATGGCTGAAGTTCCTGCTCGTGTCTTACCTGCACCAAAGCTCAAATATCACGAAACAGGGGGAGAGGCATATTGTGAGCCCAGAATCGGTCAATGGAACATGATAAATAAGAAAATGATAGATGGAGCTGTGATTTCTGCATGGACATGTATAAACTTTTCTCACAATGTCCCAGAAAATGTTGTTCAAGAGTTCTGTAAGGAATTGTGCTCAATGTGCCAAGTCTCTGGCATGACCTTCAATCCAAAACCTGCGATAAGAATACGCAGTGCTCGTCCTGATCAAGTTGAACCTGCATTGCGGAATGTGCTGCTAGAATTCAAGAAGAATAATCCAAATATAAATCTTCAGCTTCTGATAGCAGTTTTACCAGATAACAACGGTCCTCTTTATGGGGATCTGAAGCGTATTTGTGAGACAGTTCTCGGAGTAGTTTCTCAGTGCTGCTTGACCAAGCATGTCTTTAAGAAGAGCAAGCCATATCTTGCAAATGTGGCACTGAAAATCAATGTGAAGGCTGGAGGGCGTAACACTGTATTGGCTGACTGTCTCAGTCGAAGACTTCCTTTTGTTACTGATAAGCCAACTATCATATTTGGTGCTGATGTGACTCATCCTCAACCAGGAGAGGATTCAAGTCCATCAATTGCAGCTGTTGTTGCTTCGCAAGACTGGCCGGAAGTAACTAAGTATGCAGGTTTGGTGTGTGCACAAGGACATCGGGTTGAAATTATTCAGGATTTATTCAAAGTCTGGAATGATCCGGCTCGTGGCACACAGTATGGAGGGATGATAAGGGAGCTATTGATCTCTTTCAAACGAGCAACAAATGTCAAGCCACACCGTATTATTTTCTATAGAGATGGCGTCAGTGAAAGCCAGTTTTACCAAGTTCTACTATATGAACTGGACGCCATACGAAAGGCATGTGCATCCTTGGAGCAGGATTATCAACCTCCTGTCACTTTCATAGTCGTCCAGAAACGACATCATACACGACTTTTTGCTGCAAATCATGGTGATAAGCAAAGCGTGGATCGTAGTAGTGGCAACATTCTTCCAGGTACTGTTGTTGACACAAAGATTTGTCATCCTACAGATTTTGATTTCTATCTCTGTAGTCATGCTGGGATTCAGGGCACTAGCCGTCCAGCCCATTACCAAGTGCTGTGGGATGAAAACAACTTCACGGCTGACTCCTTACAAACATTGACCAACAATCTCTGCTACACGTATGCTCGTTGCACACGGTCAGTATCCTTTGTCCCACCTGCATATTATGCACATCTGGCAGCATCCCGAGCTCGCTTTTACATGGATTTAGAGTCTGATAGTGGGAGTGGAACAAGTACGAGTAAGGCTGCCAGTGCCGGATCTAGAACTTCAACAACAGCAACTGCGAGAGGGGGTGCAGTGAAGAAACTGCCGGATGTGAAAGAAGACGTGAAACGAGTGATGTTCTTCTGCTGA
>Smlm32737
ATGCCCCGTCGCCGTAAGACCCCGAAGCCTGGCGACACAGCGCCGCAGGAGCTTCAACATGCTGCCCCCTCCTCCTCTACCCCTCCTGCACCATCTATATCTTCACAGGCCGCCATCGCTCCTCCTCCTCCTCCTCCTCGAGCACAGATATCTGTCGCGACCGCTCCCTCTTCTTCGTCTGCACCTCCTCCCATTTCCCGTCCTCCTCCTCCTGCTCCCCCACCGCAGCCTCCTTCCCAACAGCTTCAAGAATTGACTCTCCTCGAAACCCCTCCTCCCCCTCCTGTCTCTACCAAGGGCATCTCCTTCCAGAAACGTCCTGGATTTGGTTCCATCGGTTTCAAGTGCGTCGTGAAGGCCAACCATTTTCTCACTGAAGTTCCCTCCAAGGACCTCCATCAGTACGATGTTTCAATCAAACCTGAATCCACGTCCAGAGCTGTCAATCGGGCGATCATGAAGGAACTCGTAAACCTGTATCGATCTTCTGCTCTTGGTAATCGATTACCTGCATATGATGGTCGGAAGAGTTTGTACACTGCTGGTCCTCTTCCATTCCAAAGCAAGGAGTTCGATATCGAGGAGGCAGGAAGCTCATCGTCTCGGACGACGACGAAATACAAAGTAACTATCAAGTTTGCTGCTCGAGCTGATTTGCACCTTCTTGCGGAATTCCTCAAAGGGAGGGCTGCTGAAGTCCCATATGAAACCCTGCAAGTTCTGGACATCGTCATGCGTGAACTCCCAACACAAAGGTTTTTTCCTGTTGGAAGGTCGTTCTTCTCCCCTGAGCTAGCACAGAAAAGGGAGCTTGGTGACGGCATTGAGTGTTGGCGAGGATTTTATCAAAGTATTAGACCCACACAAATGGGTCTCTCCTTAAATATTGATATGTCATCTACTGCTTTCCTTGAACCGTTGCTAGTAAACGACTACGTTGCCAAATTGCTAGGCAAGGATGTGCTGAGGCATCTCGGCGATGCAGAGAGGATAAAGGTCAAGAAGGCATTGCGTGGTGTCAGAGTAGAAGTTACTCACCGGGGGAATTTAAGAAGGAAGTATCGGATCGTTGGACTGACGGCAGAACCCACTCAAGAGTTAACATTTGTCAATGACAAAGCGGAAGTCATATCTGTTGTGCGATACTTCAAAGAGACGTACAACTACACGATTAAGAACATAGCCCTTCCATGCTTGCAAGTTGGAAACCCCCAACGGCCAAATTACCTTCCAATGGAGGTCTGTCAAATAGTTGAAGGGCAGAGGTATTCCAAACGCCTGAATGATAGGCAAATAACAGCATTACTAAAGGTTACATGCCAGCGACCTGTGGACAGGGAGAGAGATATCTTGCAGACTGTTCATAAAAATCAATACGCCCAAGATCCTTACGCCAAGGAATTCGGTATCAGAATAAGTAATCAAATGGCTGAAGTTCCTGCACGTGTCTTACCTGCACCTAAGCTTAGGTATCATGAAACTGGAGGAGAACCGATTTGTGAGCCTAGAATTGGCCAATGGAATATGATAAATAAGAAAGTGATCAATGGAGCTGTGATTTCTACCTGGGCATGCATAAGCTTTTCACGCAATGTCCCTGAAAATGTTGCTCAAGAATTCTGTAAGGAATTGGGTGCGATGTGCCAAGTTTCTGGAATGACCTTCCATCCACAACCTACTATTCGAATGCGCAGTGCTCGTCCTGATCAAGTTGAGAGTGCTCTGCGAAACATGCTGCATGAATTTAAACAGAATGCTCCAAATAAAAATCTTCAACTTCTGATTGCAATCTTACCAGATAACAACGGTTCACTTTATGGGGATTTGAAGCGTATTTGTGAAACGGATCTTGGTGTAGTCTCTCAGTGTTGCTTGACCAAGCATGTCTTTAAGAAGAGCAAGCCATATCTTGCAAATGTGGCATTGAAAATCAATGTGAAGGCTGGAGGGCGCAATACTGTATTGGCTGACTCTCTCAGTCGACGAATTCCTTTAGTCACAGATAGGCCTACTATCATATTTGGTGCTGATGTGACTCATCCTCAACCTGGAGAGGATTCGAGTCCTTCGATTGCAGCTGTGGTGGCTTCACAAGACTGGCCGGAAGTGACTAAGTACGCAGGTTTGGTGTGTGCACAAGGACATCGTGTTGAGATTATTCAGGATTTATTCAAGGTCTGGACTGATCCTGCTCGTGGTACACAGTATGGAGGGATGATAAGGGAGCTATTGATTTCTTTCCGTCAAGCCACCGGTCACAAGCCACACCGTATTATCTTCTATAGAGATGGCGTCAGTGAAAGCCAGTTTTACCAAGTCCTACTATATGAATTGGATGCCATACGGAAGGCATGTGCGTCCTTGGAGCAAGATTATCAACCTCCCGTTACTTTCATTGTTGTCCAGAAGCGCCATCATACTCGACTTTTTTCGGCAAATCATGGTGATAGACGAAGCGTAGATAACAGTGGAAACATACTTCCAGGTACTGTTGTCGACACGAAGATTTGTCATCCTACAGATTTCGATTTCTATCTTTGCAGTCATGCTGGGATTCAGGGCACCAGCCGTCCAGCCCATTACCAAGTGCTCTGGGACGAAAATAACTTCACTGCTGACGCACTACAAACATTGACCAATAATCTCTGCTACACGTATGCACGTTGCACGCGATCAGTGTCTTTCGCACCGCCTGCATATTATGCACACTTAGCAGCGTTCCGAGCACGCTGTTACATGGAGCAAGAGTCGGACAGTGGAAGTGGGACGAGTACTAGGGTGACTGGCAGTGGTGGTGGATCCAGACCTTCAACACGGCCATTGCCCCTGGTGAAAGAAAACGTGAAGCGAGTGATGTTCTTTTGCTGA
>Acam23498
GAATTTTCGAGAACAAGGGACCTCGGTGAGGGTCTTGAGTGTTGGCGAGGGTTTTATCAGAGTATCAGACCCACCCAGATGGGACTTTCCCTGAATATTGATATGTCTTCTACTGCCTTCTATGAGCCTTTGCCAGTAAATGAATTGGTTGGTAAATTGCTGGGCAAGAATATTCCCAAATATCTAGTTGATGCTGAACGTATAAAGGTAAAAAAAGCATTGCGTGGTATCAGAGTTGAAGTTACACACCGTGGGAATATGCGGAGGAAGTATAGGATCACAGGATTGACATCTGAGCCCACACAAGAGCTAACATTTGTGGATGATAAAGGGGAAACCATATCTGTTGTGCAATATTTTCGTGAAAAATATAATGTCACAATTCAGAACCCAGGTCTTCCATGCCTTCAAGTTGGAAATCCCCAACGACCGAACTTCCTTCCAATGGAGGTATGTAAAATAGTTCAAGGGCAGAGATATTCGAAGCGTTTGAACGAGCGACAAATAACTTCATTATTGCAAGTTACATGTCAACGTCCCATTGAAAGGGAGAAGGATATTTTGCAGACTGTATATCACAATCAATATTCTCAAGATCCTTATGCCAAGGAATTTGGTATTAAAATAAGCAATCGTATGACTGAAGTTACAGCACGTGTCTTACCGGCCCCAAAGCTCAAGTACCATGAGACAGGATCAGAAAAATATTGCCAGCCTACATTCGGTCAATGGAACATGAGAAATAAGAAAGTGGTGAATGGAGCCGTAGTCTCCCATTGGACTTGTGTTAACTTTTCCCGAGGTGTACAAGAAAGTGCTGCCCAAGAGTTTTGTCAAGAATTAGCTTCAATGTGCCAGGTTTCGGGCTTGACCTTCAATCGGCAACCTGCAACTCGAATATGCAGTGCACGTCCGGACCAAGTTGAGCATGCATTGAAAAATATGCTTCGGGAATTTAAGCAAAAGTTTCCAACTCTGGGACTCCAGCTTCTCATAGTTATTTTACCTGATAATAATGGTACTCTTTATGGGGATCTGAAGCGTATTTGTGAAACTGATTTGGGAATAGTCTCGCAATGTTGTTTGACCAAGCATGTTTATAAGAAGAACAAGCAGTATTTAGCAAATTTGGCTTTGAAAATCAATGTCAAGGTAGGAGGTCGAAATGCAGTCTTGGCTGTTGCTCTCTCTCGTCAAATCCCTTTGGTCACAGACAAACCTACGATCATATTTGGAGCAGATGTGACTCATCCACAGCCTGGAGAGGATTTAAGTCCATCAATTGCAGCTGTTGTTGCTTCACAAGACTGGCCAGAGATAACGAACTATGCAGGTTTGGTGTGCGCACAAGGACATAGGGTTGAGACAATTCAAGACTTATTTAAAACGTGGAATGATCCTGCTCGTGGTCCACAATATGGAGGGATGATCAGGGAACTCCTGATTTCTTTTCGACGAGCCACTGGTGCAAGGCCGCACCGAATTATTTTCTATAGAGATGGTGTCAGTGAAGGCCAGTTTTACCAGGTTTTGCTATATGAACTGGACGCCATTCGGAAGGCCTGTGCGTCTCTGGAGCAAGAATATCAACCTCCTGTCACTTTCATAGTTGTTCAGAAACGTCATCACACACGACTTTTTGCTGCCAATCATAGTGATAAACAGAGTGTAGACAGCAGTGGTAATGTACTTCCAGGTACTGTTGTTGACACAAACATTTGCCACCCAACAGATTTTGATTTCTATCTCTGTAGCCATGCTGGAATTAAGGGGACTAGCCGTCCTGCCCACTATCAAGTATTATGGGATGAGAATAATTTCACACCTGATGGTCTACAAACTTTCACGAACAATTTATGCTACACGTATGCTCGGTGCACACGGTCTGTTTCTATTGTGCCTCCGGCGTATTATGCACATCTTGCAGCTTTTCGGGCTCGTTTCTACATGGAAGCCATTTCAGATAGTGGTAGTGGTACAAGTCCGGGGGGAACTGAGAGTGCACGATCCAAATCGACCATAACCTCAACTGCAACAGCCATAGCTTATGTTCGGCCGCTACCTCTTGTGAAAGAAAATGTGAAGAGAGTGATGTTCTTTTGCTGA
>Pvim71494
ATGCCTAGAAAGCGCAGGACACCCAAGGAAGGCGAGGGAACGTCATCGCAAAGCTCTCAAGCTTCTTCTTCTCAGAGGTCCCTGCCAAGTCAAGAAGAAATTCAGGGGCCCACTCAGCCTGCCCGTACTCGGCTGCCTGCGCAAGCTACCCATAGTCAATCACCTCCCCAAACTGTGAGCACCAAGCCGCTTCCTCAAGCTCGGCCGTTCACGATACAAGCAGGGCAACAACCATCAAGAACTGCAGCTGCTTCTACTGGGCAACAGGTGGCGCATGGAGTCTCCTCTCCAGGCACAAATGCAATCGGAGGCCCTCTTTATGCAGGGCCCGCACAAGGAAGGGGTGAGTTTGGTCCTTCACCCCTTCCTGTGCCATCCAGACAAGCACTTGTTGTGCCCCCTACTCCCCATCTGCCCCAAGCTGCCCCACCCACAGCCTCGGGTGTGCCGTATAGCATGCGGCCCTCAGAACAAACCCTTCAAGCAGGGGTCCACCCTACTCAAGGTTCTCTCCCATATCCATTGACCCAAATTGTTGCAAGCACATCCCAAGGTGCTCCGCCATCAAGTAGAAGTCCTCAAGTCTCTATCTCATCAGCCACAGGGCCAAGAGAAGTGACTGAGCAACTTCAAAGGCTTGCAATTCAGGGGCCCAGCTTACCCCTAGAGCCATCAACCTCCGAGGTTCATGCACCGATTTCCAGTAAGAAGCTACAATATCCTCGGCGCCCAGGCTATGGAAGAGAAGGCAAGTCGTGTATTGTCAAAGCAAACCACTTTCTTTGTCAGTTTCCTAAAGCAGACCTCCACCAATATAGCGTTTCGATTACTCCCGAGATATCATCCCGTGGTGTAAATAGGGCAATAATGAAGCAACTTGTGAAGTTACATCGACAGTCTGACTTAGACAATAGGCTACCTGTATATGATGGCCAAAAGAGTCTTTACACTGCAGGTCCTCTTCCCTTTCAAAGCAGGGAGTTCCTTATCAAGCTTGTGGATGGGGACGATGGGAGTGGAGCACCAAGGAGGGAGAGGCAATTTAAAGTGGCCATCAAATTTGCGGTTAAAGCTGATTTACATCATCTAGGCGAATTTTTGAGTGGTAGGCAACCAGATGCCCCACAGGATGCGTTGCAAGTTCTGGACATTGTGTTGCGCGAGCTTCCAACCGAAAGGTTTATTCCTGTGGGTAGATCATTTTTCTCATCAAGTAGAAGACGTCCACTTGGAGATGGTCTTGAGAGCTGGCAAGGATTCTATCAGAGCATCAGGCCAACCCAGATGGGTCTCTCGTTAAATATTGATTTGTCTGCTACTGCTTTTATTGAGCCGTTACCAGTAATAGATTTTGTCAAGAAGCTACTGGGAAAGGATGTTTCTAGACCGTTGTCTGATGCTGATCGGATTAAGATAAAGAAGGCTTTGCGGGGAGTTAAAGTTGAGGTTACTCATCGTGGAAAATTGCGGCGAAAATATAGGATTGCAGAATTAACCTCACGACCCACACAAGAGCTAACATTTCCTGTTGATGAACATGGGACGCTGAAGTCTGTTGTGGATTATTTTAAAGAAACCTATAATTATACAATTAAAAAGACGGCCTTGCCATGCCTGCAAGTTGGAAGCCAACAGCGGCCCAATTACTTACCAATGGAGGTTTGTGAGATTGTCGAAGGTCAGAGGTACTCAAAGCGTTTGAATGAGAAGCAGATTACTGAATTATTGAAAGCCACATGCCAGCGGCCTGAGGAACGAGAGAGGAGTATCCTTGAGGCTGTTTATAACAATGATTATGAAAGAGATGAATATGCCAAAGAGTTTGGGATCAAAATCAGCAGGAGCCTTGCAGAAGTTGAAGCGCGCAAGTTACCTGCACCTAAGCTGAAGTATAGTGATACAGGTACGTTTAAATACTGTCAACCCGAAGATGGCCATTGGAACATGAAGGGCAAGAAAATGTTTAATGGTGGACATCTTAATCATTGGACTTGCATCAACTTTTCTCGATACGTGTCAGATAATGTTGCAGAATACTTTTGCAAAGAACTTGCGTCTATGTGTCAAGTGTCTGGCATGGTTTTCAAGTCAGAACCTGCAATAGGTATACGAACAGCAGCCCCCAATGATGTTGAGAAGGCACTAAGAATGGTCTTTAAAGAGTTTTCAACATATTATCCCAATCAAAAGCTGGATCTTCTTCTGGCAATTCTGCCAGATATCAATGGTACCCTATATGGAGATTTGAAACGGATTTGCGAGACAGATTTGGATTTAGTTTCACAATGCTGCTTGTCAAAACAGGTTTTGAAACCAAAGAAACAGCAGTATCTCGCGAACCTTGCGCTGAAAATCAATGTCAAGGTTGGAGGCAGGAATACTGTGTTGGTTGATGCGCTCAATAAACGCATGCCTTTAGTCACAGACAAGCCGACCATCATCTTTGGAGCAGATGTAACACATCCACACCCTGGAGAGGACTCTAGTCCGTCAATTGCTGCGGTTGTGGCATCGCAAGACTGGCCAGAGGTGACTAAGTATGCAGGATTGGTATGTGCGCAAGCACATCGTGAGGAATTGATTCAAGACTTGTTCAAGACCTGGGATGATCCTGTTACAGGGCCACAATTTGGAGGAATGATTAGGGAGCTGTTAATGTCCTTTTATCGCAACACACGACGAAAGCCTGATCGAATTATTTTCTACAGAGATGGTGTTAGCGAAGGGCAATTTTATCAAGTACTGCTGCATGAATTGGATGCCATTAGAAGGGCGTGTGCATCCCTGGAGCAAAACTATCAGCCAAGGGTCACCTTTGTAGTGGTTCAGAAACGCCATCATACCAGACTCTTTGCCTATGATCACAAAGATAAGAAGAGTGTGGATGACAGTGGAAACATTCATGCAGGCACAGTTGTTGACCGCAGAATATGCCATCCAACAGAGTTTGACTTTTATTTGTGTAGCCACGCTGGGATACAGGGGACAAGCCGTCCAGCACATTACCATGTGCTATGGGATGAGAATCAATTTAGTGCAGATGGTTTACAGACTTTAACAAACAACCTATGCTACACGTATGCTCGTTGCACACGATCAGTTTCTATTGTACCTCCTGCATATTATGCACATTTGGCAGCATTTCGTGCTCGTTTTTACATGGAGCCTGAATCGGAAAGTGGGTCTACTGCAAGCGGATTGGGTGCGCCAGGGAGAGCTGGCAGTAGTGCAGGTCCGAGAAGCAGCCGGGGGGCAACAGTTCGTCCACTTCCTGCTTTGAAGGAGAACGTGAAACGAGTGATGTTTTACTGCTGA
>Desm23192
ATGCCCAGAAAACGCAAGACGTCCAAGGATGCCCCGGAGGCCTCACAAAGCTCTCAAGGCCTCCCTCCTCAGCAGGCTGCACAAGGCAGAGGGCAACAGGTGGGTTGTGGGCAGCAAACAAGTCAACAGCCCGTTGAATCACAGCCGTCCCCAGTACAAAGGGTTAGTCCAACAGGGCCGATAATCCGAGTCCAGGGTCGTGGGCAGCAAGGAAGTCAGCAGCCCGTTGACGCGCAGCCGTCCCATAGTCCAACCGGGCAACAATCAATAATTGCGCATGGCCGAGGTCAGAATGTTCCGCTGCAGGTTAGTCCAAGGGGCCTTCAAGCAGCAGCTCCTCCAGGTAGAGGTCAGCAAGTCCAACAAGCTCCATCCCAAGTGGTGGGTGCATTTCCAGGAGGAGCTGGCGGGCAATCGCAACCAAGAGGTGGAGGTCCTTCTCTGGCTACAACTCCAAGACAACCTTATGTAGCAGCTTCCCCCATTTCTGTCCCTGACCTTCCCGAAGCTTCATCCGCAGTGTCTGCTGTCTCGGGCACTCCTCAAAGACCAATGGACCCCATCCACTCGAGGCCAGTTCAGCCTCGCGTCCCTGGTACTTCACGAGGCAAGAGCCCAGTGGATGTAACTGAGCAACTTCAACAAATGGCAATTGGTGGGCCTACCTTGCCCCGGGATCAGGTTCTAGGACCATCCACATCCGAAGTTCCTGTGCCCTCATCAAGTAAGAACATCAAATTTCCACGACGCCCTGGCTTTGGGCAAGTGGGAATCAAGTGTATAGTAAAGGCAAACCATTTTGTTGCTGAACTGCCTAAGAAAGACCTTCACCACTATGATGTTTCTATCACTCCTCAAGTACCATCTCGGCGTGTCAATAGGGATGTCATGGATCAGCTTGTCAAAATCTATCAAGATTCTGCATTAGGTCGCAGACTACCAGCTTATGATGGCCGAAAGAGTTTGTATACTGCAGGCGCTTTGCCATTTAAGAGCAAGGACTTCACTATCAAACTTGTGGATGAGGACGATGGAACTGGAGCACCAAGACGGGAGAGGCAATTCAAGGTGGCCATCAAGTTTGCTGCCAAAGCTGATTTGCATCATCTTGGCGAGTTTTTGACTGGTAGACAAGCAGAAGCTCCCCAGGAGGCATTACAAGTTTTGGATATTGTCTTGCGCGAGCTCCCCACTCGCAGATTTTCTCCAGTGGGTAGATCGTTTTATTCTCCTGATTTGGGAAGAAGGCAATCACTTGGTGAAGGTCTTGAGTGCTGGCGAGGTTTCTATCAGAGCATTAGACCTACTCAGATGGGTCTTTCTCTGAATATTGATATGTCTTCTACTGCTTTTATTGAGCCATTACCAGTTATTGAATTTGTTGCTAAGCTGTTGGGCAAAGATGTGTCCAGGCAGCTGGCGGATACAGATCGGATTAAGATTAAAAAGGCCTTGCGAGGTGTTCAAATTGAGGTCACACATCGAGGGAACCAGCGCAGAAAATATAAGATTTTGGGATTGACTTCACAGCCCACACAGGAGTTAACATTTCCTGTTGATGATGAAGGGACAACTAGGTCTGTTGTGGAATATTTTCAAGAGAAGTATAACTACACAATCCGAAACAGAGCCCTGCCATGTCTTCAAGTGGGGAACCAACAACGGCCCAACTATTTACCAATGGAGGTTTGTAAGGTTGTTGAAGGGCAGCGATATTCAAAGAGGTTGAATAAGGAGCAGATCAATGCTCTTCTAAAAGCTACATGCCAACGCCCGATGGAGAGAGAGAGGGATATTGTGCAGACTGTCTACCACAATGCTTATGCTCAAGATCGTTATGCCAAGGAGTTTGGCATCAAAATTAGTGACCGCCTTGCAGTGGTTGAAGGTCGCATATTACCTGCCCCTCAGTTAAAGTATCATGACACAGGTAGACAGAAGTCTTGCCAGCCTGAAGTAGGCAAATGGGATATGAGGGATAAGAGAATGGTTAATGGAGGAGTAGTTAATTTTTGGGCCTGCATCACCTTCTATGTTCCAGAAAATGCTGCTTATAATTTTTGTAAAGAGCTTGCTAATATGTGCAAAGTTTCTGGCATGACATTCCATCCAGACCCTGCAATTGCTATACAGAGTGCACGCCCCCATCAGGTCGAGCATGCATTGAGACGGGTGTTTCGAGAGTTTCAGAAATCTCACCCAAACAAAGAGCTTGGTCTTCTTCTTGCTATATTACCTGATAACAATGGCAGCCTCTATGGGGACCTGAAACGAATTTGTGAGACTGATTTGGGTTTGATTTCCCAATGCGTTCTAACAAAGCAAGTCTTAAATGCGAACATGCAAGTCTTGGCAAATTTGGCTTTGAAGATCAATGCGAAGGTTGGAGGGAGAAACACTGTATTGGTTGATGCTCTTTCTCAAAAAATTCCTCTAGTCACTGACAAGCCAACCATTATATTTGGAGCAGATGTGACACACCCACATCCAGGAGAGGATTCCAGCCCATCAATTGCTGCTGTGGTTGCATCGCAAGACTGGCCTGAAGTAACTAAATATGCAGGATTGGTCTGTGCACAAGAGCATCGTAAAGAGATAATCCAGGACTTATTCAAGGAGGGGCCACCTACTGGAGGAATGATCAGGGAGCTTTTAGTATCTTTTAACCAGAACACGAAACAAAAACCTCATCGGATTATCTTCTACAGAGATGGTGTCAGTGAAGGCCAATTTCATCAAGTATTGCTGTATGAGCTGGATGCCATTCGAAAGGCGTGTGCATCCCTGCAGGAAGGTTATCAACCTCCTATCACTTTTGTAGTGGTTCAGAAGCGTCATCACACCCGCCTTTTCCCCAACAATCATCGTGATAGGAACAGCATGGACCGAAGTGGAAACATACTTCCAGGCACAGTGGTTGACTCCACAATATGCCATCCTACAGAGTTTGACTTCTATTTGAACAGCCATGCTGGAATTCAGGGTACTAGTCGGCCAGCTCATTATCATGTGTTATGGGATGATAACAATTTTACAGCAGATGGTCTACAGCAGCTTACCAACAATCTTTGTTACACGTATGCTCGCTGCACACGATCAGTTTCAATCGTGCCTCCTGCATATTATGCACACCTTGCTGCATTTCGTGCCCGTTTCTACATGGAACCTGAGTCAGATAGTGGATCTGTGACAAGTGCTCCGGGGAGAGCTGGCAGTGCAGGATCAATAGCCACCCGTGCTGGATCCACTTCTGTTCGACCCCTTCCTCCTATTAAAGAAAATGTGAAAAGAGTAATGTTTTACTGCTGA
>Cfom10313
ATGCCGAGAAGACGCAAGACACCCAAGGATGACGAGGAGGCGTCACAAAGCTCTCAAGGCCTCCCTCCTCAGCTGGCGGCACAAGGCAGAGGGCAACAGGTGAGTCGGCAACTGGCCCAGGGTCGTGGGCAGCAACCAAGTCAACAGCCCGTTGAAGTGCAGCCGTCCCAAGTACAAAGGGTTTTTCAAACAGGACAACAATCAATAATTGCACATGGCCAAGGTCAGCAACCGCAGCATGCGCCTCTGCAGGCTAGTCCAAGGGACCTTCAAGCAGCAGTTCCACCAGGTAGAGCTCAGCAAGTCCAGCAAGCTCCATCCCAAGTGGTGGGTGCATTGCCAGGAAGAGCTGGTGGACAAGGGCAACCAAGAGGCGGAGGTCGTCCTCTGGCTACAACTCCAAGACAACCTTATGTAGCAGCTTCCCCCATTTCTGTTGCCGACCTGCCCGAAGCTTCATCCGCAGCCTCCGCTGTCTCAGTGCAGCAGGCTATGCAGTATCCTCCTCAAAGACTAATGGACCCCATCCACTCGAGCCCGGTTGAGCCGTGTGTCCCTGGTACTTTAAGAGGCAAGAGCCCAGCGGATGTAACTGAGCAACTTCAACAGATGGCAATTCATGGGCCTACATTACCCCCGGATCAGGTTCCAGGACCATCCACCTCCCAAGTACCTCCACCCTCTTCAACCAAGAAAATCATGTTCCCTCGACGCCCTGGCTTCGGGGAAGCAGGAAGCAAGTGTTTAGTGAAGGCAAACCATTTCTTTGCTGAACTGCCTGATAAGGACCTTCATCACTATGATGTTTCTATCACTCCTCAAGTACCGTCTCGGCGTGTCAATAGGGATGTAATGGAGCAGCTTGTCGAAATGTATAGAAATTCTGCACTAGGCGGCAGATTACCAGCATATGATGGCCGAAAGAGTTTGTATACTGCAGGTCCTTTGCCCTTTAAGAGCAAGGAATTTACTATCAAACTTCTGGATGAGGATGATGGAAGTGGAGCACCAAGACGGGAGAGGCAATTCAAGGTGGCCATCAAGTTTGCTGCCCAAGCTGATCTGCATCATCTTGGGGAGTTTTTGAGTGGTAGACAAGCAGAAGCTCCCCAGGAGGCATTACAAGTTTTGGATATTGTCTTGCGCGAGCTCCCGACTCGCAGATTTTCTCCCGTGGGTAGATCATTTTATTCTCCTGATTTGGGAAGAAGGCAATCACTTGGTGAAGGCCTTGAGTGCTGGCGAGGTTTCTATCAGAGCATTAGACCTACTCAGATGGGTCTTTCTCTGAATATTGATATGTCTTCGACTGCTTTTTTTGAGCCTTTACCAGTTATTGAATTTGTCGCTCAGCTATTGGGCAAAGATGTGTCCAGGCAGCTGGGGGATGCAGATCGGATTAAGATTAAAAAGGCCTTGCGGGGCGTCAAAATTGAGGTTACACATCGAGGGAACCAGCGCAGAAAATATAGGATTTTGGGATTGACTTCCCAGCCCACACAGGAGCTAAGATTCCCTGTCGATGATGAAGGGACAACTAGGTCTGTTGTGGAATATTTTCAAGAGAAGTATAACTACACAATACGAAACAGAGCCCTGCCCTGTCTTCAAGTGGGGAACCAACAACGGCCCAATTATTTACCAATGGAGGTTTGTAAGATCGTTGAAGGGCAACGATATTCAAAGAGGTTGAATAAGGATCAGATCAGTGCTCTTCTAAAAGCTACATGCCAGCGTCCAAAGGAGAGAGAGAGGGATATTGTGCAGACTGTATACCACAATAATTATGCTCAAGATCGTTATGCCAAGGAGTTTGGCATCAAGATTAGTGACCGCCTTGCAGTGGTTGAAGCTCGCCAATTACCTGCCCCTGAGTTAAAGTATCATGACACAGGCAAACAAAATACTTGCCTGCCTGAAGTAGGAAAATGGGATATGAGGGATAAGAGAATGGTTAATGGAGGAGTAGTTAATTTTTGGGCCTGCATCAACTTCTCCCAAGGTGTTCAACAAAGTGCTGCTAAAAAATTTTGTGAGGAGCTTGGTGATATGTGCAGGGATTGTGGCATGACATTCAAGCCAGGCGCTGCAATTGCTCTACAGACTGCACGCCCCTATCAGGTTGAGCATGCATTGAGAAGGACGTTTAATGAGTTTCAGAAATTACAACCGAAACAAGAGCTTCTTCTTCTTCTTGCTATTTTACCTGATAACAATGGCACCCTCTATGGGGACCTGAAACGAATTTGTGAGACCGATTTGGGTGTCATTTCCCAATGCATCCTAACAAAGCAAGTCTTTAAGATGAGCAAGCAAGTCTTAGCGAATTTGGCCCTGAAGATCAATGCCAAGGTTGGAGGGCGAAACACTGTATTGGTTGATGCTCTTTCTCGAAATATTCCTCGAGTCACTGACATGCCAACCATTATATTCGGAGCAGATGTGACACACCCACATCCAGGAGAGGATTCCAGCCCATCAATTGCTGCTGTGGTTGCATCACAAGACTGGCCAGAAGTGACTAAATATGCAGGATTGGTCTGCGCACAAGAGCATCGCAAAGAAATTATCCAGGACTTATTCAACGAGGGGCCACCTGCTGGAGGAATGATCAGGGAGCTTTTATTATCTTTTTACCAGAACACTAAACAAAAACCTTATCGGATTATCTTCTACAGAGATGGTGTCAGTGAAGGTCAATTTTATCAAGTATTGCTCTATGAGCTGGATGCTATTCGAAAGGCCTGTGCATCCTTAGAGCAGGATTATCAACCTCCTATCACTTTTATAGTGGTTCAGAAGCGTCATCACACCCGCCTTTTTCCCAACAATCATCGTGATATGAACAGCACAGAACCAAGTGGAAACATCCGTCCAGGCACAGTAGTAGACTCCAAAATATGCCATCCTACAGAGTTTGACTTCTATTTGTGCAGCCATGCTGGAATTCAGGGTACGAGTCGGCCAGCTCATTATCATGTGTTATGGGATGATAACAATTTTACAGCAGATGGTCTACAGATTCTTACCAACAATCTTTGCTACACGTACGCTCGCTGCACACGATCAGTGTCGATCGTGCCTCCTGCGTATTATGCACACCTTGCTGCATTTCGCGCCCGTTTCTACATGGAACCTGATTCAGAGAGTGGCTCTTTGACAAGTAGACTGGATGCTCCAAGGAGAACTGGCGGTGGAGCTGGAGCGACAGGGGGAGCAGCGCCTGTTCGACCCCTTCCTGCTGTTAAAGATAATGTGAAAAGAGTGATGTTTTACTGCTGA
>Aspm29925
ATGCCTAGAAAACGCAAGACACCCAAAGAAGGCGAGGGAAGCTCTCAAGGGCCTCCTCCTCCTCAGCAGCCCACCCAGGGCCCTGGACAGCAGGTGGGCCAGCAGCCTGCACAGGGCCGCAGACAACAGGTAAGTCAGGAGCCCGCACAAGTTCAGCAGCCTGTAAAAGGTCATGGACAACAGGGTAGTCCAAGTGGGCAACAAGCAGCAGCTCCTTCGGGTCGAGGGCAGCAAGTCCAGCATGTCCCACCACAGGCTCGTCCGAGCGGGCTACAAGCAGCTGCTCCTCCAGGTCAAGCTCAGCAAGCCCCATCCCAGGTGGCTGCCACCACCCCAGGCTCCTTTCCTGGCCCATCTGCACCCAAAGGCAGGGATGGAAGAGGACGTGGAGGTCCTCCAACCCCGGTTGTATCTCCTCTCAGCACGGCTGCCAGGCAACCTTATACGGCTGCTGCCCCTATGCCTGTTCCCGATCTGCCCCAAGCCGCACCCACAGCCTTGGCTGCACTATACAACCTACCAGTTGCTGAGCAGGAGGCTGTCCAGTATCTTCAGACCGGTCTCGGAGGAATGGCTCCCATGCAGGGTGCTACCCCACATCATTTGATTCCGGTTCAGCCTGTTTCCCCATACACACGGACTCCTCCAGCTGCTTTTACAGGTCCCCAGGCGATTGCCCAACCATCCTTGATGCAGACGAGTACCTCAGCTCAAAGTTTGCCAGTGGATATATCTGAGCAGTTTCAAAGGATGACAGTTCAGAGGCCTACTGCTCACCCTGTTCAGGAGCCAGGGCCGTCAACACCCCCAGTGCTTGTTCTTCCTACTTCAAGCAAAGAAATACGCTTTCCACGACGCCCTGGATTTGGGCAAGCAGGAAGTAGGTGTGTAGTGAAGGCAAACCATTTTTTTGCTGAACTCCCTGATAAAGACCTTCACCAATATGATGTTTCTATCACACCTGAAGTAACATCTCGGGGTGTCAATAGGGCTGTTATGGCACAGCTTGTGAAAGATTATCGACATTCTACCTTAGGTGGGAGGTTACCAGTATATGATGGTCGGAAGAGTCTATATACTGCAGGTCCTCTCCCTTTCCAGGGAAAGGACTTCACCATTAATCTCTTAGATGAAGATGATGGGAGTGGAGCACCAAGAAGAGAGAGGTTATTTAAGGTGGTCATCAAGCTTGCTGCCCGAGCTGATTTGCATCATCTTGGGGAGTTTTTGAGTGGTAGACAAGCAGATGCCCCCCAGGAGGCACTACAAGTTTTGGACATTGTTCTGCGAGAGCTCCCAACTAATAGATTTTGTCCAGTGGGTAGATCATTTTATTCTCCCGATTTGGGAAGAAGACAACCACTTGGTGAAGGCCTTGAGAGCTGGCGAGGTTTCTATCAGAGTATCAGACCAACTCAGATGGGTCTTTCTCTGAACATTGATATGTCTTCTACCGCCTTCATTGAGCCTTTACCAGTTATAGAATTTGTTGCTGAACTGTTAAGCAAGGATGTGTCCAGGCATCTGGTGGATGCGGACCGCATAAAGATAAAGAAGGCCTTGCGAGGCGTCAAAGTCGAGGTCACTCATCGTGGCAACATGCGCAGAAAATATAGGATTTCGGGGTTGACGTCACAGCCCACGCAAGAGCTAACATTTCCCGTCGACGACAAAGGGACAATAAAATCTGTTGTGGAATATTTCCAAGAAACTTATCACTACACAATTCGCAATACGGCTCTCCCATGTCTTCAAGTTGGGAACCAGCAACGGCCCAACTATCTGCCAATGGAGGTGTGTAAGATTGTTGAAGGTCAGCGATACTCAAAGCGTTTGAATGAGAAGCAAATCACAGCTTTGCTGAAAGTCACATGCCAGCGCCCTATGGAGAGAGAGAGGGATATCATGGAGACTGTCTATCACAACCGCTATGCCCAAGATCCTTATGCCAAGGAATTTGGCATTAAAATTAGTGACCGCCTGGCAGCAGTCGAAGCTCGTATCTTACCTGCTCCTAAGCTGAAGTACCACGACACAGGGAAGCAAAAATACTGTCAGCCTGAAGTGGGTCAGTGGAATATGAGGGACAAGAAAATGGTCAATGGAGGGGTGGTTTCCTATTGGGCTTGCATCAATTTCTCCCGAGGTGTCCAAGAAAGTGCTGCCCGAAGGTTTTGTCAAGAGCTGGCCGCTATGTGCCAAGTTTCTGGCATGACTTTCACCCTAGAACCTGCAATCCAAGTACACACTGCACGACCTGATCAGGTTGAGCGTGCATTGAGAGCGGTGTTTCGAGAGTTTCAACAAAAATTTCAACAGAGAGAGCTTGAGCTTCTTGTAGTTATTTTACCTGACAACAATGGTACTCTTTATGGGGATCTGAAGCGCATATGTGAGACTGATCTGGGTTTAGTCTCCCAATGCTGTTTAACAAAGCATGTTTACAAGATGAGCAAGCAGTATCTGGCAAATGTGGCTTTGAAGATTAATGTTAAGGTGGGAGGGAGAAACACTGTATTGGTTGATGCCCTCTCTCGAACAATTCCTCTAGTCAGTGACATACCGACCATTATATTCGGAGCAGACGTGACACATCCACATCCGGGAGAGGATTCTAGTCCATCTATTGCTGCTGTGGTGGCTTCACAAGACTGGCCAGAAGTAACTAAATATGCGGGTTTAGTATGTGCCCAAGAGCACCGAGAAGAGCTGATACAGGACTTATTCAAGAGCTGGGTTGATCCTGCTCGTGGTCCACAGACTGGAGGGATGATCAGGGAGCTCTTGATTTCTTTTCGACGTGCCACCGGGCAAAAGCCTCATCGAATTATCTTCTACAGAGATGGTGTGAGTGAAGGGCAATTCTATCAAGTATTGCTGTATGAGTTGGATGCCATTCGCAAGGCCTGTGCATCGCTGGAGCCGAACTATCAACCGCCTGTCACTTTTGTAGTGGTTCAGAAGCGTCATCACACGCGCCTTTTTGCCAACAATCATAATGATAGGAGGAGCACAGACACCAGTGGAAATATACTTCCAGGCACTGTGGTTGACTCCAGGATATGCCATCCTACAGAGTTCGACTTTTATCTGTGTAGCCATGCTGGAATTCAGGGGACTAGCCGGCCAGCTCACTACCATGTATTATGGGACGAAAACAGTTTCACAGCGGATGGTTTGCAACTACTAACTAACAATCTTTGTTACACGTATGCTAGGTGCACACGATCGGTTTCGATTGTGCCTCCTGCATATTATGCACACCTTGCTGCATTTCGTGCTCGTTTCTACATGGAACCTGAGTCAGATAGTGGCTCTTTGACAAGCGGAGTTGGTCCTCCTGGGAGGACTGGCAGTACTGGATCCAGAAGCACCCGTGCCCCAGCCGGAGCAGCAGGGACTGCAGCTTCTGTCCGACCTCTTCCTCCTGTGAAGGAAAATGTGAAACGAGTGATGTTTTACTGCTGA
>Cbam50479
ATGCCCAGAAAACGCAAGACACCGAAAGAAGGCGAGGGAGGCTCGCAAAGCACTAAAGGGCCTCCTCCTCAGCAGCCCGCCCAGGGCCCTGGACAACAGGTGGGCCAGCAGCCCGCACAGGTTCAGCAGCCTGTACAAGGCCATGGACAACGGAGTAGTGCAAGCGGGCAACAAGCAACCGCTCCTCCAGGAAGAGCTCAGCAAATCCAGAATGCCCCACCACAGGTTGGTCCAAGCGGGCTAGAAGCAGGGGCTCCTCCAGGTAGAGCTCAGCAAGTTCAGCAAGCCCCATTCCAGGTGGCTACCACCCCTTCAGGCTCCTTTCCTGGTCTGGCAGGTCAAGGGCGAGGCAGAGGTGGAGGTCCTTCTACTCTGGTTGCACCTTCTCCTGGCATGGCTGCCAGACCTTATTTAGCAGCTGCCCCTCTGCCTGTTCCCGATCTGCCCCAAGCCGCACCCACACTACCAGTTGGTGAGCAGCAGGCTGCCCAGTATCTTCAGACTGGTCTCAGAGGAATGGCTCCCATCCAGGGTGGTATCCTGCATCATTTGATGCCGGTTCAGCCTGTATCCCCATACACAGGCATTCGATATCCCATTGTACAGACAGTACAGGCTCCTGCAGCTGCTTTTACAGGCGCCCAGCCAACTTCGATGCAGGCTAGTACTTCAGCTCAGAGATTGCCGGCGGACATATCTGAGCAGTTACAAAGGATGACAGTTCATGGGCCTACTAGTCACCCTCTAAAGGAGCCAGGACCATCAACCCCTCCAGTGCTTGCTCCTCCTACTTCTAGCAAAAAGTTACGCTTCCCACGACGCCCTGGATTTGGGCAAGCAGGAAGTAGGTGTATAGTGAAGGCAAACCATTTTTTTGCGGAACTCCCTGATAAAGACCTCCACCAATATGATGTTTCCATCACACCTGAAGTAACATCTCGAGGTGTCAATAGGGCTGTTATGGCACAGCTCGTGAAAGATTATCGACATTCTGCCTTAGATGGCAGGTTGCCAGTATATGATGGTCGGAAGAGTCTATACACTGCAGGTCCACTCCTTTTCCAGAGCAAGGACTTTACCATAAATCTCTTAGATGAAGATGACGGGAGTGGAGCACCAAGAAGAGAGAGGCAGTTTAAGGTGGTCATCAAGTTTGCTGCCCGAGCTGATTTGCATCATCTTGGGGAGTTTTTGAGTGGTAGACAAGCAGATGCTCCCCAGGAGGCACTACAAGTTTTGGATATTGTTTTGAGAGAACTCCCAACTAACAGATTTTGTCCAGTGGGTAGATCATTTTATTCTCCTGATTTGGGAAGAAGACAACCACTTGGTGAAGGCCTTGAGAGCTGGCGAGGTTTCTATCAGAGTATCAGACCAACTCAGATGGGTCTTTCTCTGAACATCGATATGTCATCTACTGCTTTTATTGAGCCTTTACCAGTTATAGAATTTGTAACTGAATTGCTAAGCAAGGATGTGTCCAGGCATCTGGTGGATGCAGACCGTATAAAGATAAAGAAGGCCTTGCGAGGAGTCAAAGTTGAGGTCACCCATCGCGGGAACATGCGCAGAAAATATAGGATTTCTGGATTGACGTCACAGCCCACACAAGAGCTAACATTTCCTGTCGACGAGAAAGGGACAATAAAGTCTGTTGTGGAATATTTCCAAGAAACTTATCACTACACAATTCGCAACACGGCTCTCCCATGTCTTCAAGTTGGGAACCAACAACGGCCCAACTATCTGCCAATGGAGGTGTGTAAGATTGTTGAAGGGCAGCGATACTCGAAGCGTTTGAATGAGAAGCAAATCACAGCGTTGCTGAAAGTCACATGCCAGCGCCCTTTGGAGAGGGAGAGGGATATTATGGAGACTGTCTATCACAACCGTTATGCTGAAGATCCTTATGCCAAGGAATTTGGCATCAAAATTAGTGACAGCCTGGCGGCAGTTGAAGCTCGTATTCTACCTGCTCCTAAGCTGAAGTATCATGACACAGGGAAACAAAAATACTGTCAGCCTGAAGTGGGTCAATGGAACATGAGGGATAAGAAAATGGTCAATGGAGGAGTTGTTTCCTATTGGGCTTGCATCAACTTTTCCCGAGGTGTCCAAGAAACTGCCGCCCGAAGGTTTTGTCAAGAGCTGGCCGCTATGTGCCAAGTTTCTGGCATGACTTTCACTCCAGAACCTGCAATACCAGTACATACTGCACGCCCTGATCAGGTTGAGCGTGCATTGAGAGCGGTGTTTCGAGAGTTTCAGCAAACTTTTCAACAGAGAGAGCTTGAGCTTCTTGTAGTCATTTTACCTGACAACAATGGTACCCTTTATGGGGATCTGAAGCGAATATGTGAGACTGATCTGGGTTTAGTCTCCCAATGCTGTTTAACAAAGCATGTCTACAAGATGAGCAAGCAGTATTTGGCAAATGTGGCCTTGAAGATTAATGTCAAGGTGGGAGGGAGGAACACTGTATTGGTTGATGCTCTCTCTCGAACTATTCCTCTAGTCAGTGACATACCAACCATTATATTTGGAGCAGACGTGACACATCCACATCCTGGAGAGGATTCTAGTCCATCAATTGCTGCTGTGGTGGCTTCACAAGACTGGCCAGAAGTAACTAAATATGCAGGTTTGGTGTGTGCCCAAGAGCATCGTCAAGAGCTAATACAAGACTTATTCAAGAGCTGGGTTGATCCTGTTCGTGGTCCACAGACTGGAGGAATGATCAAGGAGCTCTTGATTTCTTTCCGACGTGCCACTGGGCAAAGGCCTCTTCGCATTATCTTCTACAGAGACGGCATCAGTGAAGGCCAATTCTATCAAGTATTGCTGTATGAGTTGGATGCTATTCGCAAGGCCTGTGCATCGCTGGAGCCAAACTATCAACCGCCTGTCACTTTTGTAGTGGTTCAGAAGCGTCATCACACGCGCCTCTTTGCCAACAATCATCATGATAGAAGGAGCACAGACACGAGTGGAAATATACTTCCAGGCACTGTGGTGGACTCCAGGATATGCCATCCTACAGAGTTTGACTTCTATCTGTGTAGCCATGCTGGAATTCAGGGGACTAGCCGGCCAGCTCATTACCATGTGTTATGGGATGAAAACAATTTCACAGCGGATGGTTTACAACTGCTAACGAACAATCTTTGCTACACGTATGCTCGTTGCACACGATCAGTTTCAATTGTGCCTCCCGCATATTATGCACATCTTGCTGCGTTTCGTGCTCGTTTCTACATGGAACCTGAGTCAGATAGTGGCTCTTTGACAAGTGGAGTTGGTCCTCCTGGTAGAACTGGCAGTGGTGGGTCCAGAAGCACCCGTGCTCCAGCTGGAGCAGGGGCTGCAGCTTCTGTCCGACCACTACCTCCTGTGAAGGAAAACGTGAAACGCGTGATGTTTTACTGCTGA
>Ljam8994
CCTGGGATGGGAAGAGTAGGGATGCGCTGCACTGTGAAAGCTAACCACTTCTTTGCAGCATTACCGGACAAAGATTTGCACCAATATGATGTTTCAATCACTCCTGAGGTAACCTCTCGGGGTGTCAACAGGGCTGTAATGCAGCAGCTTGTGCAGCACTATAGAATGAGTGCTCTGGGTTGCAGGCTACCAGCTTATGATGGACGCAAGAGCCTCTACACGGCAGGTCCTCTTCCCTTTCAAAACAGGGAGTTTTCAATCACACTTGTGGATGATGATGATGGAAGTGGAGGGCCAAGACGAGAAAGACAGTTTAAAGTGGTTATCAAGTTTGCTGCTCGAGCTGATTTGCATCACCTGGGAGAGTTTCTTCAAGGCAGACAACTAGATGCACCTCAAGAGGCATTGCAGGTCTTAGATATTGTCTTGCGGGAGCTGCCAACACACAGGTTCTGTCCTGTTGGTAGATCATTCTACTCTCCTAATCTTGGTAGACGGCAACAACTTGGGGAAGGATTAGAGAGCTGGCGTGGATTTTATCAGAGCATTAGACCCACTCAGATGGGGCTATCTCTCAACATTGACATGTCTTCAACAGCGTTTATTGAGCCATTGCCGGTCATCGAGTTTGTTGCACAGTTGTTGGGAAAAGATGTTTCTAGGCATTTGTCGGATGCTGATAGAATAAAGATAAAAAAAGCCCTGCGAGGAGTCAAGGTAGAGGTCACTCATCGAGGGACAATGCGGAGAAAGTATCGGATATCTGGATTGACCTCACAGCCAACCCAGGAATTGACCTTTCCGGTTGACGAACAAGGGACAATGAAGTCTGTGGTAGAGTATTTTCAAGAAACATATGGATACACTATCCGTAACACCACGCTTCCATGTCTTCAAGTGGGAAACCAACAGAGGCCAAATTACCTGCCAATGGAGGTGTGCAAGATTGTTGAAGGGCAGAGATACTCTAAGCGATTGAATGAGAAACAAATCACGGCACTGCTGAAGGTCACTTGTCAGCGACCTGTGGACAGAGAAAGAGACATTTTAGAGACAGTACATCATAACTCTTATGCGGAAGATCCTTATGCGAATGAGTTTGGTATACGTATCAGTGAGCAACTTGCTTCAGTTGAAGCCCGTGTATTGCCGGCCCCTAAGCTCAAGTACCATGATACGGGGAAATTAAAGTATTGCCAGCCAGAGATTGGACAGTGGAACATGAGAGATAAGAAAATGGTGAATGGTGGAGTAGTCACATATTGGGCATGTATCAATTTCTCCCGAAGTGTGCAAGATACTGCAGCTCATAGATTCTGTCACGAGCTGGCTTCAATGTGCCAAGTTTCTGGGATGTCTTTCAATGAACGTCCTGCAATTCCAATACACTCAGCACGACCTGATCAAGTTGAGCGAGCATTGAAAAATGTGTTTCGAGAATTTCAACAGAAAGAAAAAGGGCATGATCTTGAGCTTCTTGTTGCTATTTTACCTGATAATAATGGAACCCTCTACGGGGATCTCAAGAGAATATGTGAGACAGATCTCGGCCTGGTCTCTCAATGTTGTTTAACTAAGCACGTGTATAAGATGAGTAAGCAGTACCTGGCAAACGTCGCGCTAAAAATCAATGTCAAGGTAGGTGGAAGGAATACCGTACTGGTGGATGCTCTCTCTCGCCAAATACCACTTGTCAGTGATATCCCTACTATTATCTTTGGAGCTGATGTTACTCATCCCCATCCAGGAGAAGATTCTAGTCCGTCTATTGCTGCTGTGGTGGCCTCACAAGATTGGCCGGAAGTTACTAAATATGCAGGGCTGGTGTGTGCTCAAGAGCATCGTCAAGAATTGATACAAGATTTGTTCAAGAGTTGGGATGATCCTGCCCGTGGCCCACAAACGGGTGGCATGATAAAGGAGCTTCTGATATCTTTCCGACGAGCAACGGGTCAAAAGCCTCATCGAATTATCTTTTACAGGGATGGTGTTAGTGAGGGTCAGTTTTATCAAGTACTATTGTATGAGCTGGATGCAATTCGCAAGGCATGTGCTTCTCTGGAATCAAACTACCAACCTCCTGTCACATTTGTAGTGGTTCAGAAGCGACACCATACACGCCTTTTTGCAAGCAATCATAATGATAGGCGAAGCATAGACAGCAGTGGAAACATTCTTCCAGGCACGGTGGTTGATTCAAAGATATGCCATCCTACAGAATTTGACTTCTATCTTTGCAGCCATGCTGGCATCCAGGGAACTAGCCGACCAGCTCATTACCATGTGTTGTGGGATGAAAACAAGTTCACAGCAGATGGGTTGCAGCTACTCACCAACAATCTTTGCTACACATATGCTCGCTGTACACGTTCTGTCTCAATTGTGCCCCCAGCATATTATGCACACCTGGCAGCTTTTCGTGCACGGTTTTACATGGAACCTGAGTCGGATAGTGGTTCCCTTACTAGTGCAGCCCCACCACCCAGTAGGGGCACAGGTTCTGGTGCTTCGCGAGCTACTCGTGTGCCAGCTGGGGCTTCTGTCCGGCCTTTGCCAGCTGTGAAAGAAAATGTGAAGCGAGTGATGTTTTACTGCTAG
>Cfom42726
GGCAATTCCCCTTTACGCTTACTTTGTCTTCTTCTTCTCTGTAGCGCTGCTTGCCGAGCAATCTGCTTCTTCCCTACAAGCTGCTTCGGGTTTGGTTTTTCTCTCAGCTTCTTTAGGGTTTCTGCTGCGTTTGCCAAGGTTAAAGGGAGAACAATGCCGCGCCGGCGCAAGACTGCAAAGGAAGGGGAGGAGAGCTCTGAGCTACCTCATCCTACGGAGGGACGCCCAATGCCCCCTGCTGTGAGCCAGCCAGCTGGCAGCCAGCCTTCTGGTGGTGCAGGTAGAGGAGGGGGGAGAGGTGTGATCACTCAGGAGAGTGGAGTAGCTGGTGGTACAAGGGGGAGTCAAGGAAGAGGCCGGGGCCCCGGCCCCGCTCCACCCCCTCTTGCACAGCAAGGTGTTACCGCTGCACGTCAGCCATTTGTCCCAGCTGGTCCTGTACCAGTTCCCGATCTGCCCCAAGCTGCTGCATCTCAATCCTTTGCTCCGCCATTGGGTTTACCTGCTGGAGAGCAGGCTGGACAACATGTACCCCTTGCGTATGGTGGTATGGCTCCCATGCAGGCGCCTTCTTACTTCCTGCCAGGGCAGCAGCAATACCCAGGTGTCCAGCAAGCCCTGCCACAGTTTCCAGGTGCCCATCAAGTACCAGCACAGTTTATGGATGTACAGCAAGGCCGGCCTCAGTATGCTGCAGCCCCGCAAGCTAGGCCTCTGTATGCAGGCCCCCAGCAAGGGCAGCCACAGTATGTGGGTGCTCCACAAGGTCAGCCCCAGCAGGGTCAGCCTCAATATCCAGGTGCCCAGCAAGTTCAGTCTCAGTATGGGAGTGCTCCGCAGCAAAGAGTTCCGCCAGGCACTTCTACCATGTATGTGGGTGGGAAATCGCATACAGGCGCCCCACCTGTCTCTCATGCCCCGAGCCCTCCTAGCGGACAGGCACCGCGTGGACCTCCAGCCACCACAGCTGTATCGGGCCTATCTCAGCAATTTGAGAGGAGTGTTAGCATTCAACAAGGCCCCTCTTCTTCTAGCTTCCAGCAGGATGCAGGGCCATCCACAGTTCAGCCAGCTGAACAAAAGCCCTCCCCACCACCAGTTTCAAGCAAGAGTATGCGCTTCCCATTGCGCCCAGGCAAGGGTAAGACAGGTGTGAAGTGTATCGTAAAGGCAAATCATTTCTTTGCTGCCCTGCCCGATAAGGATCTCCATCAGTATGATGTTACTATCTCTCCGGAAGTTGCGTCAAGGGGTGTCAACAGGGCTGTCATGGAGCAGCTTGTAAAACTTCACAAGGAGAGTTCCTTAGGCAGAAGGCTGCCTGCATATGATGGTAGGAAGAGCTTGTATACTGCGGGTCCTCTCCCATTTCAAAGTAAGGAGTTCTCTATTAATCTCGCAGATGAGGATGATGGGAGTGGCAGTTCAAGGAGAGAGAGGGTGTTCAAGGTGGTCATTAAGTTTGCTGCACGTGCAGATTTGCACCATCTTGGAGAATTCCTACTAGGAAGGCAGGCTGACGCTCCTCAAGAGGCCCTACAGGTCCTTGATATTGTTTTAAGGGAGCTTCCTACACACAGGTTTTGCCCAGTGGGTAGATCATTTTATTCCCCTGAATTGGGCAAGCGACAACATTTAGGAGACGGGCTAGAGAGCTGGAGAGGTTTTTATCAGAGTATCAGGCCAACTCAAATGGGTCTCTCTCTAAACATTGATATGTCGTCCACAGCATTTATTGAAGCTTTACCAGTTGTGGACTTTGTTTCTCAACTTCTGAACAAAGATGTTTCTAGGTACCTTTCCGACGCAGACCGTATAAAGATTAAGAAGGCTCTGCGAGGAGTCAAAGTTGAAGTAACACACCGTGGTAACATGCGCAGAAAATATCGCATCTCTGGATTGACTTCTCAACCCACACAGGAACTAACGTTCCCGGTGGATGACAAAGGAACTATGAAATCTGTAGTGGAGTACTTCCAAGAGACCTATGCGTATACCATCTCCAATACTGCTCTTCCCTGCCTCCAAGTCGGAAATCAGCAGAGACCAAACTATTTGCCAATGGAGGTGTGCAAAATCGTGGCTGGTCAGAGGTATTCTAAGCGACTGAATGAAAAGCAAATTACGGCACTACTGAAAGTCACATGTCAGCGACCTAGTGACAGAGAAAAAGACATTCTGCAGACAGTACGCCAGAATTCCTACAATAATGATCCTTACGCTAGAGAATTTGGTATCAAAATCAGTGCTGAGCTGGCTGCTGTCGAAGCTCGAATTCTGCCTGCTCCCCAGCTCAAATATCATGACACGGGGAGAATGAAGGTCTGCCAGCCTGAGATTGGTCAATGGAATATGAGAGATAAGAAAATGGTGAATGGAGGAGTTGTGAATTATTGGGCTTGCATCAATTTCTCCCGCAATGTACAAGATAATGCAGCTTCGAGATTTTGTCATGAGCTTGCGATCATGTGCCAAGTATCTGGCATGTCATTCAGGCCAGATTTGGCAATTCCCATACACACAGGAAGGCCTGACCAGGTTGAGCGAGCTTTAAAGCTTGTATATAAGGATTTCCAGCAGAATGTCAAGGGGCATGATCTAGATTTGCTCTTAGTCATTCTTCCCGACAATAATGGCTCTCTTTATGGGGATCTTAAGCGCATATGTGAGACAGATTTGGGGCTTGTATCTCAATGCTGTCTTACAAAGCATGTCTTCAAGATGAGCAAACAATATCTTGCAAATGTTGCTTTGAAGATTAATGTAAAGGTGGGAGGAAGGAACACAGTACTGGTTGATGCTTTGTCGCGCCGCATCCCGCTTGTCAGTGACATTCCAACGATAATTTTTGGAGCTGATGTCACACATCCACATCCAGGGGAAGATTCTAGTCCATCAATCGCTGCTGTTGTTGCATCACAGGATTGGCCTGAAGTGACCAAATATGCGGGGTTGGTCTGTGCACAAGAGCATCGACAAGAGCTCATACAAGATCTGTTCAAGAGCTGGGTAGATCCTGTGAGAGGGCCTCAGACTGGTGGAATGATCAAGGAGCTTTTAATCTCTTTCCGACGAGCAACAGGTCAAAAACCTCTGCGAATCATTTTCTACAGGGATGGTGTAAGTGAGGGCCAGTTCTATCAAGTGCTACTTTATGAACTGGAGGCTATTCGCAAGGCTTGTGCGTCTCTGGAACCCAACTATCAGCCTCCTGTCACATTTGTAGTTGTGCAGAAGCGCCACCACACCCGACTGTTTGCAAATGATCATAATGATAGGCGAAGCATCGATTCCAGTGGAAACATTTTACCAGGAACGGTGGTTGATTCCAAGATTTGTCATCCCACGGAGTTCGACTTCTACCTCTGCAGCCATGCTGGAATACAGGGAACCAGTCGGCCTGCACATTACCATGTTTTGTGGGATGAGAACAAATTTTCAGCTGATGGCCTCCAGTTATTAACAAACAACCTGTGCTACACGTATGCTCGCTGCACTCGCTCCGTTTCAATTGTACCACCTGCATACTATGCTCACCTTGCCGCCTTCCGCGCTCGTTTCTACATGGAGCCGGAGTCTGACAGTGGGTCTTTGACAAGTGGAATCGGCCCTGCACCCAGGAGCATGGCAACTGGGAGTTCTGGGTCCCGCAATCGTGTGCCAGGGGCGTCTGTACGCCCGCTACCTGCTGTGAAAGAGAATGTGAAGCGTGTCATGTTCTACTGCTGA
>Pcum5723
ATGCCGCGGAGGCGCAAGACTCCAAAGGAAGGGGAGGGGACCTCAGAGCCACCTCCTCCCGCAGTGACACGCCGAATGCCCCCTCCCCCTGCAGAGGCACACCCAACACCTCCTCAGCCAGCAGCTAGCCAACCTTCAGGTGGTGCAGGAAGAGGTGTTGGAAGAGGTGCAAGTCCGCAGGAGAGTGTAGTTGGTGGTGGTAGGGGGACTGGTCAAGGAAGAGGCCGGGGCCGTGGTCCTACTGCTCCACCTCCTGCACAGCAGGGTCATCCAGCTGTGCGTCAGCCACCAGTTCCCGATCTGCCCCAAGCTACTGTCCCTCAATCCTCTGCTCCGGCAGTGGGTTTACCTGCTGGTGAGCAGGCTGGTCTATATGTCCCTTTTGGGTATGGCAGCATGGCTCCCATACAAGGGCCTTCTTATGTTATACCAGGCCAGCAGCAGTACCCAGGTATCCAGCATCCACAGTTTCCGGTGGCCCAGTCAGTGCCAACACAGTTTTTGAGTACTCAACAGGGTAGGCCTCAGTATGCTGGTGTCCCACAAGGTAGACCTCAATATGCAAGCCCCCAGCAGGGGCTGCCACAATATGCTGGTGTGCCACCAGGTCAGCCAGGTGCTCAGCAAGTCCAGCCTCAGTATGGGGTCGCTATGCAACAAAGAGTCCAGCCAGGTGTTCCTTCTGCATACCCTGGTGGGCAACCTCTTACAGGTGCTTCACCAGCTGGATCAGGCTTAGCTCAACAATTCGAGAAGACGGTTAGCATCCAGGGGCCTTCCACTTCTGGTGTTCAGCAAGAAGCAGGGCCATCCACACTGCAGCCGGCCGAACAAAAGATTGCTCCACCAGTGTCAAGCAAGAGTATGCGTTTTCCTTTGCGTCCAGGCCGCGGCAAGATAGGTGTTGAGTGCATTGTTAAGGCAAATCACTTTCTAGCTGCTCTGCCTGAGAAGGATCTTCACCAGTATGATGTAACTATCACTCCAGAAGTCACTTCAAGGGGTGTCAACAGGGCTGTCATGCAGCAGCTTGTGAAGCTTCACAGGGAGAGCTCCTTAGGCATGAGGTTGCCTGCATATGATGGTAGGAAGAGCTTGTATACTGCGGGCCCTCTACCATTTCAAAGCAAGGAGTTTTCCATCAATCTACCGGATGAGGATGATGGGAGTGGAACTGCCAGGAGAGCACGGGTTTTCAAGGTGGTTATGAAGTTTGCTGCACGTGCGGATTTGCACCATCTTGAGCAATTTTTACTTGGAAGGCAGCCTGATGCTCCTCAAGAAGCCCTGCAGGTTCTCGACATTGTTTTAAGGGAGCTTCCAACCCAGAGGTTTTGTCCAGTGGGCAGGTCATTTTATTCTCCTGATCTGGGCAGACGACAATCATTAGGGGATGGCTTAGAGAGTTGGAGAGGTTTTTATCAGAGCATCAGGCCAACTCAAATGGGCCTCTCTTTAAACATTGATATGTCATCCACAGCTTTTATCGAAGCTTTACCAGTTGTGGACTTCGTCTCACAACTTCTGAATAAAGATGTTTCTCGTTACCTCTCAGATGCAGACCGAATAAAGATAAAGAAGGCTTTACGAGGAGTTAAAGTTGAAGTAACACATCGAGGAAACATGCGCAGAAAATACCGCATCTCTGGATTGACTTCTCAACCCACACAGGAACTAACGTTTCCGGTGGATGACAAGGGAACAATGAAATCTGTAGTTGAGTACTTTCGAGAGACCTATGGCTATATTATCTCCAATACAGCTCTTCCATGCCTTCAAGTTGGCAATCAGCAGAGACCAAACTATCTACCAATGGAGGTCTGCAAAATTGTGGCTGGTCAGAGGTACTCTAAACGATTGAATGAAAAGCAAATTACGGCTTTGTTGAAAGTTACCTGTCAGCGACCAAGTGACAGAGAGAAAGATATTCTGCAGACAGTACGCAAGAATTCCTACAATAATGATCCTTATGCAAGGGAATTTGGTATCGAAATCAGTGATGAGCTGGCATCTGTTGAAGCTCGAATTCTACCCGCTCCTAAGCTCAAATATCATGACACTGGGAGGCTGAAGGTATGTCAGCCGGAGGTTGGCCAGTGGAATATGCGAGACAAGAAAATGGTGAATGGGGGAGTTGTGACCAATTGGGCTTGCATCAATTTCTCTCGCTCTGTCCAAGATGGTGCTGCTGCAAGGTTCTGTAATGAACTTGCTGCCATGTGTCAAGTTTCTGGCATGTCATTCAGTCAGAATCTGGCAATTCCCATTCACACGGGAAGGCCTGATCAGGTTGAAAGAGCTTTAAAGAATGTTTTTAAGGATTTCCAGCAGACTGTCAAGGGCCCTGATCTAGATCTGCTTTTAGTTATTCTTCCCGACAACAATGGCTCTCTGTATGGGGATCTGAAGCGCATATGCGAGACAGATTTGGGTCTTGTATCTCAATGCTGTCTTACAAAGCATGTCTTCAAGATGAGCAAGCAGTATCTTGCAAATGTTGCTTTGAAGATCAATGTAAAGGTTGGAGGAAGGAACACGGTTCTGGTCGATGCTCTGTCGCGACGCATCCCACTTGTTAGTGACATTCCAACAATAATCTTTGGAGCTGATGTCACACATCCGCATCCTGGAGAGGATAGTAGTCCGTCAATTGCTGCTGTTGTTGCATCACAGGATTGGCCTGAAGTGACGAAATATGCGTGCTTGGTCTGTGCACAAGAGCATCGCCAAGAGCTCATACAAGATTTGTTCAAGAGCTGGGTAGATCCTGTGAGAGGGCCTCAAACAGGCGGAATGATTAAGGAGCTTTTGATCTCATTCCGGCGAGCAACAGGGCAAAAGCCCCTGCGAATTATATTCTACAGGGATGGTGTTAGTGAGGGTCAGTTCTATCAAGTGCTACTTCACGAATTGGATGCAATTCGCAAGGCGTGTGCGTCTCTGGAGCCAAACTATCAACCACCTGTCACATTTGTAGTCGTTCAGAAGCGCCACCACACTCGTCTGTTTGCAGATAATCATTATGATAAGAGAACAGTCGATGGCAGTGGAAACATTTTACCAGGAACGGTAGTGGACTCCAAGATTTGCCACCCCACCGAGTTCGATTTTTACCTTTGCAGCCATGCTGGAATACAGGGAACGAGTCGGCCTGCTCATTACCATGTGCTGTGGGATGAGAACAAATTTACTGCTGATGACCTCCAGTTATTAACGAACAACCTGTGCTACACGTATGCACGATGCACGCGCTCCGTTTCGATTGTGCCACCTGCGTACTATGCGCACCTTGCGGCCTTCCGTGCACGCTTTTATATGGAACCGGAGTCCGACAGTGGGTCACTGACAAGTGGAGTTGGCCCACAGGCAAGAAGTATGGGGGCTGGTAGTGCGGGGTCTCGCAGCAGTCGTGCCCCAGGGGCAGCATCTGTGCGCCCACTACCTGCCGTGAAAGAGAATGTGAAGCGGGTCATGTTCTACTGCTGA
>Desm19567
ATGCCGCGCAGGCGGAAGACTTTGAAAGAAGGGGAGGGGAGCTCGGAGCTGCCTCCTCCCACGGAGGGACGCCCAATGCCTACTGTTGTGAGCCAGCCAGGTGGCAGCCAGCCTCCAGGCGGTGCAGGAAGAGGTGGGGGAAGAGGCGCAAACACTCCAGAGAGTGGAGTAGGTGGTGGTGGAAGGGGGACTCAAGGAAGGGGCCAGGGCCGTGGCCCTGCTCCACCCCCTGTTGCACAGCAAGGTGTCACTGCTGTGCGTCAGCCATTTGTCCCAGCTGGTTCTGTACCAGTTCCCGATCTGCCCCAAGCTGCTGCGTCGCAATCCCTTGCTCCGCCATTTAGTTTACCTGCTGGCGAGCAGGCTGGTCAGTATGTACCCCTTGCGTATGGTGGTATGGCTCCCATGCAGGGGCCTTCTTACTTCATGCCAGCCCAACAGCCCTATCCAGGTGTCCAGCAGGCCCACCCTCAGTTTCCAGGTGCCCAGCAAGTACCGACACAGTATTTGGGTGCACAGCAAGGTCGGCCGCAGTATGCTGGCGCCCCGCAAGGCAGGCCTCAGTATGCAGGGCCCCAGCAAGGTAGGCCACAGTATCCGGGCGCCCAGCAAGTGCAGCCACAGTATGCAGGCGTCCAGCAAGGGCAGCCACAGTATGTGGGTGCTCCACAAGTGCAGCCACAGTATGCGGGTGTCCAACAAGGTCAGTCACAGTATGCAGGTGTCCAGCAAGGTCAGCCTCAATATCCAGGTGCCCAGCAGGTTCAGCCTCAGTATGGGGGTGCTCAGCAGCAAAGAGTGCAGCCAGGTACTCCCACAATAGGTGTGGGTGGGCAACCATATGTAGGCGCACCACCAGTAACTTATGTTGCGACCCCATCAAGTGGACCGACACCATCCTCTGTATTGCAAGGGCCTCCGGTTCCTGCTGCTGCATCGGTCTTAGTTCAGCAATTTGAGAGGAAGGTCAGCATTCAAGGCCCCTCTTCTTCTAGTGTTCAGCCGGAACCAGGGCCATCCACAGTTCTGCCAGTAGAGCAAAAGGCTCCACCAGTCTCAAGCAAGAATGTGCGCTTCCCTCGACGCCCAGGCAAGGGTAAGACAGGTGTGAAGTGCATTGTAAAGGCAAACCATTTCTTTGCTGCTCTACCCGACAAGGACCTCCACCAGTATGATGTAACTATCACTCCAGAAGTTACGTCAAGGGGTGTCAATAGGGCTGTTATGGAGCAACTTGTGAAACTTCACAGGGAGAGTGCTTTAGGCAGGAGGTTGCCTGCATATGATGGTAGGAAGAGCTTATATACTGCAGGCGCTCTCCCATTTCAAAGCAAGGAGTTCTCTATCAATCTTGCAGATGAGGATGATGGGAGTGGCAGTGCAAGGAGAGAGAGGGTGTTTAAGGTGGTTATTAAGTTTGCTGCCCGTGCAGATTTGCACCATCTTGGTGAGTTTCTACTTGGAAGACAGGCGGATGCTCCCCAAGAGGCCCTACAGGTCCTTGATATTGTATTAAGGGAGCTTCCTACACACAGGTTTTGCCCAGTGGGTAGATCATTTTACTCTCCTGATTTGGGCAAACGGTCACATTTAGGGGACGGTCTAGAGAGCTGGAGAGGTTTCTATCAGAGTATCAGGCCAACTCAAATGGGCCTCTCTCTTAATATTGATATGTCGTCCACAGCTTTTATTGAAGCTTTGCCAGTTGTGGACTTTGTTTCTCAACTTCTGAATAGAGATGGTTCTAGGCACCTCTCAGATGCAGACCGAATAAAGATTAAGAAGGCTCTGCGAGGTGTCAAAGTTGAAGTTACACATCGAGGAAACATGCGCAGAAAGTATCGCATCTCTGGATTGACTTCTCAACCCACACAGGAACTAACGTTCCCAGTGGATGACAAAGGGACAATGAAATCCGTAGTGGAATACTTCCAAGAGACTTATGGCTATTCCATCATCAATACTGCTCTTCCCTGCCTTCAAGTTGGAAATCAGCAGAGACCGAACTACCTGCCAATGGAGGTGTGCAAAATTGTGGCTGGCCAAAGATATTCTAAGCGATTGAATGAGAAGCAAATTACGGCATTGCTGAAAGTCACTTGTCAGCGCCCTAGCGAGAGGGAAAAAGATATTCTGCAGACAGTACGCCAGAATTCCTACAACAGTGATCCTTATGCGAGAGAATTTGGTATCAAAATCAGTGACGAGCTGGCATCTGTCGAGGCTCGAATTCTGCCTGCGCCCCAGCTCAAGTATCACGACACTGGGAAATTGAAGGTCTGCCAGCCTGAGGTTGGCCAATGGAATATGAGAGACAAGAAAATGGTGAATGGTGGAGTTGTGAACTATTGGGCTTGCATCAATTTCTCGCGGAATGTGAATGATGGTGCAGCTTTGAGATTCTGTCATGAGCTTGCTATCATGTGCCAAGTTTCTGGCATGTCATTTACGCAAGAGTTGGCAATTCCCATACACACAGGAAGGCCCGACCAGGTAGAACGAGCCTTAAAGCTTGTTTTCAAGGATTTCCAGCAGAATGTCAAGGGTCATGATCTAGAACTGCTTTTAGTCATTCTTCCTGACAACAACGGCTCTCTTTATGGTGACCTTAAGCGTATATGTGAGACGGATTTGGGTCTTGTATCTCAGTGCTGTCTAACAAAGCACGTCTATAGGATGAGCAAACAATATCTTGCAAATGTCGCTCTGAAGATCAATGTAAAGGTGGGAGGAAGGAACACAGTACTGGTTGATGCTTTATCACGCCGCATCCCACTTGTCAGCGACATTCCTACGATAATTTTTGGAGCAGATGTCACACATCCACATCCTGGGGAGGATTCTAGTCCCTCAATCGCTGCAGTTGTGGCATCACAGGATTGGCCTGAGGTGACCAAATATGCCGGCCTGGTCTGTGCTCAAGAGCATCGTCAAGAGCTCATACAAGATTTGTTCAAGAGCTGGGTAGATCCTGTGAGAGGGCCTCAGACGGGTGGAATGATCAAGGAGCTTTTAATCTCTTTCCGGCGAGCAACAGGTCAAAAGCCTTTGCGAATCATATTCTACAGGGATGGTGTGAGTGAAGGGCAGTTCTATCAAGTACTACTACATGAACTGGAGGCTATTCGCAAGGCTTGTGCATCTCTGGAACCCAACTATCAACCTCCTGTCACATTCGTAGTTGTTCAGAAACGGCACCACACACGACTGTTTGCAAATGATCATAATGATAAGCGAAGCACCGACCACAGTGGGAACATCTTACCAGGGACGGTGGTCGACTCCAAGATTTGCCATCCCACTGAGTTCGACTTTTACCTCTGCAGCCATGCTGGAATACAGGGAACCAGTCGGCCTGCTCATTACCATGTGTTGTGGGATGAAAATAATTTTTCAGCAGATGGCCTCCAGTTGTTAACGAACAACTTGTGCTACACGTATGCCCGCTGTACTCGCTCTGTTTCTATCGTACCACCTGCATACTATGCTCACCTTGCGGCTTTCCGTGCTCGTTTTTATATGGAACCGGAGTCTGATAGCGGGTCGTTGACAAGTGGAGTTGGCCCTGCTGCTAGGAGCACGGCAACTGGTGGTTCAGGGTCCCGCAGCAGTCGAGCCCCAGGGGTGACTGTTCGCCCACTACCTGCTGTGAAAGAGAATGTGAAGCGTGTCATGTTTTACTGCTGA
>Anim13052
ATGCCGCGCAGGCGCAAGACTCCAAAAGAAGGGGAGGGAAGCTCACAGCAACCTCCTCCCACAGAAGTGCAGCCAACACCCACAGCTGTGAATCAGCCAGTCCATAGCTCCCTTGCAGGGGGAGCAGGAAGAGGCGTGGCGAGTTCAGGTAGTGAGGCAGGGCGTGGTGGAAGGGGGCCTCAAGAAAGGGGCCAGGCCCGGAGTGCCACATATACCCCTCGCTCACAGCGAGGTGTTACGGCATCAGCACAGCAATTCACTCCACCTGGTTCTGCACCAGTTTCCGACCTGCCCCAAGCTGCTGTGTCACAATCCCTTGCTCCACCATTTAGTTTATCTGCTGGCGAGCAGACTGGCCTTACGTATGGTCGCATGCCTCCAACGCAGCTCCCTCACCATGTCTCACCAGTCCAGCAGCTGCCTCCAGGTGTCCAGCAGGTAACAGGGCAGTTTCCAGCAGGTGCCCAGCAAGGATCAACACGGTATATGGGTCCAGTGCCCCAGCAAGTTCAGCCTCAGTTTGTGGGAGTTCAGCATCCAAGAATGCAAGGTCAACCAAATGTACCTGCTCCAGCAGTCACTCGTGGTGGACTGCCGTTAGCTGGACCAATGCAAGGACCCGGGGCTCCTGCTGCTGTCGGGGCCTTAGCTGAGCAATTAGAGAGAAAAATGACCATGGAGGGCCCTTCTTCGTCCAGTGTGCAGCAGGAACCAGGGCCATCCACAGCTTCACTTGTTGAGCGAAGGGTCTCCCCACCAAGCTCGAGCAAAAAAGTATCCTTCCCACGGCGGCCTGGAAAGGGCGTGGCAGGCAAGAAATGCATTGTCAAGGCAAACCATTTCTTTGCTGCCCTGCCTGACAAGGATCTCCACCAGTATGATGTTACGATCTCTCCAGAAACTACATCTCGGGGTGTCAACAGGGCTGTTATCGACCAGCTTGTGAAATTGCACAGAGCTAGTTCGTTAGGCGGGAGGCTACCTGTGTATGATGGAAGGAAGAGTCTGTACACTGCAGGTCCTCTCCCATTTCGGGGCCGAGAGTTCTCAATTGTCCTGGCAGATGAGGATGATGGGAGTAGCAGTGCAAGGAGGGAAAGGGTATTCAAGGTTGTCATGAAGTTTGCTGCCCAGGCAGATTTGCATCATCTTGGAGAGTTTTTACAGGGACGGCAGGCCGATGCTCCTCATGAGGCCCTACAAATCCTTGATATTGTATTACGTGAGCTTCCAACACACAGGTTTTGCCCAGTGGGTAGATCTTTTTTCTCGCCTGACTTGGGCAAGCGGCAACAGCTAGGGAATGGTATAGAGAGCTGGAGAGGATTTTATCAGAGTATCAGGCCAACACAAATGGGTCTTTCTTTGAACATTGATATGTCATCTACAGCCTTTATTGAAGCTCTACCTGTTATAGACTACGTTTCACAACTGCTGAACAAAGATGTTTCTCGGCCCCTATCAGATGCCGACCGAATAAAGATCAAAAAGGCCCTACGTGGTGTTAAAGTTGAAGTCACTCATCGAGGAAACATGCGCCGAAAGTATCGCATTGGTGGACTAACTTCTCAACCTACACGGGAGCTAACATTCCCTGTGGATGACAACGGGACCATGAAATTTGTAGTGGAGTACTTCCAGGAGAAGTATGGCTATTCTATCACCAAGACTGCACTTCCATGCCTTCAAGTTCAAGTTGGTAATCAGCAAAGACCTAATTATCTGCCAATGGAGGTTTGCAGAATTGTGGCGGGTCAGAGATACTCGAAACGTCTCAATGAGAAACAAATC
>Mplm5682
ATGCCGAGGCGACGCAAGACACCGAAGGAAGCGGGGGAGACCTCCGAGTCGCCTGCCACAGAGGGGCGCGCAGCTCTTGTGAGTCAGTCAGCCAGTAGCCAGCCTCCCCCTCCTGGTCAGCAGCCTAGTCTGGCCCAGACAAGCCGAGTGCTGCAACAGCCACAGCGTGGGGGACTTGTCCCATCTACGGCTGCCTCTACAGAAGCAGGGAGAGTGGAGACTAGAGGCGGTGACAGAAGAGGGCCTGTGCAAGGTATTGTGCCTTCTCGGGAAGGAATTGAAGCAGGAAGAGGTGGAGGTAGGGGTAGAGGTTTTGATATTGCAGAGAGTACAGCAGGTAGTGGTGGTGTTGGCAGGGGCTACCAAGGGAGAGGTCGAGGCCGTGGTCCTACTTCACCACAGGTTGCACATCAAGGCATTCCTCCGCCGTTTGCACAACAAGGCATTCCTCCTGTGCGCCAGTCAATTGTTCCAGCTGGTTCTGTGCCAGTTCCCGATCTGCCCCAAGCTGCAACTCAATCCTTTACACCGCCGTATAGTTTACCTGCTGTTGAGCAGGCCGGTCAATATGCACCAGTTGTGTATGGAGGTATGGCTTCCATGCAGCCACCCTCTTACTTCATGCAAGTCCAGCAGACATATGCTGGTGTCCAGCCAGCTCAGTCCCAGTTTCCGATTGCTCAACAAGTACGACCTCCTTATCCTGGCGCCCAGCAAGTTCAGCCTCAGTATCCGGCCATGCAGCAAGTGCAGCCCCAGTATCCAGGCGTCCAGCAGCCTCACTATCCAGGTGCCCAGATGCAGGGAGTTCAGCCAGGCACCCCTGCTACCATGTACATGAGCAGTCAACCATATGTAGGAGCTTCTCCAGTCATGCATGCTCCTGTGCCGCCTAGTGGACAGACATCATCCTTTGTTCCACAAGGACCTCCCACTTCTACTACTGGATCAGGGCTAGCTCAGCAGTTTGAGAGGCAGGTTAGCATCCAAGGCCCCTCTACTTCTAGTGTGCAGCAAGAGCCAGGGCCATCAACATCCTCGGCAGTCGAGGAAACGTCTGCTCCACCAGTTTCAAGTAAGAGCATGCGATTCCCACTTCGCCCAGGCAAGGGTCAGACAGGTGTAAGGTGTATTGTGAAGGCAAACCATTTCTTTGCGGAGCTACCCGATAAGGATCTTCATCAATATGATGTGACAATCTCCCCGGAAGTTACATCCAGGGGTGTCAATAGGGCTGTCATGGAGCAGCTAGTGAGAACTCACAGGGATAATGCCTTGGGGCGGAGGTTGCCTGCATATGATGGTCGGAAGAGCCTGTACACTGCAGGCCCTCTCCCATTCCAAAGCAGAGAGTTCTCTATTAATCTAATGGATGAGGATGATGGAAGTGGCAGCGCAAGGAGGGAAAGGTTGTTCAAGGTGGTGATAAAGTTTGCTGCTCGCGCAGATTTGCATCACCTTGGAGAGTTTTTACAAGGTAGACAGGCAGATGCTCCTCAAGAGGCCTTACAGGTCCTTGATATTGTTTTGAGGGAGCTGCCTACACACAGGTTTTGCCCAGTGGGACGATCATTTTACTCCCCTGATTTGGGTAGACGCCAACAGCTAGGAGAAGGATTAGAGAGCTGGAGAGGTTTTTATCAGAGTATCAGACCTACACAAATGGGTCTCTCTCTAAATATTGATATGTCATCCACAGCATTTATTGAAGCTTTGCCAGTTGTAGAGTTCGTTTCCCAACTTCTCAATAAAGATGTTTCGAGGCACCTCTCAGATGCAGATCGCATAAAGATTAAGAAGGCTTTGAGGGGGGTCAAAGTGGAGGTAACTCACCGAGGGAATATGCGCAGAAAGTATCGCATCTCTGGATTGACTTCACAACCTACACAAGAACTAACATTTCCGGTAGATGACAAGGGGACAATGAAATCAGTCGTGGAGTATTTCCAAGAGACTTATGGCTATCCTATTCGCAATACTGCTCTCCCGTGCCTTCAAGTTGGGAATCAACAAAGGCCAAACTATTTGCCGATGGAGGTGTGCAAAATTGTGGCTGGTCAGAGATATTCGAAGCGCTTGAATGAGAAGCAAATCACAGCATTGCTGAAAGTCACATGTCAGCGTCCTAGTGACAGGGAAAAAGATATTATAGAGACCGTACGCCAGAACAAATATGCAGATGATCCTTATGCTATTGAATTTGGTATCAAAATCAGTGATAAGCTGGCTGCCGTGGAAGCTCGAATTCTGCCTGCTCCCCAGCTCAAATACCATGACACAGGAAGGTTGAAAGTTTGCCAGCCAGAGATTGGTCAATGGAATATGAGAGATAAAAAAATGGTGAATGGCGGAGTGGTGAACTTCTGGGCTTGCATCAATTTTTCGCGCGGGGTACAGGAAAGTGCTGCTTGGAGATTCTGTCAAGAGCTTTCTCAAATGTGCCAAGTCTCTGGCATGTCGTTTAAATCAGAACCAGCGATTGCCATTCACTCGGCAAGGCCTGACCAGGTTGAGCGAGCTTTAAAGATGGTATTTAAGGACTTCCAGCAGAACGTCAAGGGGCGTGATCTTGAACTGCTTGTAGTTATTCTTCCGGACAATAATGGTACTCTCTATGGGGACCTCAAGCGTATATGTGAGACGGATTTAGGTCTCGTATCTCAGTGCTGTCTGACAAAGCATGTTTATAAGATGAGCAAACAGTATCTTGCAAATGTAGCCTTGAAAATCAACGTTAAGGTGGGTGGAAGAAACACAGTGCTGGTTGATGCTTTGTCGCGCCGCATCCCCCTTGTCAGTGATATTCCAACTATAATATTTGGAGCCGATGTCACACATCCACATCCTGGGGAGGATTCTAGTCCCTCAATTGCTGCTGTGGTGGCATCACAGGATTGGCCTGAAGTAACCAAGTATGCGGGCTTAGTCTGTGCACAAGCGCATCGTCAAGAGCTCATACAAGATTTGTTCAAGAGCTGGGTGGATCCTGTGAGAGGACCTCAGACGGGTGGAATGATTAAGGAGCTTTTGATCTCGTTTCGCCGAGCAACTGGTCAAAAGCCTCTGCGAATTATATTCTACAGGGATGGTGTGAGCGAAGGTCAGTTCTATCAAGTGCTACTTCATGAGTTGGAGGCTATTCGCAAGGCTTGTGCATCGTTGGAACCCAATTATCAGCCTCCTGTTACATTTGTAGTTGTCCAGAAGCGCCATCATACACGGTTGTTTGCAAATAATCATAATGATAAGCGAAGCACAGATACCAGTGGGAACATTTTACCAGGTACGGTGGTCGACTCAAGAATCTGCCATCCCACTGAGTTCGACTTTTATCTTTGCAGCCATGCTGGAATACAGGGAACCAGTCGACCTGCTCATTACCATGTGTTGTGGGATGAGAACAAGTTTTCGGCAGATGGCCTACAGTTACTGACCAACAATCTTTGCTACACATATGCTCGTTGCACACGCTCTGTTTCAATTGTACCGCCTGCATATTATGCTCATCTTGCGGCTTTCCGGGCTCGCTTTTACATGGAGCCGGAGTCGGACAGTGGGTCTCTGACGAGTGGAGCAGCTCCTGCTGCTAGAAGCATGGCGACAGGTAGCTCTGGGTCCAGAACCCGTGCTCCAGGGACCACTGTACGTCCGCTACCTGCAGTTAAGGAGAATGTGAAGCGGGTCATGTTTTACTGCTGA
>Pvim16577
ATGCCTAGGAGGCGAAAAACACCAAGGGATGGAGAGGAAAGCTCAGAGAGACCTCCCAGCGAGGAACGCGCACCTGAAATTAGTCAACCAGTGGGTAGTCAAACAGTTCCTATGGCAAGGCAACAGCTTACGCAGCCTCCTGCCGGTCCGGCTCATCCTCTACATCAGCAAGGAGGGCTAATTCCAACTCCTGCTGCAGCCATAGAAGTGGGTACCTCCAGGGATGTGAAAGGAGAAATCAGGGGTGGAGTCCGCAGAGTGTCTGGACCAGGAAGTGGGGCTGCTGTTGAAGGAGGTGATTCAGTAAGAGCTGCAGGAAGAGGTCGAGGTCTAGATGCCAGAGACTCCTCAGGAAGTGGCTCAGGAAGAGGAAGCCAAGGAAGAGGCCGTGGCCGTGGTCCAGCTCCCCCCCCTCCTGTGCAGCAAAGCATACCTCCTGCTCGTCAGCCTCCTCCTGCACGTCAGCCTTATGTACCAGCTGGCTCTGTGCCAGTTCCCGATCTGCCCCAAGCTTCAACACAATCCATTGGTCCACCGTACAATCTACCTGCTGGTGAGCAAGTTGGTCAATACTTACCTCTTGTCTATGGAGGTATGAATCCTATGCAGGCTGCTCCCTATTACATGCCTGTTCAGCAGCCTTATCCAGGTGCCCAGCAGGTGCAGCAACAATTCACTGTTGCCCAGCATGCACAACCACCATACCTGGGGACCCCACAAGTGCAACCACAGTATGGCAGTGTTCAAACACAATACACAGGTGCACAGCATGTTCACCCTCATTATCATGGTGTCCAGCAAGCTCAGATGCAGTATCCTGGTGGTCAGCAGGTTCGCCCTCAATATACTGGCCCTCAGCAGCCACAGAGAGCTCAGCCAACTGCCTCTTCATCTCTGTATGCGGGTGCGCAACCATATGTAGGAACTCCACAGGGTACATATGCTGCAGCCCCTCCTAGTGGACCCCCACCTTCCTACACATCTTCTGGAGCTTCTGCTTCCACCTCTGGTCTAGGTCTACCTCAGCAGTTTGAGAGGCAGTTAAGTATTCAGGGCTCCCCTTCTAATGTCCAGCAGGAGCCAGGACCATCTTCAACGACATCTACAGCAGTTGAGCAAAAGTCAGTGCCACCAGTCTCGAGCAAGAATGTGAGATTCCCTCCTCGCCCAGGCAAGGGTCAGACAGGCACGAAATGCATTGTTAAGGCAAACCATTTCTTTGCAGAGCTGCCGGATAAGGATCTCCATCAGTATGATGTTACAATTTCCCCTGAGGTTACTTCCAGGGGTGTCAACAGGGCTGTTATGGAGCAGCTTGTAAAACTTTACAGAGATTCAGTTCTAGGTCGGAGGCTACCTGCCTATGATGGGAGGAAGAGCCTGTACACTGCAGGCCCTCTCCCATTTCAAAGCAAGGAGTTCTCCATCAATCTTCTGGATGAAGATGATGGCAGTGGCAATGTGAGAAGGGAAAGGGTTTTCAAAGTGGTCATTAAGTTTGCTGCTCGAGCTGATTTGCATCATCTTGGAGAGTTTTTACATGGTAGACAGGCTGATGCTCCTCAAGAGGCCTTACAGGTCCTTGATATTGTCTTGAGGGAGCTTCCTACACATCGATTTTGTCCTGTCGGCAGATCATTTTATTCCCCTGATTTGGGTAGACGCCAGCAGCTAGGGGAAGGTCTAGAGAGCTGGAGAGGTTTTTATCAGAGTATCAGGCCAACTCAAATGGGTCTATCTTTGAATATTGATATGTCATCCACGGCATTCATTGAAGCTTTGCCAGTCGTAGAATTTGTCTCACAACTTTTGAATAAGGATGTTTCTAGGCATCTCTCAGATGCTGACCGCATAAAGATAAAGAAGGCTCTGCGGGGAGTCAAAGTTGAGGTGACCCATCGAGGGAATATGCGCAGGAAGTACCGTATTTCTGGATTGACGTCACAACCCACTCAAGAACTGACATTTCCAGTCGATGACAAGGGAACAATGAAATCTGTGGTGGAATACTTTCAAGAGACTTATGCCTACACAATTCAAAATACTGCTCTTCCCTGCCTTCAAGTTGGCAATCAGCAGAGGCCAAATTACTTGCCGATGGAGGTGTGCAAGATAGTTGCTGGTCAGAGATATTCAAAGCGTTTGAATGAAAAGCAAATTACAGCATTGCTGAAAGTTACCTGTCAGCGTCCTAGTGACAGGGAGAAAGATATCATGGAGACCGTTCGCCAGAATTCCTATGCCCAGGATCCTTATGCTAGAGAATTTGGTATCAAAATTAGTGACAAGTTGGCTGCTGTCGAAGCCCGAATCCTTCCTGCTCCCCAGCTAAAGTACCATGACACTGGGAAATTGAAGGTTTGCCAGCCTGAAGTTGGTCAGTGGAACATGAGGGATAAGAAAATGGTGAATGGTGGGGTTGTGAATTATTGGGCTTGCATCAACTTCTCCCGTGGAGTACAAGATAGTGCAGCGTCCAGATTCTGTCAAGAGTTGGCTTCTATGTGCCAAGTCTCTGGCATGTCATTCAGGCAAGAACCTGCAATCCCGATACATTCAGCCAGACCCGATCAGGTTGAGCGAGCGTTGAAGTTGGTATTCAAGGAATTCCAACAGACTGTCAAAGGACGAGACCTTGAGTTGCTTGTCGTTGTTCTTCCAGATAATAATGGCAGTCTTTATGGGGACCTCAAGAGGATTTGTGAGACAGATTTGGGTCTTGTTTCCCAATGCTGTCTCACTAAGCATGTTTACAAGATGAGCAAGCAGTACCTTGCAAATGTAGCTTTGAAGATCAATGTCAAGGTGGGTGGTAGGAACACAGTGTTGGTCGATGCTTTATCACGCCGTATACCACTTGTAAGCGACATACCGACAATCATATTTGGAGCTGATGTTACACACCCTCACCCAGGGGAGGATTCTAGTCCGTCAATTGCTGCTGTGGTAGCATCACAGGATTGGCCCGAGGTGACTAAGTATGCTGGCCTGGTTTGTGCTCAAGAGCATCGGCAGGAACTTATACAAGATCTTTTTAAGAGCTGGGTTGATCCAGTAAGAGGCCCTCAAACTGGTGGAATGATAAAGGAACTGTTAATATCGTTCCGACGAGCTACTGGTCAAAAGCCTCTGCGAATTATATTCTACAGGGATGGTGTCAGTGAAGGGCAGTTCTATCAGGTTTTGCTACATGAATTGGAGGCTATCCGCAAGGCCTGTGCTTCATTGGAACCCGATTATCAGCCTCCAGTAACTTTTGTAGTAGTTCAGAAGCGCCACCACACCCGATTATTTGCAAATGACCATAGGGATAAGGGCAGCACAGACAACAGTGGAAATATTTTACCAGGTACTGTGGTTGACTCAAGGATCTGCCATCCCACAGAGTTTGACTTCTACCTTTGCAGCCATGCTGGAATACAGGGAACGAGTCGGCCAGCTCATTACCATGTGTTGTGGGACGAGAATAAATTCTCAGCAGATGGGTTACAGCTGCTGACAAACAATCTTTGCTACACGTATGCTCGCTGCACACGCTCTGTTTCAATTGTGCCACCGGCCTATTATGCCCACCTTGCAGCTTTCAGAGCTCGTTTCTACATGGAGCCAGAGTCAGATAGTGGTTCATTGACAAGTGGTGCGGGTCCTACTGGTAGAGGCATGACTGCTGGCAGCTCTGGATCTAGAAGCACTCGAACCCCTGGTACTACTGTTCGTCCTCTACCTGCAGTGAAGGAGAATGTGAAGCGTGTCATGTTTTATTGCTGA
>Schm36521
ATGCCGCGGCGAAGGAAGACTTCCAAAGAAGGGGAGGAAAGCTCACATGGACCATCCGAACCTGCTCCATCAGGGAGTCGTCCAGCTCCTTCTGGCCAGCAAATCCAGGGTGGAAGCGGTGGACAACCAACTCCTCCAATGGGCAGAGCCCAGCCTGTTCATCGAGCTCCTCCAGGTCAGCAAATCCAGAGTGGAAGCCGTGGACAACCGACTCCTCCTCCAACGGCTATAAGTACAAGAGAAACAGGTGGCAGAGGGAGAGGACAAGTGGGGTCTGGAAGTGAAGGTGGTAGAGGGTTAGCTCGCGGAAGAGGAGCTGGTGAGGGCGGTAGTGGTTCCCAAGGGAGAGGCCGAGGTCAAGGTCCTACCCCTCTCGCACATGCACCTCAAGGTACCGCTCCTGCTGCACATCCATACATCCCAGTCGTATCGCAAGTTCCCGATCTGCCCCAAGCTCCTACTTCTCAAGCCTTTTCTCCGCCGTTCAGTACACCTGCAGGCTATGGAGGAATGGTTTCCATGCAGGCACCTTACTACAGTATGCAGCCACAATATGCAGGAGGGCCGCAGCAACATGTCCCGGCAGGTCAGATTTATGTGGGCGGTCAGTCCTATGTCCAGGGTGTAGCTCCACGAGTGACACACGTTCCCACTATTCCTACCGGGCAGCCACCGTCAGTGCATGGACCAGCAGGTCCTAGCAGTGGAATGGGTTTAGCTCAGCAGTTTGAGCAGCAAGTGAGAATACAGGGTCCTAGTATCTCGGGCGTCTCACAGGAAGAGAGGCCAGCCACATCTGCACCAGTCGAACAAAGGCCAACTCCTCCTCCAGCCTCCAGTAGAAGCATGCGGTTCCCACAACGTCCAGGGAAGGGCCATACAGGCACAAAGTGCATGGTGAAGGCAAACCATTTCTTTGCTGAGCTTCCTGATAAGGATCTGCATCAATATGATGTAACTATTACGCCAGAGGTGGCGTCTAGGGGTGTAAACAGAGCTGTCATGGAGCAGCTTGTGAAGCTTTACAGGGACACCTATTTAGGCAGGAGGCTACCTGCATATGATGGTAGGAAGAGCTTGTATACGGCAGGTCCTCTCCCCTTTCAGAACAAGGAGTTTTCCATTATTCTTTTAGATGAAGATGATGGTACTGGAAGTTCAAGGAGGGAGAGGGGCTTTAAAGTGGTCATCAAATTTGCAGCTCGAGCAGACCTGCATCATCTTGGAGAGTTTCTGCATGGTCGACAGGCAGATGCACCTCAAGAGGCATTGCAGGTCCTTGACATTGTGTTGAGGGAGCTTCCCACACACAGGTTTTGCCCAGTTGGGAGATCGTTCTATTCCCCTGACCTGGGTAATCGACAGCATCTTGGAGAAGGCTTAGAGAGCTGGAGAGGGTTCTATCAAAGCATTAGGCCAACTCAAATGGGACTCTCACTGAATATTGACATGTCATCGACAGCATTTATTGAAGCACTACCAGTCATAGAGTTTGTTTCTCAACTTCTGGGCAAGGATGTTTCTAGGCACCTCTCAGATGCGGACAGAATTAAGATCAAGAAGGCTTTGCGGGGGGTGAAGGTTGAGGTGACCCATAGAGGGAATATGCGCAGGAAATACCGTATTTCTGGTCTAACTTCCCAGCCCACTCAGGAACTCACTTTTCCAGTGGATGACAAGGGAACAATGAAGTCTGTTGTGGAGTATTTTCAAGAGACTTATGCTCATTCTATAAAGAATGCTACCCTTCCATGCCTTCAAGTTGGCAATCAACAACGGCCTAACTATCTGCCTATGGAGGTATGCAAAATAGTGGCTGGGCAGAGGTATTCGAAGCGCTTAAATGAGAAGCAAATTACAGCCCTGTTGAGGGTCACATGTCAGCGCCCAATTGATCGGGAGAGGGATATCATGGAGACTGTGCGCCAAAACTCTTATGCGAATGATCCCTATGCTAAGGAGTTTGGTATCAAAATTAGTGACAAGCTGGCAGCTGTTGAAGCTCGAATCCTACCTGCTCCTCAGCTCAAGTAC
>Aspm41789
CTTGATATTGTCTTGAGAGAGCTCCCAACTCACAGCTTTTGGCCGGTTGGTAGATCGTTCTACTCTCCGGATTTGGGTAGACCCCAAAAGCTTGGAGAGGGCTTAGAGAGCTGGCGAGGTTTCTATCAGAGTATCAGGCCAACTCAAATGGGCCTCTCTTTAAATATTGACATGTCATCAACAGCTTTTATCGAGCCTCTGCTAGTTCCTGACTTTGTCTCTCAGCTACTGAGCAAGGATGTTTCTAGGCATCTTTCAGATGCTGACCGAATAAAGATCAAGAAGGCTTTGCGTGGGGTAAAAGTTGAGGTTACTCATCGGGGGAACATGCGGAGAAAGTATCGCATCTCTGGATTGACATCACAGCCAACGCAAGAACTAACCTTTCCTGTGGACGACATGGGAACAATGAAGTCAGTGGTTGAGTACTTCCAAGAGACTTATGGGTACACCATTCGTAATACTGTTCTCCCTTGCCTTCAAGTTGGGAATCAGCAAAGAGCTAATTATCTGCCAATGGAGGTTTGCAAGATTGTGAAAGGACAGAGGTACTCAAAGCGGTTAAATGAGAAGCAGATCACAGCATTACTGAAAGTCACATGCCAGCGACCGATTGAGAGAGAAAGAGATATCATGGAGACTGTGCGTCAAAACTCTTATGCTAATGATCCTTATGCGAGAGAATTTGGGATCGGAATTAGTGACAAGCTGGCTGCTGTTGAAGCTCGAATACTACCTGCTCCTCAGCTTAAGTACCATGACACAGGGAAAATGAAGGTTTGCCAGCCAGAAATTGGCCAATGGAATATGCGAGATAAGAAAATGGTGAATGGAGGAGTGGTAAAATAT
>Scum48168
ATGCCTCGAAGACGCAAGCCAGCGAAGGAAGGCGAAGGAAGCAGCTCTCAAGGAGTTTCTGAAGGGGGACCAGCCACGCAGTCTCCTCCTTCTGCGAGAGCACCGGGGCCGGAATCTAGCGGCCAACCACAACCACCGAGAACGATTCAAGCTCCGCCAACGTCTGCAGGTCAGCAACCTGTGTTTTCGTCAGGTGGAACAACTGGAAGGGAAATGAGAAGAGGTAGGGGGGATAGCAAGGGGAAAGGTGATGTAGGGGAAGGTAGTGAGGAGGGGAGAGGTCAAGATGTGAGGCTTGAAGTGAGTCGTGGTGGAGGAAGGAGCGGCGTCGGCGGTAGAGGTGGTCAACAACAGCACGGACGAGGGAAAGGTAGAAATCAAGGCCAAGCCCCCCCTCCACCTGTGGTTACAGCGTCTTCTGCATCCACAGCGCCAGTTCCTCAGCATCCTCTCCTTGCCGCCGGTCCCTTGCCGGTTCCCGATCTGCCCCAAGCCCCTGGAACACAATCTTTCGCTCCACCATTCGGAATTCGTGGAGGGGAGCAGGCTCCAGTACAATACGCCCCTCCTGCTTTCGGAGCCATAGCACACGTCCAGACAGCGCCTTTCTTCATGCCGCAGATGCCAGGTATTGCACAACAGCAACGGGTTCAGCCTGTCGTGCCCATGCCCGCTTACATGGGTCCGCAGCCTATCAGACAGCCCGCAGCTGCGCCTATTCCTCCTTATATGACTGCGCAGCCTACATATATTGCCCGTGCTCCTGCCGCACCTACTCAAGACTTGCCTCCCACGCAACAGTTCCAAAGTTATGGCCCTCGTATTCATCAGGAGCCTGTAGCTTCATCATCCGCTATCGTCGAGCAGCATAAAGGCCCACCGGTCTCAAGTAAAAAGCTTCGTTTCCCCCCTCGCCCAGGCAAGGGTCAGACAGGAACAAAATGCATCGTCAAAGCCAACCATTTCTTTGCGGAACTTCCTGACAAAGATCTACATCAATACGATGTTACTATCACACCGGAGGTTACTTCTCGTGGGGTTAGTCGTGCCATCATGGAGCAACTTGTGAAGATTCACAGGGAGACTTCACTAGGAAGGAGGCTTCCTGCATATGATGGGAGAAAGAGCTTGTACACTGCAGGCCCATTGCCCTTCCAGAACAAGGAATTTTCTATTACTCTATTGGACGAAGACGATGGCAGTGGTGCTCAAAGACGAGAACGGCAATTTAAAGTGGTAATAAAATTTGCGGCGAGAGCTGATTTGCATCATCTCGGTGAGTTCCTGCATGGTAGACAGGCAGATGCGCCACAGGAAGCACTCCAGGTGCTGGATATCGTCTTACGAGAGCTCCCTACACAGAGGTTTTGCCCAGTAGGCAGATCATTCTACTCTCCTAACCTTGGTAGACGGCAGCAGTTGGGTGAAGGATTAGAGAGTTGGCGGGGCTTCTACCAGAGCATCAGGCCCACTCAGACGGGTCTATCACTGAATATAGATATGTCTTCAACAGCCTTCATTGAACCTCTTCCAGTTCCTGAATTTGTTTCCCAGTTGCTCGGCAAGGATGTCTCACGACATCTCTCGGATGCGGATAGAATCAAAATCAAGAAAGCTCTTCGAGGTGTGAAGGTGGAAGTTACTCATCGTGGTAACATGCGAAGGAAATATCGAATATCTGGTTTGACATCACAGCCTACTCAGGAGCTAACCTTTCCTGTTGATGATAAGGGAACAATGAAATCAGTAGTAGAATATTTTCAAGAGACATATGGTTATATAATAAAAAACACTGTCCTTCCGTGCCTTCAAGTTGGAAATCAGCAGCGACCCAATTATCTGCCAATGGAGGTCTGTAAAATTGTTGAGGGCCAGCGCTACTCAAAACGATTAAACGAGAAACAAATCACTGCACTTCTCAAGGTCACTTGTCAGCGTCCAATTGATCGGGAGCGTGACATTATGGAGACGGTGAAACATAATTCTTATGCTAATGACCCATATGCGAGAGAATTCGGTATTAAAATCAGTGATAGGTTGGCAGCAGTGGAAGCTCGAATTTTACCTGCTCCACAGCTCAAGTATCACGATACAGGCAAGCTGAAGGTTTGCCAGCCTGTGGTCGGTCAATGGAATATGCTGGACAAAAAAAATGGTGAACGGAGGGGTTGTAAACTACTGGGCATGCATTAA
>Smlm117784
TCTTCCCGACAGACACATTTTCTTTCTTTCCCCTTTTTCTCTCTCTCGCCCCGCGCCCTTCCTTCCCCCTTCACAGTCTGCTGCTTCTCCTCCTGCAGCAGCAGCAGCAGCAAGGCAGTATCCCTCCTCCCCCTTTCCTGTTTTCCTCCTCCTTCTAGGGTTTCTTCTCCTCCCCCCGGAACACAGACAGACCTCCTCCTTCGCCTCCCTCGTCCCTTCTTCTCCTGCCTTGCCGGCAACCTCACCACACACCACTACGAAGCAACCACGATGCCCCGACGACGCAAGTCCTCCAAGGACGGCGAAGGAAGTAGTAGCCTCCCTCTTGCTTCTGACCCCTCCCAATCTCCTCCTTCTCCTCCTCTTCCTCGTCCTTCAGCAGCGCCCGCCCCCGAATCTAGCCCCCAACCTCAACCCTCCAGACTTTCTCAGCCTCCTCCGCAGCCTTTCGCTCCCCCTCAATCCGTTTCCTCTTCTAGCGCGGGATCTGCGGGCAAGGAAATGAGAAGAGGCCGTGGCGACGGCAAGGGCAAAGCTGGTGGAGCCGAAACCAGCCAAGGGCCTAGAGGAGGCCACGATGTGAGGGAGGGCGGGCGTGGCGGAGAAGCGGCGCGAGGCGGTGGCAGGAGCGGTGGTGGTAGGGGTGGCGTTCCCCAGCAGCAGCACGCCAGGGGGAAAGGAGGTAGGTCTCCAGGCCAAGCTTCTGCTCCACCCCCACCTACGGTGCCTTCTGCAGCTTCTGCTCCTCACCATCCCAACATTTCTACCGGTCCCATGCCGGTTCCCGATCTGCCCCAAGCTCCTGGAACGCAATCCTTCGCTCCGCCCTTCGGAATCCATGGCGTGGAGCAGGCTCCAGTTCAATACGCTCCTCCTGCGTTCGGAGGTATCGCTCACGTCCCGGGAACGCCTTTCTTCATGCCGCCGATGCAAGCCATGGCACAGCAGCAACGGGTTCAGCCTGTCGTGCCCATCCCTGCCTACATCGGTCCGCAGCCTATCAGGCAACCCGCAACTGCACCCGTGGCACCTTATATGACCGTGCAGCCTCCGGCCTATATGGGCCGTGGCCCCACGGCGCCGAGTGTAGACGCGCCCCCTGCACAACAGTTCCAGACTTATGGCCCTCGTATGCATCAGGAGCCCGCAGCTTCCTCGTCCGCTCTCGTCGAACAGCATAAAGGCCCGCCTGTTTCAAGCAAGAAGCTTCGCTTCCCCCCTCGTCCAGGCAAGGGTCAGACAGGCACGAAGTGCATTGTGAAGGCAAACCATTTCTTTGCGGAGCTTCCTGACAAGGATCTCCATCAATACGATGTCACCATCACGCCGGAGGTCACTTCTCGTGGGGTCAGTCGTGCCATTATGCAGCAACTTGTGAAGCTTCACAGAGACACGTCACTCGGAAGGAGGCTTCCTGCTTACGATGGGAGAAAGAGTTTATACACTGCGGGGCCATTGCCGTTCCAGAACAAAGAATTTTCCATTACACTCTTGGACGAAGACGATGGCAGCGGTGCCCAAAGAAGAGAGAGGCAATTCAAGGTGGTAATAAAATTTGCAGCGAGAGCCGATTTGCATCACCTCGGTGAGTTCCTTCATGGCAGACAGACCGATGCACCCCAAGAAGCTCTCCAAGTGCTCGATATCGTCTTAAGAGAGCTCCCTACGCAAAGGTTTTGCCCTGTCGGAAGATCATTCTACTCCCCCAACCTTGGTAGGCGGCAGCAGTTAGGTGAAGGATTAGAGAGCTGGCGTGGCTTCTACCAGAGTATACGACCCACTCAGATGGGTCTATCACTCAACATAGATATGTCTTCAACGGCCTTCATTGAACCTCTTCCAGTTCCTGAATTCGTGTCCCAGTTGCTAGGCAAGGATGTCTCACGACATCTCTCAGATGCCGATCGAATCAAAATCAAGAAAGCTCTTCGTGGAGTGAAGGTGGAGGTTACCCATCGTGGTAACATGCGAAGGAAATATCGGATTTCTGGTTTGACATCACAGCCTACTCAAGAACTAACTTTTCCTGTTGATGAAAAAGGGACGATGAAATCAGTAGTAGAATATTTCCAAGAGACCTATGGTTACATAATAAAGAACACTGTTCTCCCTTGCCTCCAAGTTGGAAATCAGCAGCGGCCCAATTATCTACCAATGGAGGTCTGCAAGATTGTTGAGGGCCAGCGATACTCGAAAAGATTAAATGAGAAGCAGATCACAGCGCTTTTGAAAGTCACTTGTCAGCGTCCAATCGACAGGGAGCGTGACATTATGGAGACTGTGCGCCACAATTCATACGCAGAGGATCCATATGCAAGAGAATTTGGTATAAAAATCAGTGATAGATTGGCTGCTGTGGAGGCGCGAATTTTACCTGCTCCCCAGCTCAAGTATCATGATACGGGTAAGTTGAAGGTTTGCCAACCTGTCGTCGGTCAATGGAACATGTTGGACAAAAAAATGGTCAACGGAGGTGTGGTAAATTACTGGGCCTGCATTAATTTCTCTCGAGGCGTCCAAGAGACTGCCGCTGCTAGGTTCTGTCAAGAGTTGGCAGCAATGTGCCAAGTTTCTGGAATGGTGTTTAGGCAAGAACCAGCCATACCAATACATTCAGCGCGACCTGACTATGTTGAAAGGGGCCTGAAGATGGTGTTTAAGGATTTTCAGGAACGTCATAAAGGCCGTGACCTTGAATTGCTTGTAGTGATTTTGCCAGATAACAATGGCAGTCTGTATGGAGAGTTAAAGCGCATATGCGAGACGGATCTGGGTTTGGTATCCCAGTGTTGCTTGACAAAGCACGTATTTAAAATGAGTAAGCAATATTTGGCGAATGTTGCACTGAAGATAAATGTTAAGGTTGGGGGTAGGAACACTGTGTTGGTGGATGCATTGTCGCGGCGCATTCCTCTGGTTAGCGATATTCCAACCATAATATTCGGAGCAGATGTGACGCATCCGCACCCTGGAGAAGATTCTAGTCCTTCCATTGCGGCCGTTGTAGCGTCACAGGATTGGCCGGAAGTCACAAAATACGCTGGGCTAGTCTGTGCACAGGAGCATCGCCAAGAGTTGATACAGGATTTGTTCAAGAGCTGGGTAGATCCTGTTCGCGGGCCCCAGACAGGCGGAATGATAAAGGAGCTTCTGATCTCCTTCAGACGAGCAACTGGTGCGAAACCCCTTCGGATAATATTCTATAGGGATGGTGTCAGTGAAGGACAATTCTATCAAGTTTTATTACATGAACTCGACGCCATCCGTAAGGCTTGTGCGTCATTGGAACCTAATTATCAACCTCCGGTTACGTTCGTGGTAGTTCAGAAACGACACCATACCCGCTTATTCGCTAACAATCATAATGACAGACGGAGCACTGACAACAGCGGAAACATCCTTCCAGGCACTGTCGTAGATTCCAGAATATGCCATCCTACCGAGTTCGATTTCTACCTTTGTAGCCATGCAGGAATCCAAGGAACAAGTCGCCCTGCTCATTATCATGTTCTATGGGACGAAAACAATTTCACGGCTGATGGATTACAGCTACTTACTAACAATCTTTGTTACACGTATGCACGTTGCACGCGTTCTGTCTCAATAGTTCCTCCTGCATATTATGCTCACTTGGCGGCATTTAGGGCACGATTCTACATGGAGCCGGACTCGGACAGTGGTTCTCTGACCAGTGGAGCGGCTCCAGCAGGCAGAAGTATGGCAACCGGTAGCTCAGGGTCACGCAGTACGCGAACTGCAGGAGCTTCTGTACGGCCACTACCCGCAGTAAAAGACAACGTGAAGCGGGTTATGTTCTACTGTTGA
>Acam27610
ATGCCTCGAAGACGCAAGCCATGGAAGGAAGGTGAAGAAAGCTCTCACGGAAGAGAAGGTATAAGCTCCCCTACCAATGCATCCCCTCTTGCAGAAGAAGCGTTAGTATCCCATTCTGCAGCAGCAGAAGACGATTCAAGGGGGAATTATGTTCCACGCCCGCCCCTTTTTCAACCGCCAGAATCAACTCAATCAGCAGTAGAAGCTTCATTCTCTGCAGTGGAAGAAGAGCGAGGTTCTAGAAGCTTCCGAAGCCAAGGAGGGAGACGTGGTGGCCGAGGAGTTGGAAATCCGCCTTCGCCTGGTAGAGGGAAAGGCAGAGAAAGAAGCCACGAATCAGGAGGACAAAGAAACGAGCCAGGAGTACAAATCATTTCTGAATCAGGAGGCCAAAGAAGCCATGAGTCAGGTGAGCCCAGAGGCCATCAGCTGAGTAGAGAAAGGAGGTACGAATCGGCCCAAGGCGGAGATCGATCAGAGAACATAAGAAATGAAGAACCGCAAGGTGGAGGTGGAGATAATAATACTGGCAAAAGTAGAGGACGCAATGGCGGTGATAGAGGAGGTAGGGGTGGACAGAGTAATAATAGTAACAGAGGGAGAGGAAGGCATCAATTGCAACCACAGAATACTACAATGCCGGAGGAAATGGCCTCTGGTGCAGGCTATCAGCAGAGTAAAGTAACGTCGCCTGCTACAGCTAGCTTTCATCAATCTCAGTCTCAATCTAAAGCAGTGCCATCGTCAGCGACTTACCATCAGTCTATGATGCCTCCTCATGGGGTAGCTACTACAAGCCATCAACAACCTCAGGTTCAGCCTAAACCAAAGGACTCCTCATCTGTGGTTACTTCTTCTACAAGCTACCATAATCAACCTCATTCCAAAGCAATGGCTCCTTTGGTCGCTTCTTCCATAAGCTACCAACCAGTGGCAGCTTCATCATCCTCTACCAGCTACCAACAACACCAACCTCTTCTTTCGACTCCTGTCCCTCACTTTCCCGATCTGCCCCAAGCTCCGACGACCCAATACTTCGGTGGCCAAGAACCATCTGCATTCCCTTCTGCCTATGGTGGAGGTATGGCGAGCCATGCTCAAGCACCCCCTTTCTTCATGCACAATATGAATATGCCTCAGCAAAGAGGCCAATACATGGGTCCTCAACAATCACCTTCAGCGTCTCTTCCTTATGCGAATGCTCCTTCCCAGCCTCTGTTCACACCTCGGGGGCCTTCTTCCGCCAGTAATCCTGAGCAAGAGTTAACACAGCAGTTTCATGGGGTTTCTATTCAGGCACCCCCTCCTCATTTGCCTTTGGAGCCAACATTGTCTTCCAGTTCTATGTTGACAATTGTTGAACCTAAGGGCCCTCCTGTCTCAAGCAAGAAGCTACGTTTCCCTACTCGTCCTGGGAAAGGCCAAACTGGAATCAGATGCACTGTCAAGGCTAACCATTTCTTTGCCGAGTTGCCCAACAAAGACCTCCACCAATACGATGTTACTATCACACCAGAGGTTACCTCTCGGGGTGTTAGCCGTGCTATCATGCATCAGCTTGTGAAAATCTACAGAGAGTCGGTTTTAGGTAAGAGATTGCCTGCTTATGATGGAAGGAAGAGTCTGTATACTGCGGGGCCTTTGCCATTCCAAAACAAAGAGTTTTCCATCGTATTGTTGGATGAAGATGATGGCAGTGGTACCACTAAGAGACGGGAGAGGAACTTCAAGGTTGTTATCAAATTTGCAGCAAGGGCTGATTTGCATCATCTAGGAGAATTTCTTCAGGGTAGGCAAGCTGATGCTCCTCAGGAAGCATTACAGGTTCTTGATATTGTGTTAAGGGAGCTTCCAACGCAGAGGTTTTGTCCCGTGGGTCGATCCTTCTACTCTCCTAACCTTGGTAGGAGGCAACAACTCGGGGAAGGTCTAGAGAGCTGGAGAGGGTTTTATCAAAGCATTAGGCCCACTCAGATGGGTCTCTCACTGAATATAGATATGTCTTCAACAGCTTTCATCGAGCCTCTCCCAGTTACGGAATTTGTATCTCAATTGCTCTGCAAGGATGTTTCTCGCCATCTCTCTGATGCTGATCGCATTAAAATCAAGAAAGCTCTTCGAGGAGTGAAGGTGGAGGTCACTCACCGGGGCAATATGCGAAGGAAATATCGAATCTCTGGATTAACATCACAACCTACACAGGAACTAACCTTTCCTGTTGATGAAAAGGGAACAATGAAATCGGTAGTAGAGTATTTCTATGATACATATGCCTACGTTATCAAGAACACAGTCTTACCATGCCTTCAAGTTGGAAATCAGCAGCGGCCAAATTATCTACCAATGGAGGTATGTAAAATTGTTGAAGGACAGAGGTATTCAAAACGGTTAAATGAGAAGCAGATCACCGCACTCTTGAAAGTCACATGCCAACGCCCCATCGACAGGGAGAGAGATATTATGGATACTGTACGGCACAACTCCTATGCGGATGATCCTTATGCAAGAGAATTTGGCATTAAAATAAGTGATAGACTGGCTGCTGTTGAAGCTCGAATTTTACCTGCTCCCCAGCTCAAGTATCATGACACAGGGAAGTTGAAAGTTTGCCAGCCGGAGGTTGGTCAATGGAACATGCGAGACAAAAAAATGGTCAATGGAGGTGTAGTGAACTACTGGGCTTGCATCAATTTCTCTCGAGGTGTTCAAGAGACTGCAGCAGCTAGATTTTGTCAAGAGCTTGCAGTAATGTGTCAAGTGTCTGGCATGATCTTCAGACAAGAGCCGGCTATTCCAATACATTCAGCACGTCCCGATCAGGTTGAAAGAGCTCTGAAGATGGTGTTTAAGGATTTTCAGGAGCATTGCAAGGGGCGTGACCTTGAATTGCTTGTTGTAATTTTGCCTGACAACAATGGAACTCTTTATGGAGATCTAAAGCGAATTTGTGAGACGGATCTTGGGTTAGTCTCACAGTGCTGTTTGACCAAGCATGTATACAAGATGAGCAAACAGTACCTAGCAAATGTGGCACTTAAGATCAATGTGAAGGTGGGTGGAAGAAACACCGTCCTGGTAGATGCATTATCTCGCCGTATTCCTTTGGTAAGTGATAATCCAACAATTATATTTGGAGCGGATGTCACACATCCCCACCCTGGAGAAGATTCTAGCCCTTCTATTGCAGCTGTAAGTTGTTTATGCTTTGATTTTTTGTTATTTTTGGTGGTTTAG
>Acam46996
CAAGAAAGGGCAAGATCCGGTGCTATGATCGAATCCTCGCTGCATCCAACTCCTCCTCCTCCTCCTGCTCCTGCAGCAGTTGATCTGGTTAACCAAGGCCAAGAAAGTGCAGGCGCAGGAAGATCATCGTCCCAACCAAGCAAAAGGGGCGGAAAAGGCAAAGCTCCGCGATCTCAACCTCCTCAACCCTCTCTCACTGCCACTGCTGTGCCCCCTCCCGATCTGCCCCAAGCTGCTTCTTCTTCTTCTTCGACGATTTCTTCCGCCATAACAGCCCAATCCTTGACCCCGCCTGTCGCATTTCCGCACCTTACTGCGCAACAGCCAGCACCGCAGCAAGGACCAGATCAACCTATCGACAGCGCTGCACATCCTATACGAGGAGGCCCTAATTTCTTCATTCCACCCCCCATCCACCTCCCGCATCAGCAGCCCTCCCCCATTCCTCTTCCTCTGGTCAATTATCCTTATGCTGCTTTACCACCTAATCAACCTGTGATCAATACCACCCCTACCATCAGACAATTAGGTCATGCTAACACTATGCCTACCATGGGAATGGCAATGGCAGTGCCTCCTCCGCCCAATAGCTCCTCCTACATGGCACCTCCATTCGTCCCCCCTCGTCCCTCTATTGTCCCGGTGCTGCATTCTGAGCCATTCCAAGGCTCTTTGCAACAGCAATTCCAAGGGGTTTCTATTCATTCGGATATGGATTCTCATGCTCAGAGTAATCCGCCTGTACCCCAGCTGCCTCTAACTGTCGAGCAAAGTAAACTGCCTCCTTCCTCGAGTAAGAAGCTTCGCTTCCCTACGCGACCAGGGAAAGGGCATACCGGAATCAAGTGTATTGTTAAGGCCAACCATTTCTTTGCCGAGCTTCCAGACAAAGACCTCCATCAATACGATGTTACTATCACTCCAGAAGTTACCTCCCGGGGTGTAAATCGCGCAGTAATGGAACAGCTTGTAAAGCTTCATAGGGATTCCTCCTTAGGAGGAAGGCTTCCAGCTTATGATGGAAGAAAAAGCCTATATACGGCTGGATCCCTACCTTTTCAGAATAAAGAATTTTCCATTACTCTGTTGGACGAAGATGATGGAAGTGGTGCCCAAAAGAGAAGGGAGAGGCAATTTAAAGTTGTGATTAAGTTTGCAGCGAGGGCCGATTTACATCATCTTGGGGAATTTCTTCATGGTAGGCAGGCAGATGCTCCACAAGAAGCATTACAAGTGCTTGATATTGTGTTGAGGGAGCTTCCAACACAAAGATTTTGCCCTGTTGGGAGATCCTTCTACTCTCCGAACCTTGGTCGACGCCAACAATTGGGAGAAGGATTAGAGAGCTGGAGAGGGTTTTATCAGAGCATTAGGCCTACTCAAATGGGCCTTTCACTAAACATAGATATGTCGTCAACAGCCTTCATTGAGCCTCTTCCGGTTCCTGACTTTGTATCCCAGCTACTTGGCAAGGATGTTTCACGGCATCTTTCTGATGCTGACCGAATAAAAATCAAGAAAGCTCTTAGAGGAGTAAAGGTGGAAGTAACTCATCGTGGTAACATGCGCCGCAAATATCGAATATCTGGTTTAACATCACAACCTACCCAGGAACTAACCTTTCCTGTTGATGACAAGGGGACAATGAAGTCTGTGGTAGAGTATTTCCAAGAGACATACGCATACACTATCAAGAACACTGTTCTTCCTTGTTTGCAAGTTGGCAATCAGCAACGTCCAAATTATCTACCTATGGAGGTATGCAAAATTGTTGAAGGCCAGAGGTACTCAAAACGACTAAATGAGAAGCAGATTACAGCCCTTTTGAAAGTGACATGCCAGCGTCCCATTGATAGGGAGAGAGATATTATGGAGACTGTGCGACACAATTCCTATGTCAATGATCCTTATGCGAAAGAATTTGGTATAAAGATCAGTGATAAATTGGCTGCTGTCGAAGCTCGAATATTACCAGCCCCGCAGCTTAAGTACCATGATACAGGGAAGCTGAAGGTTTGCCAACCAGAGATTGGTCAATGGAACATGAGAGACAAAAAAATGGTTAATGGAGGTGTAGTGAATTATTGGGCATGCATTAATTTCTCTCGAGGTGTTCAAGAGACTGCAGCTGCTCGGTTCTGTCAAGAGCTGGCACTAATGTGCCAAATATCTGGCATGATCTTCAAGCAAGAGCCTGCCATAGGCATACATTCAGCTCGCCCTGATCAGGTCGAAAGAGCTCTGAAGATGGTATTCAAGGATTTTCAGGCACAGCACAATGGGCGTGATCTTGAGTTGCTCATAGTAATTCTGCCTGATAACAATGGCACTTTGTATGGTGATTTGAAACGTATATGTGAAACAGATCTTGGCTTAGTGTCGCAATGTTGCTTAACCAAGCATGTATACAAGATGAGCAAGCAATATCTTGCTAATGTAGCTTTGAAGATAAATGTAAAGGTTGGTGGAAGAAATACTGTGCTCGTCGATGCACTGTCCCGCCGCATTCCTCTTGTCAGCGACTTACCAACCATTATATTTGGAGCTGATGTGACACATCCCCATCCTGGAGAAGATTCTAGTCCTTCTATTGCTGCCGTTGTGGCATCACAAGATTGGCCGGAGGTTACAAAATATGCTGGATTGGTGTGTGCACAAGAACATAGGCAAGAGTTGATTCAAGACTTATTCAAGTGTTGGGTCGATCCTGTTCATGGCCCACAAACTGGAGGAATGATAAAGGAGCTTTTAATCTCCTTCAGGCGAGCAACAGGCCAAAAGCCTCGCCGGATTATCTTTTATAGGGATGGAGTAAGCGAAGGCCAATTCTATCAAGTGCTTCTATATGAACTTGATGCTATTCGTAGGGCTTGTGCATCGCTTGAACCAAATTATCAGCCTCCAGTTACATTTGTAGTAGTTCAGAAACGGCACCATACCCGTTTGTTTGCGAACAATCATAATGATAGACGGAGCATCGACAATAGTGGAAACATCCTTCCAGGCACTGTTGTTGATTCCCGGATATGTCATCCTACTGAGTTTGACTTTTACCTCTGTAGCCATGCTGGGATTCAGGGAACAAGTCGGCCTGCCCATTATCATGTGCTATGGGATGAGAACAAATTCACAGCAGATGGCTTACAACTACTTACAAACAACCTTTGTTACACGTATGCTCGATGCACGCGCTCTGTCTCTATTGTTCCTCCTGCTTACTACGCACATTTGGCGGCTTTCCGAGCTCGATTCTACATGGAACCGGAGTCAGAGAGTGGTTCCATAACTAGTGGTGCGGGCCCGGCTGTGAGAAGCATGGCAACCGGAAGCTCGGGTTCTCGTACTACTCGCACTTCTGGGACCTCCGTACGGCCCCTCCCAGCCGTGAAAGACAATGTCAAGAGAGTTATGTTCTATTGTTGA
>Aspm36683
ATGCCTCGCAAACGTAGGACGCCCAAGGAAGGAGAGGGAACCTCGCAGGGGACTGAAGGTCCTTCTACTGAATCTCCCCCACCTCCTGTGAGCCAGCCCGTCCATGGTCGTGGCGGTCAGCAGCCTCCCCCTCCCCCTAGTGGTGGACAACGAGCACCTCAGCCTCCTATGGGCCGAGCACAGCAGGTACCGCAAGGGGGACACATTGCATCTCCTGTACTCACCGGACCAGGTGCTCCACAGGCCAGGGAAGAAAGAAGGGCTGGTAGGGGTGATGGAAGAGGGGCAGGAAGAGGTGGTGGGAGAAGTGGAGATGGAAGTGAAGGGGTAAGAGGTGAAGATGTTAGAGAAGGGGGAAGAGGTGGAGATGTGAGAGGAGGTGGAAGAGGGGGAGGAAGAGGTCCACAAATTCGAGGGAGAGGCAGAGCCCCTATGCCGCCCCTGCAAGCATCCCCTGCCATGACTGCTGGACATCAGCCTCTGATTCCAGCTGGTCCCATGCCGGTTCCCGATCTGCCCCAAGCTGCTGCATCTCAATCCTTTGCTCCACCATACAGTGGGGAGCAGACTGTTCAGTACACGCCTCCCGGCTATGGAGGAATGGTTCCTATCCAAGGTCCCCCCTTTTTCATGACAGTTCAGCCGCAGTACCCAGGTCTTCAGCAGCCAATAGTACAACCTGGTGCTCCCACGGTCCCTTACATAGGTGCCCAACCAATGGGGCAGCCAGCAGTGGCCCCTACAGCCACTTTCATGGCCACCCAACCAATCGGACAGCCAACATATGTACAGCAAAGCCCTTTAGCACCCAGTACTGAAATGGCATTATCTCAGCAATTTCAGCAGCAGGCAGCTATGCAAGGTTCCCCTTCTGGCATGGTCCAGGATCCAGGACCGTCAGCACCTTTGACAGTTGAGCTCAAAGCCCCTCCGGTTTCAAGTAAAAAGCTGCGTTTCCCACCTCGTCCTGGAAAGGGTCAAACAGGCATCAAATGCATCGTGAAGGCAAACCATTTCTTTGCGGAGCTGCCTGATAAAGACCTTCATCAATATGATGTTACAATCTCGCCTGAAGTTACATCACGGGGTGTTAATAGGGCTGTGATGGAGCAGCTCGTGAAACTACACAGGGAAAGTTCCTTGGGTTGCAGGCTACCTGCTTATGATGGTCGGAAGAGCCTGTATACTGCAGGCCCCCTCCCTTTTCAAAGCAAGGAATTCTCCATCAGCCTTCTAGATGAAGATGATGGGAGTGGCAACCCAAGAAGAGAAAGGCAGTTCAGGGTGGTTATTAAGTTTGCAGCTCGAGCTGATTTGCATCACCTTGGAGAGTTTTTACATGGCAGACAGGCTGATGCTCCTCAAGAGGCATTACAGGTCCTTGATATTGTTTTGAGGGAGCTCCCAACCCAAAGGTTTTGTCCAGTGGGTAGATCTTTCTATTCCCCTAATCTGGGTAGGCGCCAACAGCTCGGGGAAGGCTTAGAGAGCTGGCGAGGTTTCTATCAGAGTATTAGGCCCACCCAAATGGGCCTGTCCTTAAATATTGACATGTCTTCAACGGCGTTTATTGAGCCTCTGCCAGTTCCAGATTTCGTTTCTCAATTACTTGGCAAGGATATTTCTAGGCATCTTTCAGATGCAGACCGAATAAAGATCAAGAAGGCTCTTCGGGGGGTGAAAGTGGAGGTTACTCATCGGGGGAACATGCGGAGGAAGTATCGCATTTCTGGATTGACATCACAGCCCACACAGGAACTAACCTTTCCTGTGGATGAGAATGGAACGATGAAGTCTGTGGTTGAGTATTTCCAAGAAACTTATGGTTACACTATTCGTAATACTGTTCTCCCCTGTCTTCAAGTTGGGAACCAGCAACGTCCTAATTATCTGCCCATGGAGGTTTGCAAGATTGTGGAAGGGCAGAGATATTCGAAGCGGTTGAATGAGAAGCAGATCACAGCATTGCTGAAAGTTACATGCCAGCGCCCTATAGACAGAGAAAGAGATATTATGGAGACTGTGCGTCACAACTCTTATGCTGAGGACCCTTATGCAAGAGAATTTGGCATTAGAATCAGCGACAGGCTGGCAGCTGTTGAAGCGCGAATACTACCTGCTCCTCAGCTTAAGTATCATGATACAGGGAAACTGAAAGTTTGCCAGCCTGAAATTGGCCAATGGAACATGAGAGATAAGAAAATGGTGAATGGAGGAGTGGTGAATTATTGGGCTTGCATCAATTTCTCTCGAGGGGTCCAAGATAGTGCTGCTTGGAGATTCTGTCAAGAGCTGGCCATCATGTGCCAAGTTTCGGGCATGGCATTTAGACTAGAACCGGCAATACCGATACACTCAGCACGGCCCGATCAGGTTGAACGAGCCTTGAAGATGGTGTTTAAAGAATTCCAGGAGAATGCTAAGGGACGTGACCTTGAACTGCTTGTAGTCATTTTACCGGATAACAATGGTACCCTGTATGGAGACCTCAAGCGGATATGTGAGACAGACTTGGGGCTGGTCTCCCAATGCTGTTTAACTAAGCATGTGTACAAGATGAGCAAACAGTACCTTGCAAATGTGGCTCTGAAGATTAATGTCAAGGTCGGTGGGAGGAATACTGTACTGGTTGATGCTCTATCCCGCCGTATCCCTCTGGTGAGCGACATTCCAACCATAATCTTTGGAGCTGATGTGACACATCCACACCCTGGAGAAGATTCTAGTCCCTCCATTGCTGCAGTGGTGGCGTCACAAGATTGGCCAGAAGTAACAAAGTATGCAGGCTTGGTGTGTGCCCAAGAACATCGCCAGGAGCTGATTCAGGACTTGTTCAAGAGCTGGGTCGATCCTGTTCGAGGTCCTCAAACCGGTGGAATGATCAAGGAGCTCTTGATCTCTTTCCGACGAGCAACAGGCCAAAAGCCTCTGCGCATCATCTTCTACAGGGATGGTGTCAGTGAAGGGCAATTCTATCAAGTGTTACTGCATGAGCTGGATGCTATACGCAAGGCTTGTGCATCACTGGAACCAAACTATCAACCACCTGTAACCTTTGTAGTTGTCCAGAAGCGTCACCATACCCGTCTGTTTGCCAACAACCACAATGATAGACGAAGCACAGATAACAGTGGGAATATTTTGCCAGGCACAGTGGTTGACTCAAGGATATGCCATCCCACGGAGTTTGATTTCTACCTCTGCAGCCATGCTGGAATACAGGGAACGAGTCGGCCTGCTCATTATCATGTACTATGGGATGAGAACAATTTTACAGCAGATGGCCTACAGCTGCTGACGAATAACCTTTGCTACACGTATGCCCGCTGCACACGCTCCGTCTCGATCGTCCCCCCTGCGTACTATGCACACCTTGCTGCTTTTCGCGCTCGCTTTTATATGGAACCTGAGTCAGATAGTGGCTCTCTGACAAGTGGAGCTGGTCCTGCTGGGAGAAGCATGGCCACTGGTAGCTCCGGGTCTCGAAGCACTCGCACTGCTGGAGCATCTGTCCGCCCACTACCTGCAGTGAAAGACAATGTGAAACGTGTAATGTTCTACTGCTGA
>Schm47558
ATGCCTCGAAAATCCAAAACGCCTAAGCAAGGAGGAGAAGGCTCACGGAGTGGCGAAGCTTCAACGAGACCCTCACCTCCACCTCCCACTAGCTCCAGTCAACCATCCTCAGGCCGAGGTAGCCAGCATCCTGCAGCAGTCAGTGGTTGGGCCCCTATCGGCCGATCACAGCAAATACCACAAGCGAGTTCTACTCCATCCTCATCAACAGGATTTGTCCCACCCCAACAAAGGGAGGATCGTAGCACGAGAACTGGGTATGCAATCGCAGGGGGGCGAGGTGGTGGAGATGGAAGAGGTGCCGGAAGAGGCGGAGATGGCAGAGGGTCTGGTAGAGGTAGTGGTAGGGTCGGGGAAGTGAGTGAGATGGGTAGAGGTGAAGATGTTAGGGAAGGTCCGAGAGGTGATAGTGGACGAGGTGGCGGTGGGGGTGGCCACGGAAACCAAGGCCGAGGTAGAGGCCGTGGATCTACACACCCTCTACAAGCTCCTTCTGGCATGCCCATTGGACATCGGCCTGTCATCCCAGCCGTTCCTGTGCTGGTTCCCGATCTGCCCCAAGCTGCACCTCAATCCCTTGCGGCTATGCCGTACACCACACCTGGTGGTGAGCAATATATACCTCCTGGCTATGGTGGGATGCCACCCCTGCAAGGTCCTTTTTTTATGCCCGTCCAGCCACAATTTGCGGGATTTCAGCAGCAGCCTGGTGCTCCAATGGTCACTTATGTGGGTGGCCAACCAAGGGTGCAGTCTGTTGTTCCAGTGCCAGTGACTTACATGCCCTCTCAGCAAATGGGGCAGCCGACAGTAGCACAACAGGTCCCTGCTGGTCCCATCTCTGAGTTGGTCTTATCTCAACAGTTCCATCAGCAGGCAACCATCCAAGCCTCCCCATCTGCCATTTCACAGGAACCAGGACCATCATCAGGGCCTCTGCCCATAATGGAGCGTAAGGCTCCTCCAGTCTCGAGCAAGAAATTGCGGTTTCCTCTGCGGCCTGGCAGGGGCCTAACTGGCATCAAATGTATTGTGAAAGCAAACCATTTCTTTGCGGAGCTGCCTGACAAAGATCTTCATCAGTATGATGTTACTATTACACCTGAGGTCACCTCTCGAGGAGTAAATAGGGCTGTTATGGAGCAGTTAGTGAAAATTCACAGGGATACCTCCTTAGGACGAAGGCTTCCTGCTTACGATGGTCGAAAGAGTCTGTACACAGCAGGTCCACTACCCTTTCAGAGCAAGGAATTCTTGATTAATCTCTTGGATGAGGATGATGGTAGTGGGTCGCAAAGAAGAGAGAGACAGTTCAAAGTGGTTATCAAGTTTGCCGCCCGAGCAGACTTACATCATCTCGGTGAGTTTCTAAATGGCAGGCAGGCTGAAGCTCCTCAAGAAGCATTGCAGGTCCTTGACATTGTACTGAGAGAGCTCCCAACTCAGAGGTTCTGCCCAGTTGGTAGATCATTTTACTCGCCGAACTTGGGCCGGCGTCAACAGCTTGGAGAAGGTTTAGAAAGCTGGCGGGGATTTTATCAAAGTATTAGGCCCACGCAAATGGGTCTTTCTCTTAACATCGATATGTCTTCAACAGCTTTCATTGAGCCCCTTCATGTTCCTGACTTTGTCTCTCAGTTACTTGGGAAGGATATTTCTAGGCATCTCTCCGATGCAGACAGAATAAAGATTAAGAAAGCTCTTCGGGGTGTAAAAGTCGAGGTTACGCATCGGGGCAACATGCGGAGAAAATATCGCATATCTGGACTGACATCACAGCCGACCCAGGAACTCACGTTTCCAGTGGATGAGAAAGGAACAATGAAGTCGGTTGTTGAGTACTTCCAGGAAACATATGGCTACACAATACGCAACACCGTTCTCCCCTGCCTTCAAGTAGGGAACCAGCAACGCCCCAACTACTTACCCATGGAGGTTTGCAAAATAGTAGAAGGGCAGAGATATTCAAAGCGGTTGAATGAGAAGCAGATCACAGCTTTGCTCAAAGTGACATGTCAGCGACCTGTTGATAGGGAAAGAGACATAATGGAGACTGTGCGTCACAACTCTTATGCGGACGACCCTTACGCGAAGGAGTTTGGCATTAAAATTAGTGACAGGCTGGCTGCTGTTGAAGCTCGTATATTACCTGCTCCTCAGCTCAAGTACCATGACACTGGGAAGTTGAAAGTCTGCCAGCCTGAAGTTGGGCAATGGAATATGAGAGACAAGAAAATGGTGAATGGAGGAGAAGTGAAGTATTGGGCTTGCATCAATTTCTCTCGAGCTGTCCAAGAAAGTGCAGCATGGAGGTTTTGTCAGGAACTTGCCTCCATGTGCCAAGTTTCAGGCATGAATTTCAAGCAAGAGCCAGCAATCCCAATATATACAGACCGTCCCGACCACGTTGAAAGAGCTCTCAAGATGGTCTTCAAGAATTTCCAGGAACATCACAAGGGGCGTGATCTTGAGCTTCTTGTAGTCATTCTCCCGGATAATAATGGTACTCTTTACGGTGACCTGAAACGTATATGTGAGACAGACTTGGGCCTGGTCTCTCAATGCTGTTTAACCAAACATGTGTACAAGATGAGCAAGCAGTACTTGGCCAATGTGGCACTAAAGATCAATGTCAAGGTTGGTGGACGGAACACTGTATTGGTAGATGCTCTCAGCCGTCGCATTCCTCTAGTGAGCGACATGCCGACCATAATATTTGGAGCCGATGTTACCCACCCACACCCTGGGGAAGATTCAAGCCCCTCCATTGCGGCGGTGGTGGCATCACAAGATTGGCCAGAAGTCACAAAGTATGCAGGCTTGGTGTGTGCCCAAGAGCATAGGCAGGAGTTGATACAGGATTTGTTCAAGAGTTGGGTTGATCCTGTACGAGGGCCTCAGACAGGCGGAATGATCAAGGAGCTGCTAATTTCATTTCGACGAGCCACAGGCCAAAAGCCTTTGCGCATCATCTTCTACAGGGATGGTGTCAGTGAGGGGCAATTTTATCAAGTGCTACTACATGAGCTTGATGCAATCAGAAAGGCTTGTGCATCTTTGGAGCCCAATTATCAACCTCCAGTAACTTTTGTTGTGGTCCAAAAGCGCCATCACACTCGCCTTTTTGCGAACAACCACAATGACAGGCGAAGCACGGATAATAGTGGGAATATCTTGCCAGGCACCGTGGTCGACTCAAGGATATGTCACCCAACTGAGTTTGACTTCTACCTCTGTAGTCATGCTGGCATTCAGGGAACAAGTCGGCCTGCCCATTATCATGTATTATGGGATGAGAACAATTTCTCAGCAGACGACCTCCAGTTGCTTACAAACAACCTTTGCTACACATATGCTCGCTGCACACGCTCTGTCTCGATAGTGCCTCCTGCGTACTATGCCCACCTCGCCGCTTTCCGAGCTCGCTTTTACATGGAGCCCGATTCAGACAGTGGCTCTCTGACTAGTGGAGTTGGGCCCACTGGCAGGAGTATGGCTACTGGGGCTGCTGGGAGCTCTGGGTCACGGGGTACCCGTGCTGTTGGTGGGCCATCTGTCCGCCCCTTACCCCCGGTGAAAGACAATGTTAAACGTGTGATGTTTTACTGCTAG
>Pvim42374
ATGCCGCGCAAGCGTAGGACACCCAAAGAGGGGGAGGAGAGTTCTGGAAGAGCTGAAGGATCGGGTACTACACAGTCCACCCCTACAAGCGCACCTTCAAGCTCAAGCCAGCCCCCTCAAGGTCGCACAGTTTCAAGCTCTAGCCAGCCCCCCCAAGGTCGAACAGCTGGTCAGCGTCCTGCTCCCTCTGGTGGCCTTGCTCCTCAAGCAGCTGCCCCGCCCCTGGCTCCTCCTCCCCCGCAGCAAGTAGCGCGTGCCGAATCTACTTCATCGGCATCATCTTCTGGATCGATGCCTCCTCGACAACCCAGAGAAGAGAGACGGCCTTCTTCTGCGCGAGGCGGAGATAGCAGAGCTGCTGGACGAGCCTCTGGTGATGACCGAGAAGGCTCAGGCAGAGGTAGAGGTGAAGGCAGGGGTTCTGGAAGACGTGGTGGGAGAGGCAGTGGTGACCCTCGTGGTGGTGAAAATGTAGCAGGTGCAGCAGGTAGAGGCGATGCTAGAGAAGGGGCTCAAGGAAGTGCTGGTGCTCGCAGTGTTCAAGGTCGCGGAAGAGGACGAGGTGCAGGGCCTTCAGCTTCGCCTGCACCTCCTCCATCAGCCCCCCCAGCAGCTGCTCCTCCTCAACAGTTGCCTATCCCAGCAGGTTCCATGCTGGTTCCCGATCTGCCCCAAGCTGCACCTCAATCCTTTCCGCCTCTGCCCTACCCCATGACTGGTGGTGAGCAGGCTGTTCAGTTTATGCCCCCTGGCTATGCAGGAATCGTACCCATGCAAGGTCCCTTCTTCATGCCCGTGCCACCCCAATATCCAGGTTTTCAGCAGCAACCAGGTATGCCCACCATTACGTATGTGGGTGCCCAACCAAGAGTACAGCAACCCACCATGGCAGCTGCCCCTGGGACTTTTGTGAGTACCTTACCAATGGGGCAGCCTGCCTTGCTACAGCAAGGTGCTTTAGTGCCCGGTGCCGAGATGGCATTATCACAGCAGTTTCATCAACAGGCAACCATCCAAGCTGCACCATCTCGCCCTTTACAGGATCCTGGGCCATCGACATCTTCAATGCCAGAGCGCAAACCTATTCCAGTCTCGAGTAAGAAATTGAGATTCCCTCCTCGGCCTGGAAAAGGTTTAGCTGGAATCAAATGTATGGTCAAGGCGAATCACTTCTTTGCAGAGCTCCCTGAAAAGGATCTTCACCAGTATGATGTTACAATCACACCTGAAGTAACCTCACGTGGTGTGAACAGGGCTGTCATGGAGCAGCTTGTGAGGATTCACAGAGAGAGCTCTCTAGGGCGCAGGCTGCCTGCATATGATGGTCGGAAAAGCCTTTACACTGCAGGCCCACTCCCATTCCAGAGCAAGGACTTTCTCATCAATCTTTTGGATGAGGATGATGGGAGTGGTAATCCAAGAAGAGAACGACAGTTCAAGGTGGTCATCAAATTTGCAGCTCGAGCAGATTTGCATCACCTTGGTGAGTTTCTGAATGGCAGGCAGGCTGAAGCACCCCAGGAGGCTTTACAGGTTCTCGACATTGTTTTAAGGGAGCTTCCTACCCAGAGGTTTTGTCCAGTTGGTAGATCGTTTTACTCGCCAAATTTGGGTAGACGTCAACCACTTGGGGAAGGGTTGGAAAGCTGGCGAGGATTTTATCAGAGTATCAGACCTACACAGATGGGTCTCTCCTTGAATATTGACATGTCTTCCACGGCATTCATTGAACCTCTCCCAGTTACTGACTTTGTTTCTCAGTTGCTTGGCAAGGATATTTCTAGGCATTTATCAGATGCAGACAGGATTAAGATTAAGAAAGCTCTGCGAGGTGTGAAAGTTGAGGTTACGCATCGTGGAAATATGCGTAGAAAGTACCGCATTTCGGGCTTGACATCGCAACCAACACAAGAGCTAACGTTTCCAGTCGATGATAAGGGAACAATGAAGTCAGTGGTAGAATATTTCCAAGAAACATATGGGTATACAATTAGGAATACTGTCCTCCCTTGCCTTCAAGTTGGGAACCAGCAGAGACCTAATTATCTGCCAATGGAGGTTTGCAAGATTGTGGAAGGTCAAAGATATTCAAAGCGTTTAAATGAGAAGCAAATCACAGCATTGTTGAAAGTTACTTGCCAACGCCCTGCCGATAGAGAAAGGGACATCATAGAGACTGTGCGCCACAATTCATATGGTGATGACCCATATGCAAGAGAGTTCGGTATCAAAATCAGTGATAGGTTGGCTGCTGTTGAAGCTCGCATACTACCAGCTCCTCAGCTCAAGTATCATGATACAGGTAAGCTGAAGGTCTGCCAACCCGAAATTGGACAATGGAACATGAGAGACAAGAAAATGGTCAATGGAGGAGAAGTCAAATACTGGGGATGCATCAACTTTTCTCGAGGGGTCCAAGACAGTGCAGCTTGGAGATTTTGTCAGGAGCTTGCTCTAATGTGTCAAGTTTCAGGCATGAACTTCAAGCAAGAACCAGCGATACCAATACATACAGCACGACCAGATCAGGTTGAAAGAGCATTGAAGGCAGTGTTCAAGGACTTCCAAGAGCATCACAAAGGGCGAGACCTTGAACTGCTTGTGGTTATTCTCCCAGATAACAACGGCACTCTATATGGAGACCTGAAACGAATATGTGAAACTGATTTGGGTCTGGTCTCTCAATGTTGTTTAACCAAGCACGTGTACAAGATGAGTAAACAATACCTGGCCAATGTTGCTCTGAAGATCAATGTCAAGGTTGGTGGAAGAAACACTGTTTTGGTGGATGCTCTGACTCGACGTATTCCTTTAGTGAGTGACATACCGACCATAATCTTTGGAGCTGATGTCACACATCCGCATCCTGGAGAGGACTCCAGCCCCTCTATTGCTGCTGTGGTGGCATCACAAGACTGGCCGGAAGTGACTAAATATGCAGGGTTGGTATGTGCTCAAGAACATCGGCAGGAATTGATTCAGGATTTATTTAAGAGCTGGGTCGATCCTGTCCGAGGACCTCAGACTGGGGGCATGATAAAGGAGCTGCTAATTTCTTTCCGGCGTGCTACAGGACAGAAACCCTTGCGGATTATTTTTTACAGGGATGGAGTTAGTGAGGGGCAGTTCTATCAAGTGCTCTTGCATGAGCTAGATGCCATTAGAAAGGCTTGTGCATCCTTGGAGCCAAATTATCAACCTCCGGTGACGTTTGTGGTGGTGCAAAAGCGCCATCATACTCGGTTGTTTGCCAACAACCACAATGACAGAAAAAGCACTGATAATAGTGGAAACATTTTGCCAGGCACAGTTGTGGATTCTAAGATTTGCCACCCCACAGAATTTGACTTCTACCTCTGCAGTCATGCTGGGATCCAGGGAACAAGTCGGCCTGCTCATTATCATGTGCTATGGGATGAGAACAATTTCTCTGCAGATGGTCTACAATTGCTCACAAATAACCTTTGCTACACGTATGCCCGGTGCACCCGCTCTGTCTCAATAGTTCCTCCTGCATACTATGCTCACCTTGCTGCCTTCCGAGCGCGTTTCTATATGGAGCCAGAGTCAGATAGTGGGTCTTTGACAAGTGGGGTGGGTCCTGCTGGAAGAAGCATGGCTACTGGTAGCTCTGGCTCACGTAGTACTCGCACAGCTGCTGGATCGGCAGTGCGCCCTCTACCCGCAGTCAAGGACAACGTAAAGCGTGTTATGTTCTACTGCTGA
>Mplm30202
ATGCCACGCAGGCGCAAGACACTGAAAGATGGAGAGGAAAGCTCACACACTGCGGAGGGATCAGTGACACAGTCCCCCCCGGCTCTTTCAGAGCCTGCTCAAGGCCGCACTGGTCCGCAGCCTCCTGCACCTGGTGGGGCTGTGCATGAAGCCCCAGCCCCTCCCCCGACGCATCAAGTGTCACAGCGGGGCTCAGCGCCATCCCCATCTACTGGATCGGGTCCTTCACAACCCAGAGATGAAAGGAGGGGTGCGCGTAGTGGAGATGGAAGAGGAGGGGGCCGAGCAGGTGGAGATGGAAGAGGGCAAGGGAGAGGTGCAGGAAGAGGTAGTGGGAGAGGTGGTGATGGACGCGATGTTGCTCGAGGTGAAGATGTGAGAGGTGGAAGAGGTGATGTTAGAGAAGGTGGAAGAGGTGATGTTAGGGAAGGAGGACAAGCGGGCAGTGGCACACGAAGTGCACAGGGCCGTGGTAGAGGACGAGGCCCTCCTACGCTGCCCCCACAAGCAGCACCCCCTCAACAGCTGCACACCCCAGTTGGTCCTGTGCTGGTTCCCGATCTGCCCCAAGCTGCACCTCAATCCTTTGCGGCTCTGCCGTACACCTTACCGGGTGGAGAGCAGGCTGTCCAGTATATGTCTCCTGGATATGGAGGAATGGTGCCCATGCAAGGTCCCTTTTTTGTGCCAATGCAGCCACAATTTGCAGGTTTTCAACAGCAGCCTGGTGTTCCGACAGTCACATACGTGGGTGCGCAACCAAGGGTACAAACTGCCGTTCCGTCCACTGCAACTTTTGTGGGTACCTTGCCAATGGGGCAACCTGCATTGTTACAGCAAGGCCCCTTGGTATCCAGTTCTGAAATGTGTTTAACTCAGCAGTTCCAGCAGCAAGCTACTATACAAGCTGGACCATCTCGCCCTGCTCAAGATCCAGGACCATCGGCACCTCCTCCGATGCCGGAACGCAAACCTCCTCCTGTCTCGACCAAGAAATTGCGATTCCCTCTTCGTCCTGGAAAGGGTCAAACTGGCATTAAATGTATTGTTAAGGCGAACCACTTCTTCGCGGAGCTGCCCGATAAAGATCTTCACCAATATGATGTTACAATTTTGCCTGAAGTTACCTCGCGTGGAGTTAACAGAGCTGTCATGGAGCAGCTTGTAAGGCTTCACAGAGAGAGCTCTTTAGGGCGCAGGTTGCCCGCATACGATGGTCGAAAAAGCCTTTATACTGCAGGCCCTCTCCCATTCCAGATCAAGGAATTTGTCATTAATCTTATGGATGAGGATGATGGGAGTGGTACCCCAAGAAGGGAGAGACAGTTTAAGGTGGTCATCAAGTTCGCGGCACGAGCAGATTTGCATCATCTTGGGGAGTTTCTACATGGCAGACAGGCCGAAGCTCCCCAGGAGGCATTACAGGTCCTTGACATTGTTTTGAGGGAGCTCCCTACCCAGAGGTTTTGCCCAGTTGGTAGATCGTTTTACTCGCCAAATTTGGGTAGACGCCAACAGTTAGGGGAGGGCTTAGAGAGCTGGCGAGGTTTTTACCAGAGTATAAGGCCTACTCAGATGGGCCTGTCTTTGAATATTGACATGTCTTCGACAGCGTTTATTGAACCTCTCCCAGTTCCCGAATTTGTGTCTCAATTACTGAGCAAAGACATTTCTAGGCATCTTTCAGATGCGGACAGGATAAAGATCAAGAAGGCTCTTCGGGGGGTGAAAGTTGAGGTCACACATCGGGGGAATATGCGCAGAAAGTACCGCATTTCTGGTTTAACATCGCAACCCACCCAAGAGCTAACGTTTCCTGTGGATGAGAAGGGTACTATGAAGTCTGTGGTTGAGTACTTCCAAGAAACATACGGGTACACAATTCGCAATACTGTCCTTCCCTGCCTTCAAGTTGGAAACCAGCAACGTCCAAATTATCTACCTATGGAGGTTTGCAAGATCGTGGAAGGGCAGAGATACTCAAAACGGTTAAATGAAAAGCAGATCACAGCTCTGCTAAAAGTTACATGCCAGCGCCCTGTTGATAGAGAAAGAGACATCATGGAGACTGTTCGCCATAACAAATATGCTGAAGATCCATATGCAAGAGAATTTGGTATAAAAATAAGTGATAGACTGGCTGCTGTTGAAGCTCGTATATTACCTGCCCCTCAGCTTAAATATCATGACACGGGGAAGCTGAAGGTCTGCCAGCCTGAAATTGGGCAGTGGAATATGAGAGACAAGAAAATGGTAAATGGAGGAGAGGTAAAATATTGGGCTTGCATTAATTTCTCACGAGGGGTCCAAGACAGTGCAGCGTGGAGATTTTGCCAGGAGCTGGCCCTCATGTGTCAAGTTTCGGGCATGGTATTCAAACAAGAACCAGCAATACCAATACATTCAGCGCGGCCTGATCAAGTTGAAAGAGCATTGAAGATGGTGTTCAAGGATTTTCAGGAGCACCATAAGGGGCGAGACCTTGAACTGCTTGTAGTTATCCTACCTGATAATAATGGTACTTTATATGGAGACCTCAAACGCATATGTGAGACAGATTTGGGTCTAGTCTCGCAATGTTGTTTAACGAAGCACGTGTACAAGATGAGCAAGCAGTATCTGGCGAATGTTGCTCTCAAGATCAATGTCAAAGTTGGGGGACGGAATACTGTATTGGTGGATGCTCTATCGCGACGTATTCCTCTAGTGAGCGACATCCCAACCATTATTTTTGGAGCTGATGTCACCCATCCACATCCTGGAGAAGATTCAAGCCCCTCAATTGCGGCAGTGGTGGCATCGCAAGATTGGCCAGAAGTTACAAAGTATGCAGGCTTGGTATGTGCCCAAGAGCATCGGCAGGAGTTGATACAGGACTTGTTCAAGAGCTGGGTCGATCCTGTAAGAGGACCTCAGACGGGTGGAATGATAAAGGAGCTTCTCATCTCTTTTCGACGAGCTACAGGCCAGAAACCTTTG
>Anim17336
ATGCCCCGCAGGCGGAAGACAGCAATTAAAGATGGGGAGGAAAGCTCTCGCAGTGCAGAAGGATCCATGGCTGACCCCCCCTCCGCAGCTCCAAGCTCCAGGCAACCTGCGCCAGTCCGTGCGAGTACTCAGCATCCCACTCCCAGTGGAGCTGCACAGCCAGCCCCACCCCTGCCTCGGACACATCAAGCAGTGCAGCCTGGACCTGCTTCATCTGCGCCATCCTCTGGATATGGAAGCTCCCAGCGAGGAGGGCGCGGAGGTGGGCGATCTGGTGGAGAGGCAAGAGGAGCTGGAAGAGGCCCAGGGAGAGGGGGTGGGAGAGGCGGCGATGCGCGGGAAGTTTCAGCAGGTGAGCATGGCAGGGAGGGGGGAAGAGGTGGTCTAGACCGTGGGAGAGGTCGTGGCTCTTCTGTGCAGAGGCCGCCTCAGGCAGAACCCTCCCTACCGGTGCCTGTTCCGGCAAGTCCTGTGCTGGATCCCGATCTGCCCCAAGCTGCAACTCAATCCCCTGCCGCCGTGCCGTATCACTTACCAGGTGGAGAGCAGGCTGTTCATCAATTCAGGCCTTCTGGCTATGGTGGAATGGTGCCATTGCAGGGTCCCATCTTTGTGCCTCTGCAGCCTCAGTATGCCGGTTTCCAACCGCAGCCTGGTGTTCCGTACGTCGGCGCGCAGCCGAGAGTTCAAGGCGCCATGCCTCACATGGCAACCTATGTACCGACAGGACAACCGAGGGTTCTCCCGCGTGGCCCTTCAGCGCCGAGCTCCGAAGTAGCTCTGTCACAGCAGTTCCAACAGCAAGCGTCGCTGCGGGGAGAATTCCCTCGCGGCGTGCAGGAGCCGGGGCCATCATCGGCCCCACTACCTGAGCAAAAGCCCCTTCCTGTCTCAAGCAAGAAGCTACGGTTCCCTCCCCGCCCTGGCAGGGGTATAACTGGTACCAAATGTATCGTGAAAGCCAACCATTTCTTTGCGGAGCTTCCTGACAAGGATCTTCATCAATATGATGTTACGATTTCACCCGAGGTTACGTCACGAGGAGTAAACCGGGCTGTTATGGAGCAGCTTGTGAAGCTTCACAGAGAGACTGCGTTAGGTCGAAGATTACCTGCATATGATGGTCGGAAAAGCCTTTATACTGCGGGGCCGCTCCCTTTCCAGAGTAAGGAATTTGTCATCAATCTTATGGATGAGGATGATGGGAGTGGATCACAAAGGCGAGAGCGGCAGTTTAAGGTAGCCATCAAGTTCGCAGCACGAGCAGACCTGCATCATCTTGGTCAATTTCTGCAAGGCAGACATGCTGAAGCACCTCAGGAGGCATTGCAGGTCCTGGACATTGTTCTGAGAGAGCTTCCTACTCAGAGGTTTTGCCCAGTCGGTAGATCCTTCTACTCACCACATTTGGGAAGACGGCAACCCCTGGGGGAAGGCTTAGAGAGCTGGAGAGGTTTCTACCAGAGTATAAGGCCTACTCAGATGGGTCTTTCTCTAAATATTGACATGTCTTCTACAGCCTTTATAGAGCCTCTTCCAGTTACAGAATTTGTGTCCCAACTGCTGAGCAAGGACATCTCCAGGCATCTCTCAGATGCAGACAGGATAAAGATTAAGAAAGCTCTTAGAGGGGTGAAAGTGGAGGTCACACATAGGGGGAACATGCGGAGGAAATACCGCATCTCTGGACTGACATCACAACCCACGCAAGAGCTCACGTTTCCTGTGGATGATAAAGGAACTATGAAGTCGGTGGTGGAGTATTTCCAAGAAACTTATGGGTATACAATCCGAAACGCTATTCTTCCATGTCTTCAAGTTGGAAACCAGCAACGCCCAAACTATCTGCCAATGGAGGTATGCAAGATTGTGGAAGGGCAAAGGTACTCCAAGCGGTTGAATGAGAAGCAGATCACAGCATTGTTAAAAGTTACATGCCAGCGTCCGGTCGCCAGAGAGAAGGACATCATGGAGACTGTGCGACATAATTGTTATGCGGAGGACCCCTATGCACAAGAGTTTGGTATCAGAATTAGTGACAAGCTTGCAGCTGTGGAAGCCCGAATATTACCTGCTCCACAGCTGAAATATCATGATACCGGGAAGCTCAAGGTCTGCCAGCCTGAGGTCGGCCAATGGAACATGAGGGACAAGAAAATGGTAAACGGAGGAGAAGTAAGATACTGGGCTTGCATCAACTTCTCCCGAGGGGTTCAAGACAATGCTGCATGGAGATTTTGCCAGGAGTTGGCTCTTATGTGTCAAGTGTCGGGCATGACATTCAAGCAAGAGCCTGCAATACCTATACATACTGCCCGGCCGGATCAGGTTGAAAAAGCGTTAAAGCTGTTGTTCAAGGATTTTCAGGAGCACCACAAGGGACGGGACCTCGAATTACTGTTAGTAATTCTACCCGATAATAATGGAACTTTGTATGGAGATTTAAAGCGCATTTGTGAAACAGATCTGGGTCTAGTTTCTCAATGCTGCTTAACCAAGCATGTATACAAGATGAGCAAACAGTACTTGGCCAATGTTGCACTTAAGATCAATGTCAAGGTCGACGGAAGGAATACTGTATTGGTGGATGCTCTGTCACGGCGCATTCCTCTAGTGAGCGATATTCCCACCATAATTTTCGGAGCGGACGTCACTCATCCGCATCCTGGAGAAGATACAAGCCCCTCCATAGCTGCGGTGGTTGCCTCACAAGATTGGCCCGAGGTTACGAAATATGCTGGCTTGGTTTGTGCTCAAGAGCATCGGCAGGAGCTGATCCAAGACTTGTTCAAGAGCTGGGTCGACCCTGTTAGAGGACCGCAGACGGGAGGCATGATAAAGGAGCTCTTGATCTCTTTCAGACGAGCGACAGGCCATAAACCTTTGCGCATAATCTTTTACAGGGATGGTGTAAGTGAGGGTCAGTTCTATCAAGTTCTCCTGTATGAGCTTGATGCTATTCGAAAGGCTTGTGCATCATTGGAACCAAATTATCAACCTCCGGTCACATTTGTTGTGGTTCAAAAGCGTCATCATACTCGATTATTTGCAAACAACCACAATGATAGGAGGAGCACAGATAATAGTGGAAACATCTTGCCAGGTACAGTGGTCGACTCTAGAATATGCCATCCAACAGAATTTGATTTCTACCTCTGCAGTCATGCTGGCATACAAGGAACAAGTCGACCTGCCCACTATCACGTGCTATGGGATGAGAACAACTTTTCTGCAGATGGGCTACAGTTGCTTACAAACAATCTTTGCTACACGTATGCGCGCTGCACGCGATCGGTTTCAATTGTCCCGCCTGCGTACTACGCGCACCTTGCTGCATTCCGAGCTCGGTTTTATATGGAGCCAGAGTCAGATAGTGGGTCTTTAACAAGCGGAGTGGGTCCTGCTGGAAGAAGCATGGCAACTGGCAGCTCGGGGTCACGCGGCACCCGCACTGGTGCTGGAGTGTCTGTACGGCCATTGCCGGCGGTAAAAGACAATGTGAAGCGCGTTATGTTCTATTGCTAA
>Desm31760
GATGTGCGTGAGACCACAGGAGCTGAATATGTGAGAGAAGGGGGGAGAGGTGGTGATAGCAGAGCAGGGGGGAGAGGTGGTGATGGCAGAGAAGGTGTTAGAGAAGCTGGACAAGGAAGTAGTGGTGCACGGGGTGCCCATGGCCGAGGTAGAGGCCGTAGCCTTTCTGCGCCTCTGCAACCTCCACAAGCAGCACCCCCTCAACCGGTGCATGTCCCAGCAAGTCCAGTGCTGGTTCCCGATCTGCCCCAAGCTGCAACTCAATCCCTTGCGGCTCTGCCGTACACCTTACCAGGTGGAGAGCAGGCCGCTCAATACATGCCTCCTGGTTATGCAGGAATAGTGCCCTTGCAAGGTCCCTTCTTTGTGCCTATCCAGCCACAATATGCAGGTTTCCAACAGCAGCCGGGTGTTCCCACGGTCACATATGTGGGTGCGCAACCAATAGTGCAAGCAACTGTTCCTGCCAATGTGACTTTTGTACCAATGGGACAACCGGGACAACCTGCAATGCCTCAGCAGGGCCCTGGCCCTTCAGTATCTAGCTCTGAATTGGGTTTAGCTCAGCAATTTCAACAGCAAGTGACTATACAAGCAGCACCGACTCGGTCTCTGCAGGATCCAGGGCCATCAGCACCTTCAGTACCAGAGCGCAAACCTCTCCCCGTCTCAAGCAAGAAGTTACGGTTCCCTCCTCGTCCTGGCAGGGGTCAAACCGGCATCAAATGCATTGTCAAGGCAAACCACTTCTTTGCGGAGCTACCTGACAAGGATCTGCATCAATATGATGTTTCGATTTCACCGGAAGTTACCTCTCGCGGAGTTAACAGGGCTGTCATGGAGCAGCTTGTGAAGCTTCACAGAGAGAGCTCATTGGGCCGCAGACTGCCTGCATATGATGGTCGAAAAAGCCTATACACTGCCGGCCCGCTCCCATTCCAGAGTAAGGAATTTCTCATCAATCTTTTGGATGAGGATGATGGGAGTGGTACCCAAAGAAGAGAGAGACAATTTAGGGTGGTCATCAAGTTCGCAGCACGAGCGGATTTGCATCACCTTGGTGAGTTTCTACAAGGCAGACATGCTGAAGCACCTCAGGAGGCACTACAGGTCCTTGACATTGTTTTGAGAGAGCTCCCTACTCAGAGGTTTTGCCCAGTTGGTAGATCGTTCTACTCGCCAAATTTGGGAAGACGCCAACAGCTCGGGGAAGGTTTAGAGAGCTGGCGAGGTTTCTACCAGAGTATAAGGCCTACTCAGATGGGCCTTTCTTTGAATATTGACATGTCTTCCACAGCGTTTATTGAACCTCTTCCAGTTCCTGAGTTTGTTTCTCAATTGCTGAGCAAGGACATTTCCAGGCATCTCTCAGATGCAGACAGGATAAAGATTAAAAAGGCTCTTCGGGGGGTGAAAGTTGAGGTCACACATCGGGGGAATATGCGAAGGAAGTACCGCATTTCTGGATTGACATCACAACCGACACAAGAGCTCACGTTTCCTGTGGATGAGAGGGGAACAATGAAGTCCGTGGTTGAGTATTTTCAAGAAACTTATGGTTATACAATCCGCAATACCATCCTTCCTTGCCTGCAAGTTGGGAACCAGCAACGCCCTAACTATCTACCAATGGAGGTTTGCAAGATAGTGGAAGGGCAGAGGTATTCAAAGCGGCTGAATGAAAAGCAGATCACAGCATTGCTGAAAGTTACATGCCAGCGTCCTGTAGATAGAGAAAGAGACATCATGGAGACGGTGCGACACAACTCATATGCTGAAGACCCATATGCAAGAGAGTTCGGCATCAAAATCAGCGACAGGCTTGCTGCTGTTGAAGCTCGCATTTTACCTGCTCCACAGCTTAAATATCACGATACGGGGAAACTCAAAGTCTGCCAGCCTGAAGTTGGCCAATGGAACATGAGAGACAAGAAAATGGTAAATGGAGGAGAGGTACGGTACTGGGCTTGCATTAATTTCTCTCGAGGGGTCCAAGACAGTGCGGCATGGAGATTTTGCCAGGAGTTGGCTCTCATGTGTCAAGTGTCGGGCATGATTTTCAAACAAGAACCAGCAATACCTATACATTCGGCTCGGCCTGATCAGGTTGAAAGAGCATTAAAGATGGTGTTTAAGGATTTCCAGGAGCATCACAAGGGACGAGACCTTGAATTGCTAGTAGTTATTTTACCTGATAATAATGGCACTCTATATGGAGACCTCAAGCGCATATGTGAAACGGATTTGGGTCTAGTCTCACAATGCTGTTTAACTAAGCATGTGTACAAGATGAGCAAACAGTACTTGGCCAATGTTGCTCTCAAGATCAATGTCAAGGTTGGTGGAAGGAATACCGTATTGGTGGATGCTCTATCACGCCGCATTCCTTTAGTGAGTGACATCCCAACTATAATTTTTGGAGCTGATGTTACTCATCCACATCCTGGCGAAGATTCAAGCCCCTCAATTGCTGCAGTGGTTGCATCACAAGATTGGCCCGAGGTTACAAAATATGCAGGCTTGGTTTGTGCCCAAGAGCATCGGCAGGAGCTGATACAGGACTTGTTCAAGAGCTGGGTTGATCCTGTAAGAGGACCTCAGACGGGTGGAATGATAAAGGAGCTCTTGATTTCTTTTCGGCGAGCTACAGGCCAGAAGCCTTTGCGCATCATCTTTTACAGGGATGGTGTTAGTGAGGGTCAGTTCTATCAAGTGCTGCTGCATGAGCTAGATGCTATTAGAAAGGCTTGTGCATCACTGGAACCGAATTATCAACCGCCGGTAACTTTTGTAGTGGTTCAAAAACGCCATCATACAAGATTATTTGCCAATAACCACAATGATAAAAGAAGCACAGATACTAGTGGAAATATTCTGCCAGGCACAGTAGTGGACTCCAGGATTTGCCATCCCACAGAGTTTGATTTTTACCTCTGCAGCCATGCTGGCATACAGGGAACAAGCCGGCCTGCTCACTATCATGTGCTATGGGATGAGAATAATTTCTCTGCAGATGGCTTACAGCTGCTTACAAATAATCTTTGCTACACGTATGCTCGATGCACACGCTCGGTTTCAATAGTCCCGCCTGCATACTATGCCCACCTTGCTGCATTTCGAGCCCGGTTTTATATGGAGCCAGAATCAGACAGTGGGTCTTTAACAAGCGGAGTTGGTCCTGTTGCTGGGAGAAGCATGGCTACTGGCAGCTCAGGTTCACGGAGTACTCGCACTGTCGGTGGATCGTCTGTACGGCCCTTACCAGCCGTGAAAGACAATGTGAAGCGAGTCATGTTCTACTGCTAA
>Pcum58294
AGAGGTGCAGGGAGGGGTGGTGGGAGAGGTGGCGATGTGAGAGAGCCCACAGGAGGTGAAGGTGGAAGAGGCGAACGAAGAGGTGGAAGAGATGGCAGAGAAGGTGGACAAGGCAGCAGTGGTGCTCGAAGTACCCAAGGCCGAGGTAGAGGCCGTGGTCCTTCACCGCCTGCTGCACCTCGCCCTTCATTGCCTGCACAATCTCCACAACCAGCACCCCCCCCTCAAGCAGCACCCCTGCAACCGGTGCGCGTCCCAGCAAGTCCAGTGCTGGTTCCCGATCTGCCCCAAGCTGCGACTCAATCCTATGCCCTGCCGTACACCTTACCAGGTGGAGAGCAGGCTGTACAATACATGCCTCCTGGTTATGCAGGAATGGTGCCAATGCAAGGTCCATTTTTTGTACCTGTGCAGCCGCAATATCCAGGTTTTCAGCAGCAGCCAGGAGTACCTCCAGTCACATACATGGGTACACAACCAAGAGTGCAAGCCACAGGTCCTGCCACAGCGACTTTTGTACCAATGGGACAACCAGGCCCTTCTGTACCCAGTTCTGATGTGGGCTTGCCTGAACAGTTTCAGCAGCAAGCAACTATACAAGGGACACCATCGTCCTCTGTGCCGGATCCAGGGCCATCAGCACTGGCTGCCCCAGAACGCAAACCTCTCCCTGTCTCAAGCAAGAAGTTGCGGTTCCCTCCTCGTCCTGGCAGGGGTCATACTGGCATCAAATGTATTGTGAAAGCGAACCATTTCTTTGCGGAGCTACCTGATAAAGATCTTCATCAGTATGATGTGTCAATCTCTCCGGAAGTCACCTCACGCGGAGTAAACAGGGCTGTTATGGAGCAGCTTGTGAAGCTTCATAGAGAGAGTTCGTTAGGCCGCAGATTGCCTGCTTATGATGGAAGAAAAAGCCTATATACTGCAGGACCGCTTCCTTTCCAGAGTAAGGAATTTGTCATCAATCTGATGGACGAGGATGATGGGAGTAGTACCCAAAGACGAGAGAGACAATTTAGAGTGGTCATCAAGTTCGCAGCACGAGCGGATTTGCATCATCTCGGCGAGTTCCTACAGGGCAGACATGCTGAAGCACCACAGGAGGCATTACAAGTCCTTGACATTGTTTTGAGAGAGCTCCCTACTCAAAGATTTTGCCCAGTTGGTAGATCATTTTACTCACCAAATTTGGGAAAGCGCCAACAGCTAGGTGAAGGCTTAGAGAGCTGGAGAGGTTTCTACCAGAGTATAAGGCCTACTCAGATGGGTCTCTCTTTGAATATTGACATGTCTTCCACAGCATTTATTGAACCCCTTCCAGTCCCTGAGTTTGTTTCTGAGTTGCTAGGCAAAGATATTTCCAGGCATCTTTCAGATGCAGATAGGATCAAGATTAAGAAGGCTCTTCGAGGGGTGAAAGTTGAGGTTACACATCGGGGGAATATGAGGCGGAAGTACCGTATTTCTGGATTGACATCGCAACCAACACAAGAGCTCACGTTTCCCGTGGATGAGAAGGGAACGATGAAGTCAGTGGTTGAGTACTTTCAAGAAACATATGGTTATATAATCCGAAATACTGTCCTTCCTTGTCTTCAAGTTGGAAATCAGCAACGGCCTAATTATCTACCTATGGAGGTTTGCAAGATAGTGGAAGGGCAAAGGTATTCCAAGCGGCTAAATGAGAAGCAGATCACAGCGTTGCTGAAAGTTACATGCCAGCGTCCTGTTGAGAGAGAAAGAGATATTATGGAGACGGTGCGACATAACTCGTATGCCGAAGACCCATATGCAAGGGAATTTGGTATCAAAATTAGCGACAGGCTTGCTGCTGTTGAGGCTCGCATATTACCTGCTCCACAGCTTAAGTATCATGATACGGGGAAACTCAAAGTATGTCAGCCTGAAGTTGGTCAATGGAATATGAGAGATAAGAAAATGGTAAATGGAGGAGAGGTAAAGTACTGGGCCTGCATCAATTTCTCTCGAGGGGTCCAGGACAATGCGGCTTGGAGATTCTGCCAGGAGTTGGCTTCCATGTGTCAAGTTTCGGGCATGATTTTCAAGCAAGAACCAGCAATACATATACATTCGGCTCGCCCAGATCAGGTCGAGAGAGCATTGAAGATGGTATTTAAGGATTTCCAGGAGCATCATAAGGGACGAGACCTTGAACTGCTTGTAGTTATTTTACCTGATAACAATGGCACTCTGTACGGGGATCTCAAGCGTATATGTGAAACTGATTTAGGTTTAGTTTCCCAATGCTGTTTAACCAAGCATGTGTACAAGATGAGCAAACAGTACTTGGCTAATGTTGCGCTCAAGATCAATGTGAAGGTCGGTGGAAGGAATACTGTACTGGTGGATGCTCTATCACGCCGCATTCCTTTAGTGAGTGACATCCCAACCATTATATTTGGAGCTGATGTTACTCATCCACATCCTGGCGAAGATTCAAGCCCCTCAATTGCTGCAGTTGTTGCATCACAAGATTGGCCGGAGGTTACAAAATATGCTGGCTTGGTTTGTGCCCAAGAGCATCGGCAAGAGCTGATACAGGACTTGTTCAAGAGCTGGGTCGATCCTGTCAGAGGACCGCAAACGGGGGGGATGATAAGGGAGCTTTTGATTTCTTTTCGACGAGCTACAGGCCAGAAACCTTTGCGCATCATTTTTTACAGGGATGGTGTTAGTGAGGGGCAGTTCTATCAAGTGCTGCTGCATGAGCTAGACGCTATTCGAAAGGCTTGTGCATCATTGGAACCAAATTATCAGCCTCCCGTCACTTTTGTGGTGGTTCAGAAGCGTCATCATACTCGATTATTTGCCAATAACCACAATGATAAAAGAACCGTAGATAGTAGTGGAAATATCTTACCAGGCACGGTGGTAGATTCTAGGATTTGCCATCCCACAGAGTTCGATTTTTATCTCTGCAGTCATGCTGGTATCCAGGGAACTAGCCGGCCTGCTCACTATCATGTGCTTTGGGACGAGAACAATTTTTCTGCAGATGGCCTACAATTGCTTACAAACAATCTGTGCTACACGTATGCGCGATGCACACGCTCGGTCTCTATAGTGCCGCCTGCGTACTATGCGCATCTTGCTGCATTTAGAGCTCGGTTTTATATGGAGCCAGAATCAGATAGTGGGTCTTTAACAAGTGGAGTCGGGCCGGCTGGGAGAAGTATGGCGACTGGTAGCTCGGGTTCACGCAGCACTCGCACTGTTGGTGGGTCTTCTGTTAGGCCCTTACCAGCGGTTAAAGACAATGTAAAGCGTGTCATGTTTTACTGCTGA
>Cfom8407
ATGCCCCGCAGGCGCAAGACAGCAAAAGATGGAGAGGAAAGCTCTCACAGTGCAGAAGGATCGGTGACGGAATCCCCCCCTGCTCCTTCAACTTCCAGGCAGCCTCCTCCAGCCCGTGCGGGTACGCAGCAGCCTGCTCCAGCTCGTCCGGGTGTGCAGCAGCCTCCTCCAGCCCGTGCGGCTACGCAGCAACATGCTCCAGCTCGTCCGGGTGTGCAGCAGCCTGCCCCAGCCCGCACGGGTACGCAGCAGCCTGCTCCAGCCCGCGTGGGTTCACAGCAGCCTGCACCTAGTGGGGTTGCACAACAAGCCCAAGGCCCCCCTCGCCCACAGCAAGGATCGTTAGCCCCATCTCCTTCATCTTCTGGATTTGGAGCTTCCCAACGCGGTGGGCGGGGAGGGGGGCGAGCTGGTGGAGAGGGGAGGGGAACTGGAAGAGGTGCAGGTAGAGGTGGTGGGAGAGGTGGTGATGTGCGTGAGGTGACAGGAGGTGAAGGGGGAAGAGGTGATGGCAGAGAAGGTGGAACAGGAAGCAGCGGTGCTCGAAGTGCTCATGGTCGAGGTAGAGGCCGCGGCCCTTCTCCTCCTACACCATCTCCACAAGCAGCACCACCTCAACCCTTGCATGTCCCTGCAAGTCCCGTGCCGGTTCCCGATCTGCCCCAAGCTGCAACTCAATCCTTTGCGACTCTGCCGTACACCTTACCAGGTGGAGAGCAGGCTGTTCAATACATGCCTCCTGCTTATGCAGGAATGGTGCCCTTGCAAGGTCCCTTCTTTGTTCCTGTGCAACCGCAGTATACAGGTTTCCAGCAGCAGCCAGGCGTTCCCACAGTCACATATGTGGGTGCGCAACCAAGAGTGCAAGCTACTGTTCCTGCCGCGGCAACTTTTGTACCGATGGGACAGCCAGGCCCTTCAGTATCCAGCTCTGAATTGGGCTTATCTGAGCAGTTTCAACATCAAGCAACTATACAAGGGGCAGCATCTTCCTCTGCGCAGGATCCAGGGCCATCAGCACCATCTGTACCGGAGCGCAAACCTCTTCCTGTCTCAAGCAAGAAGTTGCGGTTCCCTCCTCGCCCTGGGAGGGGTCATACTGGCATCAAATGCATTGTCAAGGCAAACCACTTCTTTGCGGAGCTACCTGACAAGGATCTTCATCAGTATGATGTTTCGATTTCGCCAGAAGTTACCTCACGTGGCGTAAACAGGGCTGTCATGGAGCAGCTCGTAAAGCATCACAGAGAGAGTTCATTAGGTCGCAGATTGCCTGCATATGATGGTCGAAAAAGCCTGTACACTGCAGGCCCACTCCCATTTCAGAGTAAGGAATTTATCATCAATCTGCAGGATGAGGATGATGGGAGTGGTACCCAAAGAAGAGAGAGGCAGTTTAGGGTGGTCATCAAGTTTGCAGCGCGAGCGGATTTGCATCATCTTGGGGAGTTTTTACAGGGCAGACATGCTGAAGCACCTCAGGAGGCATTACAGGTCCTTGACATTGTTTTGAGAGAGCTCCCTACTCAGAGATTTTGCCCAGTTGGTAGATCATTCTACTCGCCGAATTTGGGAAGGCGCCAACCGCTTGGGGAAGGCTTAGAGAGCTGGCGAGGTTTCTACCAGAGTATAAGGCCCACTCAGATGGGTCTTTCTTTGAATATTGACATGTCTTCCACAGCGTTTATTGAACCCCTTCCAGTTCCAGAGTTTGTTTCTCAATTGTTGAGCAAGGATATTTCCAGGCATCTATCAGATGCTGATAGGATAAAGATTAAAAAGGCTCTTCGAGGGGTGAAAGTTGAGGTTACACATCGGGGGAATATGCGAAGGAAGTACCGTATTTCTGGATTGACATCGCAACCGACACAAGAGCTCACATTTCCTGTGGATGAGAAGGGAACAATGAAGTCGGTGGTTGAGTACTTTCAAGAAACTTATGGCTATACAATCCGAAACACTGTTCTTCCTTGCCTTCAAGTTGGAAACCAGCAACGCCCTAATTATCTACCTATGGAGGTTTGCAAGATAGTGGAAGGGCAGAGGTATTCCAAGCGACTGAACGAGAAGCAAATCACAGCATTGCTGAAAGTTACATGCCAGCGTCCTGTAGATAGAGAAAGAGACATCATGGAGACTGTGCGGCATAACTCATATGCCGAAGATCCATATGCAAGAGAGTTCGGTATTAAAATTAGCGACAGGCTTGCTGCTGTTGAAGCTCGTATATTACCTGCTCCACAGCTTAAGTATCATGATACGGGGAAACTCAAAGTCTGCCAGCCTGAAGTTGGCCAATGGAACATGAGAGACAAGAAAATGGTAAATGGAGGAGAGGTTAAATACTGGGGATGCATTAATTTCTCTCGAGGGGTCCAGGACAGTGCTGCGTGGAGATTTTGCCAGGAGTTGGCCCTCATGTGTCAAGTTTCGGGCATGGTTTTCAAACAAGAACCAGCAATACCTATACATTCGGCTCGGCCTGATCAGGTTGAAAGAGCATTGAAGATGGTGTTTAAGGATTTCCAGGAGCATCACAAGGGACGAGACCTTGAATTGCTTGTAGTTATTCTACCTGATAATAATGGCACTCTGTATGGAGACCTCAAGCGTATTTGTGAAACAGATTTGGGTCTAGTTTCCCAATGCTGTTTAACCAAGCATGTGTACAAGATGAGCAAACAGTACTTGGCCAATGTCGCTCTCAAGATCAATGTCAAGGTTGGTGGAAGGAATACTGTATTGGTGGATGCTCTATCACGCCGCATTCCTTTAGTAAGTGACATTCCAACTATAATTTTTGGAGCTGATGTTACTCATCCACATCCTGGAGAAGATTCAAGCCCCTCAATTGCCGCAGTTGTTGCATCACAAGATTGGCCGGAGGTTACAAAATATGCAGGCTTGGTTTGTGCTCAAGAGCATCGGCAAGAGCTGATCCAGGACTTGTTCAAGAGCTGGGTCGATCCTGTTAGAGGACCTCAGACAGGGGGAATGATAAAGGAGCTCTTGATTTCTTTTCGACGAGCTACGGGCCAGAAACCTTTGCGCATCATTTTTTACAGGGATGGTGTTAGTGAGGGGCAGTTCTATCAAGTGCTGCTGCATGAGTTAGATGCGATTAGAAAGGCTTGTGCGTCCCTGGAGCCAAATTATCAACCTCCAGTAACTTTTGTGGTGGTTCAAAAGCGTCATCATACTCGATTATTTGCCAATAACCACAATGATAAAAGAAGCATAGATAGTAGTGGAAATATTTTGCCAGGCACAGTAGTAGACTCCAGGATTTGTCATCCAACGGAGTTTGATTTTTACCTCTGCAGTCATGCTGGCATACAGGGAACAAGCCGGCCTGCCCACTATCATGTGCTATGGGATGAGAATAATTTTTCTGCAGATGGTCTACAGTTGCTTACAAATAATCTTTGCTATACGTATGCTCGATGCACACGCTCGGTTTCAATAGTGCCACCTGCATACTACGCGCACCTTGCTGCGTTTCGAGCCCGGTTTTACATGGAGCCAGAATCAGATAGTGGGTCTTTAACAAGCGGAGTTGGTCCTCCTGGAAGAAGCATGGCTACTGGCAGCTCGGGTTCGCGTAGCACTCGCACTGCTGGTGTATCTTCTGTTCGGCCATTACCGGCTGTGAAAGACAATGTGAAGAGAGTCATGTTCTACTGCTAA
>Anim17877
CATCGGCAGCATTTCCCGCGTGCACACCCGCAAGCGCACCGCCGCGGAGGCCGTGCAGGAGGCCGCAGCCATTGGCAGCAACAGCCTTTCGGAGAAGAAGAAAGCCATCAAGGTACAAGAGGATGGAGAGCAGGCAGTGGCATGCGCGCGGGTAACGAGCCAGTGCGCACATTGTCTCAAGACTGGCGTGCAGATGTGGGGATCCTTCCTGGTAGAGCGGTGGGAACTGTAGCACCCGAGCCTGCAGGAAGCTTTGAATATGGGGGAAGAAGGGGGGAAGATCAAGGAGGTGGTGGAGGAAGCTTCAGATATGGTGGCCGGAGAGGAGAAGATCAAGGTGGTGGTGGTTCCGGTACGCAGGCTAGTCCAAGGAGTGAAGATCAAGGTGGACGGGCTGACATTGGGGCAAGGAGAGGCGAACATCAATATCCTGGTGGAAGAAGAGAAGATTATGGAGTCGGAGGAGGCCCCAGATTCAGTGGAAAAGGTGCCGATCAAGAAGGGGGAGGGGGTGCGTATTATGGTGGGAGGAAAAGCCAAGATCAAGGAGGGGGAGGAGGCAGTGGATTTTCAAGCAAAAGAGGGGATGATCAAGGAGGGCATGGCTATGGTGTGAGAAGAACTGAAGATCAACGAGGGGGAGGGGGCCCCAGCTTTGGTGGGAGGAGATGGGAAGATCTTGGGAGTGGTGGACGAAGGAGCGGAGCAAGAGGGGCACAAGGCATCGACAGGGAAGGTGCCCAATCAGAAATTGAAGCAGGAAGTAGCAGCAGGGTGAGCGGGAGCTATGGAGGACGTGGAGACGGAAGGAGAGGTGGACGCTCATACCAGGCACCATCCCAGGGATCGTGGTCTTCAACGGAACTGCCCTTGGGCAAGCTTCTTCCTGGCTCCTCTGGCTCGGGGCATGGCTTTCCTGGCTTCTCCAGCTCGGGGCGTGGCGAATCTTCTACGACGGTGCTTGCTGAAGCTTTGCCATCAAGTGGAAGTAAAGGAGAGACATCTGCTAGTGCGTATCAGGAGGCACGTTCCATGTCATTGGCATCTATGCGGTCCTCTTCGAAGCTCATTGCTCCTAATAGGCCAGTTGCTGGAAGCACTGGACAAGCTATCAGAGTCCGGGCCAATCATTTTAAGGTTACCTTCCGTCCTGATGACAGTATATACCAGTATGATGTGGATATCACCCCCAAAATATCTTCCAAGGTTATTGCGCGGACCCTTGAACGCCAGATGGTTGAGATTTATGGGTCTAAATTCAATGGCAAGCTTCCTGTGTATGATGGCAGCAAGAGTATGTACACGCATGGTCCGCTTCCGTTCGAGCACTCAGAGTTTGTCATCACACTCTCAGAAGATAGAGGAACATCAGGCAGGGAAAAGAAGTTCACCGTGGCAGTCCGTCACGTCTCTACTCTCAACAGGAACAATTTGGAAGACTTTCTTCAAGGAAGGCAGGTTCCGACTCCCCAAGAGCATCTCCAGGCTCTGGACGTGTTACTGAGAGAGCACCCTTCGCTACATTTTATAGCTGTCAGCAGGTCTTTCTTCAGGAGTGAGTTGGGGAGTGTGCAGTTGGAAGGTGGGCTCGTGGCATTGAATGGGTTTTATCAGAGCCTGCGACCGACGGAGAGTGGGTTACAGCTGAATGTTGACTTGTCCACGACAGCATTTCACGCAAGCATCCCGGTGATTGATTTTCTGAGGGAGCAGCTGAGGAATTTTGATCCTAGATACCGTCTCACAGATGTGGTCCGTGTCAAGGTAAAGAAGGCGCTTGCTCGCCTGAAGGTGCAAGTAATACATAGGCAGACACCCCGGAGGTACCGGATATCTGGGCTTTCCACGAGCCCGACCAAAGACTTGAAGTTCCCCATGGAGGGTGGGCAGGAAATGCGCGTTATAGATTACTTCAAGCTGACATACAACTATGTGATTGAGTTCCCGGAACTTCCATGCTTACAAGTTCAAGCCAACAAGCCTAGTTACCTGCCTATGGAGGTCTGTGTGATCTGTGATGGCCAGAAGTATGGTGGCAAGCTCAACGACAGGCAGACTACACGATTAAGAGGGCTGGCTTGTGTTCTGCCCAGAGTGAGGGAAGCCAAAATTAGGAGCATTATGAACAAAGATGAAGGTCCAGGCAGAGGGGAGCATGTGAAGAATTTTGGGGTACACGTAGCCTCTGAGATGACCATGGTTAATGCCCGCCTGCTGCCTCCGCCAAAGCTCAGGTATGGAGATCAGGGAAAAGTTAAGGAGATAGTTCCTAGCCTGGGTGCGTGGAATTTATTAAACTCCTGTGTTGTGGAAGGTGGGAATGTTGCGTATTGGGCTCTAATCAGCTTTGATCAGTCTGTGAACGACTATACGGCCGGCAATTTTGTGTCCAGTCTGAGTAGGAGGTGCAATGAGCTGGGTGTTCAGATGACCGAACAGACAGTGATCCCTCCGGTGTTGTGCCGGTGGGAAGACCTAGATACCCCGAGGCTTGAGAAGAATCTGAGATATGTCTATGATCAAGCTTCTCAGGTCATCCATAGCCGCGAAGGTCAGGGAATACGGCTTCAATTGCTTGTGTGCATAATGGCTGATAAGCACCCTGGCTATGGTGAGCTCAAAAGGATCTGTGAGACACAGATAGGCATCGTTACCCAATGTTGTCTGTCGAAACATGTCAAAGTGTGTAAATCCCAGTACCTGGCGAATTTGGCCCTGAAGGTGAATGCCAAGGTCGGCGGCCGAAATGTCACGCTGGCGCTCGAGCTTCCCTGCATGTGCCCTGTTTTTAATAGACCCACTATCATATTCGGCGCAGATGTCACACATCCCTCTCCGGGAGATGATACAGGACCCTCCATTGCTGCCGTTGTGGCCAATATTGATTGGCCCTCTGCCAACCGATACATCGCCCGCGTCCGCGCGCAGACTCACAGAGAGGAGATCATCGAGCATCTGAGGGAGATGGTGCAGGAACTCTGGCACGAGTTCTGTGAGAAGACTCGAAGTCGGCCGGATCGGGTGATCATGTTCAGGGATGGTGTGAGCGAGGGCCAGTTTGACGAGGTGCTGCAGAAGGAGGTGGCGGTGCTGAAGGAGGCGTTCGAGGAGGTGGGTGGTCCGGATTACAGGCCTCTGATCACGTGGGCGGTGGTGCAGAAGCGGCACCATACCCGCCTCTTCCCTGCCGATGATGTGAACAAGGATAAGAACAACAATATCTTGCCAGGCACTGTCGTAGACTCAACCATCACGCACCCACGAGAGTTCGATTTCTTCCTTTGCAGCCATGCGGGTATTCAGGGCACGAGCAGGCCGACGCATTACCATGTGCTTTGGGATGAGAATGGTTTCAAGTCTGATGATCTGCAGGGTCTGGTCTATAATCTCTGCTATACTTATGCTCGCTGCACACGCTCTGTGTCTGTCGTCCCCCCTGCATATTATGCCCACCTCGCGGCGTACCGGGCTCGGCTTTACCTGGACTCCCTTGGCGGCTCTGATACCTCTGCTTCCTTCCGAGGGGCACGGTCAGCTACCACGTCGAGCGGGGGGAGCTCCAGAGCCGCCGCTCCTGCGGTGCGCCATCTTCCTCGAGTGCAGCGGAACGTGCAGGAAGTGATGTATTTCTGCTGA
>Desm23810
ATGCATGATGAAACATCCCAACCTCCTACATCTGCTGTAGATGAAGCATTGCTCCCAAGTGTGAGCGAAGGAGAGATGTCTGCCATTGTGCCACAGGAGTCACGATCTGCATCATTGTCCTCCTCACGGTCATCTTTGAAGCTGATTGCTCCTAATAGGCCGCTTCCTGGAAGCACAGGGCAAGCTATCAAAGTTCGGGCTAATCATTTCAAGGTAACCTTCCATCCTGGTGACAATATCTACCAGTATGATGTGGATATCAGCCCAAAAATCTCATCCAAGATTGTTGCACGCACTCTTGAACGCCAGTTAGTTGAGGTTTATGGTTCTGATTTCAATGGCAAAATTCCTGTTTACGATGGCAGCAAAAGTATGTACACCCATGGTCCGCTTCCATTTGAGCAATCTGAGTTTGTTGTAAGACTCTCAGAAGACAAGGGAACCTCTGGCAGGGAGAAGAAGTTCACAGTAGCCATCCGTCATGTCTCTACTCTGAACAGGAAAAATTTGGAAGATTTTCTTAAAGGCAAGCAGGTTCCAACACCCCAAGAGCATCTCCAGGCCCTGGATGTGTTACTGAGGGAGCATCCTGCATTACATTTCATAGCAGTTAGCAGGTCTTTTTTCAAAAGCGAGTTAGGAAGTGTTCAGTTGGAGGGAGGGCTTGTTGCACTGAATGGTTTTTATCAAAGTCTTCGACCTACAGAGAGCGGATTGCAACTCAACGTTGATTTGTCCACAACAGCATTTCATGCTAGCATTCCTGTAATTGATTTTCTCAGGCAGCAGTTTAGGAATTTCGACCCACGGTATCGGCTAACAGATGTGGTCCGTGTGAAGGTTAAGAAAGCACTTGCTCGCCTGAAGGTGCAAGTCATTCACAGGCAAACACCTCGGAGGTACAGGATATCAGGCCTTTCCACAAGCCCGACGAAAGATTTGAAGTTTCCCTTGGAAAGTGGGGAGGAAATGCGGGTTGTGGATTACTTCAAGCTGACATACAATTATGTGATTGAGTTTCCAGAACTCCCATGTTTACAAGTTCAAGCCAACAAGCCTAGTTACCTGCCAATGGAGGTTTGTGTGATCTGTGATGGCCAGAAATATGGTGGCAAGCTCAACGACAGGCAGACCACGAGATTAAGGGGGCTGGCTTGCGTCCTGCCTAAAGTGAGGGAAGCTAAAATTAGGAGCATTATGAACAAAGATGATGGTCCAGGCAGAGGGGACCATGTAAGGAATTTTGGTGTACAAGTAGCTTCTGAGATGACTGTGGTGAATGCTCGCCTTCTGCCTCCCCCAAAGCTCAGGTATGGAGATCAAGGGAAAGTTAAGGAGATAGTTCCCAGCCTGGGTGCGTGGAATCTGTTAAACTCCTGTGTTGTGGAAGGTGGGAATGTTGCTTATTGGGCTCTAATCAGCTTTGATCAGTCTGTGAATGACTATACAGCTGGAAATTTTGTATCTAGCCTCAGCAGGAGGTGCAATGAACTTGGTATTCAAATGGCTGAACAAACAGTAATTCCTCCAGTCTTGCGCAGGTGGGAGGACCTTGAAACCCCACGACTTGAGAAGAATCTGAGATATGTCTATGACCAAGCTTCTCAAGTCATTCAAAGTCGTGAAGGCCAGGGAATACGCCTGCAATTACTTGTTTGTGTAATGGCTGATAAACACCCGGCATATGGTGAACTGAAGAGGATTTGTGAGACCCAGATAGGTATTGTAACCCAATGTTGTCTGTCGAAGCATGTCAAACAGTGTAAGTCTCAATACTTGGCGAATCTGGCTCTGAAGGTGAATGCTAAGGCTGGTGGAAGCAATGTTACATTGGCGCTTGAGCTTCCCATGATGTGCCCGGTTTTCAATAGACCCACAATTATATTTGGTGCAGATGTCACACATCCATCTCCAGGTGATGATACGGGACCCTCCATTGCGGCTGTGGTGGCCAACATTGACTGGCCTTCTGCCAACAGATACATAGCACGTGTCCGTGCACAAACTCACAGAGAGGAGATAATTGAGTACTTGAGGGAGATGGTGCAGGAGCTTTGGCACGAGTTTTGTGAAAAGACAGGGAGTCGACCGGATCGTGTGATAATGTTTAGAGATGGTGTAAGTGAAGGTCAATTTGATGAAGTTCTGCAGAAGGAGGTAGCGGCATTAAAGGAAGCTTTTGAAGAGGTGGGAGGTCCAGATTACCATCCTTTAATCACATGGGCAGTGGTGCAGAAAAGGCATCATACCAGGCTATTTCCTGCTGATGACATATACAAGGATAAGAACAACAATATCTTACCAGGCACTGTGGTAGACTCAACCATCACGCACCCAAGGGAGTTTGATTTTTTTCTTTGCAGTCATGCTGGGATACAGGGAACAAGCAGGCCGACACATTATCATGTGCTTTGGGATGAGAACAATTTCAAGTCTGATGATCTGCAGGGTCTGGTTTACAATCTATGCTATACCTATGCTCGGTGCACCCGTTCAGTTTCTGTTGTCCCTCCGGCCTATTATGCTCACCTTGCAGCATACAGAGCTCGCCTTTATCTGGATTCTCTAGGTGGTTCCGATACTTCTGCTTCTTTACGGGGAGTGCGCTCAGGCACTGCATCAAGTGGTGGAGGTGGCAGCTCTAGAGCTGCTGCTCCGGCTGTGCGTCATCTTCCTCGTGTGCAGCGCAATGTGCAGGAAGTCATGTATTTCTGTTGA
>Cfom52955
ATGTACACCCATGGTCCCCTTCCATTTGAGCACTGCGAGTTTGTTGTCACTCTCTCAGAAGAGAAAGGAACCACTGGCAGGGAGAAGAAGTTCACTGTAGCAATCCGTCATGTCTCTACCCTGAACAGGAAAAACTTGGAAGATTTTCTGAAAGGCAAGCAGGTTCCAACTCCCCAAGAGCATCTTCAGGCCCTGGATGTGTTACTGAGAGAGCACCCTGCATTACATTTCATAGCAGTTAGCAGGTCTTTTTTCAAAAGTGAGTTAGGGAGTGCTCAGTTGGAGGGAGGGCTTGTTGCATTGAATGGTTTTTTTCAAAGTCTTCGACCTACAGAGAGTGGATTGCAACTCAACGTTGACTTGTCCACAACAGCATTTCATGCTAGCATTCCTGTAATTGATTTTCTCAGGCAGCAGTTAAGGAATTTTGACCCACGTTATCGGCTAACAGATGTGGTCCGTGTGAAGGTCAAGAGAGCACTTGCTCGCTTAAAGGTGCAAGTTATTCACAGGCAAACACCTCGGAGGTACAGGATATCTGGCCTTTCCACGAGCCCTACGAAGGATTTGAAGTTTCCCATCGAGGGTGGGGAGGAAATGCGGGTTGTGGATTATTTCAAGCTGACGTACAATTATGTGATCGAGTTTCCAGAACTCCCATGTTTACAAGTTCAAGCCAACAAACCTAGCTACCTGCCAATGGAGGTTTGTGTGATCTGTGATGGCCAGAAATATGGTGGCAAGCTCAACGACAGGCAAACCACGAGATTAAGAGGCCTGGCTTGTGTCCGGCCTAGAGTGAGGGAAGCTAAAATAAGGAGCATTATGAACAAAGATGACGGTCCAGGCAGAGGTCAGCATGTAAGGAATTTTGGTGTACAAGTAGCCTCTGAGATGACCTTGGTGAATGCCCGCCTTCTACCTCCTCCAAAGCTCAGGTATGGAGATCAAGGGAAAGTTAAGGAGATAGTTCCCACTGACGGTGCATGGAACCTGTTAAACTCCTGTGTTGTGGAAGGTGGGAATGTTGCTTATTGGGCTCTAATCAGCTTTGATCAGTCTGTGAACGACTATACGGCTGGCAATTTTATATCCAGCCTGAGCAGGAGGTGTAATGAACTTGGTGTTCAGATGGCTGAACAAACAGTAATCCCTCCAGTCTTGCGCAGGTGGGAGGACCTCGAGACCCCACGACTCGAGAAGAATCTGAGATTTGTCTATGACCAAGCTACTCAAGTCATTCATAGTAGTGAAGGGCAGGGGATACGCCTGCAGTTACTTGTTTGTGTAATGGCTGATAAACACCCAGCTTATGGTGAGCTGAAGAGGATTTGTGAAACCCAGATAGGTATTGTAACTCAATGTTGTCTGTCAAGGCATGTAAAACAATGTAAGTCTCAATATTTGGCGAACCTTGCACTGAAGGTGAACGCCAAGGCTGGTGGAAGAAATGTTACATTGGCACTTGAGCTTCCCAAGATGTGCCCTGTTTTCAATAGACCCACAATTATATTTGGCGCAGATGTTACACATCCATCTCCAGGTGATGATACAGGACCCTCCATTGCAGCTGTTGTGGCCAACATAGACTGGCCTTCTGCCAACAGATACATAGCACGCGTGCGTGCACAAACTCATAGAGAGGAGATAATTGAGTACTTGAGGGAGATGGTGCAGGAGCTTTGGCACGAGTTTTGTGAAAAGACGAGGAGTCGGCCGGATCGTGTGATAATGTTTAGAGATGGTGTAAGCGAAGGTCAATTTGATGAAGTCCTGCAGAAGGAGGTGGCCGCATTAAAGGATGCTTTTGAAGAGGTTGGTGGCCCAGATTACAAGCCTTTAATCACATGGGCGGTGGTGCAAAAGAGGCATCATACCAGGCTATTTCCTGCGGATGACAAATGCAAGGATAAGAACAACAATATCTTACCAGGCACTGTGGTAGACTCGACCATCACGCACCCAAGGGAGTTTGATTTTTTTCTTTGCAGTCATGCTGGGATACAGGGCACAAGCAGGCCGACACATTATCATGTGCTTTGGGATGAGAATAATTTTAAGTCTGATGATCTGCAGGGTCTGGTTTACAATCTATGCTATACTTATGCTCGGTGCACGCGTTCAGTTTCTGTTGTTCCCCCGGCTTATTATGCTCACCTTGCAGCGTATAGGGCTCGCCTTTACCTGGACTCTTTAGGTGGTTCCGATACTTCTGCTTCGCTACGGGGTGTGCGCTCAGGTACTGGATCAAGTGGTGGAGGTGGCAGCTCTAGAGCTGCTGCTCCGGCTGTGCGTCATCTTCCTCGCGTGCAGCGTAATGTGCAGGAAGTCATGTACTTCTGTTGA
>Pcum60441
ATGCATGACGAAACATCACCTGCAGTACTAGAGGATGGGGTGCCCTTAAGTGGGTGTGAAGCGGAGACATCTTCTGTGGTGTCACAAGAGTTGTCATCCTCATCATTGTCCTCTTCACACGTGCCTTCGAAGCTGATTGCTCCTATCAGGCCCATGGCTGGAAGCACAGGGCAAGCTATCAAGGTCCGTGCAAACCATTTCAAGGTAACCTTTCATCCGGGTGACAATATCTATCAATACGATGTGGAAATCAGCCCGAAGATTTCATCGAAAAGTGTTGCGCGCACACTTGAGCGCCAGCTGATTCAGGTGTATGGTTCTGATTTTAATGGCAAACTCCCAGTTTACGACGGCAGCAAAAGTATGTACACCCATGGTCCTCTTCCATTTGAGCAGTGTGAGTTTGTTGTTACTCTTTCCGAAGACAAAGGGACATCAGGCAGGGAGAAGAAATTCACGGTGGCAATCCGTCATGTCTCTACCCTAAACAGGAAAAATTTGGAAGATTTCCTGAAAGGCAAGCAGATTCCAATTCCCCAAGAGCATCTCCAGGCCCTTGATGTGTTACTGAGGGAGAACCCTGCCTTACATTTTATAGCCGTAAGCAGGTCATTTTTCAAAAGTGAGCTTGGCAGTGCCCAGCTGGAGGGAGGGCTTGTAGCATTGAATGGGTTTTATCAAAGTCTTCGGCCTACAGAGAGCGGATTGCAACTCAACATTGATTTGTCGACCACAGCATTTCATGCTAGCATTCCAGTTATTGATTTTCTCCGGCAGCAACTAAGGAATTTCGACCCTCGGTATCGGCTTACAGATGTGGTCCGTGTGAAGGTCAAGCGAGCACTTGCCCGCTTGAAGGTGCAGGTCATTCATAGGCAAACACCTCGGAGGTATAGGATATCTGGTCTCTCCCCAAGCCCAACAAAAGATTTGAAGTTCCCCATTGAAGGCGGGGAGGAGATGCGGGTTGTGGATTATTTCAAAGCGACCTACAATTATGTGATCGAGTTTCCAGAGCTCCCATGTTTACAAGTTCAAGCCAACAAACCAAGTTACCTGCCTATGGAGGTTTGTGTGATTTGTGATGGCCAGAAATATGGTGGCAAGCTTAATGACAGGCAGACTACAAGGCTACGAGGGCTCGCTTGCGTCCTGCCGAGAATCAGGGAAGCTAAAATTAGGAGCATTATGAACAAAGATGACGGTCCAGGCAGAGGAGAACATGTGGAAAATTTTGGTGTGCAAGTAGCCTCTGAGATGACCTTGGTGAATGCCCGCCTTCTGCCACCCCCAAAGCTGAGGTATGGAGATCAAGGAAAAGTTAAGGAGATAGTTCCTAGCGATGGTGCGTGGAATCTGCTAAACTCATGTGTTGTCGAAGGCGGGAATGTTGATTTTTGGGCTCTTATCAGCTTTGATCAATCTGTGAACGACTATGTGGCTGCCAATTTCATATCCAGCCTGAGCAAGAGGTGCAATGAGCTGGGTGTTCCAATGGCTGAAAAAACAGTACTTCCTCCAGTCTTGCGCAGGTGGGAAGATCTTGAGACCCCAAGACTCGAGAAGAATCTGAGGTATGTCTATGAACAAGCTTCTCAAGTCCTTCATAGTAACGAAGGGCAGGGGACTCGCCTGCAATTGCTTGTTTGTGTAATGGCTGATAAGCACCCAGCCTATGGTGAGCTGAAGCGGATTTGTGAGACCCAGATAGGTATTGTAACTCAATGTTGTCTGTCAAGGCATGTAAAAATGTGTAAGTCGCAATATTTGGCCAACCTTGCGCTGAAGGTGAATGCCAAGGCTGGTGGAAGAAATGTGACCTTGGCGCTTGAGCTTCCCAGGATGTGCCCTGTTTTCAGTAGGCCCACAATTATATTTGGTGCGGATGTTACGCATCCATCTCCAGGTGATGATACAGGGCCCTCCATTGCTGCTGTGGTTGCCAACATAGACTGGCCCTCCGCCAACAGATACATAGCACGTGTGCGTGCCCAAACTCACCGAGAGGAGATCATCGAGTACCTGAAGGAGATGGTGAAAGAACTTTGGCATGAGTTTTGTGAAAAGACAAGGAGCCGTCCGGATCGAGTGATAATGTTTAGAGATGGTGTAAGTGAAGGCCAATTTGATGAAGTCCTGCAGAAGGAGGTGTCCGCATTAAAAGCTGCTTTTGAAGATGTGGGTGGCCCAGATTATAAGCCTTTGATCACATGGGCAGTCGTGCAAAAGAGGCATCACACCAGGCTTTTTCCTGCGGATGACAAATGCAAGGATAAGAACAACAATATCTTACCAGGCACCGTCGTAGACTCCACGATCACGCACCCAAGAGAGTTTGATTTTTTCCTGTGCAGTCATGCTGGGATACAGGGCACAAGCAGGCCGACACATTATCATGTGCTTTGGGATGAGAATGACTTCAAATCTGATGATTTGCAGGGTCTGGTTTATAATTTATGCTATACGTATGCTCGGTGCACGCGTTCGGTTTCTGTCGTACCGCCAGCTTATTATGCGCACCTTGCAGCTTATAGGGCTCGCCTCTACCTGGATTCTCTAGGTGGTTCCGATACTTCTGCCTCTTTACGAGGAGTGCGCTCAGGTACTGCATCGAGTGGTGGAGGTGGTAGCTCTAGAGCTGCTGCTCCTGCTGTGCGTCATCTTCCTCGAGTGCAGCGCAATGTGCAGGAGGTTATGTATTTCTGTTGA
>Mplm19591
GGGGGCTCCAGCTATGTTGGAAGAAGAGGTGAAGATCAAGGAGGGGGAGGAGGTGCCGGATATGGGGCAGGAAGAGGGGAAGATCAAGGCCCTGGCTATGGCAGCAGAAGAGGGGATGATCAAGGAGGACCTGGCTATGTTATGAGAAGAATTGAAGATCAAGGAGGGGGAGGGGGCCCCAGCTCTGGTGGGAGAAGAGGGGAAGAACAAGGAGGCGGCCTTGGCTCTGGCGGAAGGGGAGGCCGAAGAGGTGGAGTCACCAGAGGAGGAGGTGGACGAAGGATTGACTTTGAAAGTGGTTATGGCAAAGGGCAAGGCAGCTACACAGATGCTGAAGCTGGAGGCAGCAGCACCTCGACAGGAAGCTACGGTGGACGTGGGGGAGGAGGAAGGAGAGGCGGTCGCTCATCGTCGGCAGTCTATCAACAAGCAACATCCCAGGGATCATGGGCTTTACCTTCACCACCATTGGCTGAGCTACTTCCAGGCTTTTCTGGCATGGGGATGCATGATAATCCATCTGAGCCTCTACATACACCTGCAATAGATGTAGCGTTGCCGTCAAGTGTCAGTAGAGGCGAGACTTCTGCCAATGCATTGCAAGAGGCACGGCGACACTCTTCAGTGTCGTCTTTGAAGCTGGTTGCTCCTAATAGGCCCCTTGCTGGAAGCACAGGGCAATCTATCAAAGTTCGTGCTAACCATTTCAAGGTCACCTTCCACCCGGGTGACAATATCTATCAGTATGATGTGGATATCAATCCAAAAATCTCTTCGAAGAGTGTTGCACGCACTCTTGAGCGCCAGCTAGTTGAGGCTTTTAGCTCTGATTTCAATGGCAAGCTTCCTGTTTATGATGGTAGCAAGAGTATGTACACCCATGGCCCCCTTCCATTTGAGCAGTGTGAGTTTGTCGTGAAGCTTTCAGAAGACCGGGAAACGTCCAGCAGGGAGAAGAAATTCACAGTCGCAATCCGCCATGTTTCTACTCTGAACAGGAAAAGTTTGGAAGATTTTCTGAAAGGCAAGCAGGTTCCAACTCCTCAAGAGCATCTTCAAGCCCTTGATGTGTTATTGAGAGAGCATCCTGCACTGCATTTCATAGCTGTTAGCAGGTCGTTTTTCAAAAGTGAACTAGGTAGTGTTCAGTTGGAGGGAGGGCTTGTTGCACTGAATGGCTTCTATCAAAGCCTTCGACCAACAGAGAATGGGCTGCAGCTCAACATTGACTTGTCCACGACAGCATTTCATGCTAGTATTCCTGTAATTGATTTTCTCAGGCAGCAGTTTAGGAATTTTGATCCACGTTACCGACTAACAGATGTGGTTCGTGTGAAGGTTAAGAAAGCACTAGCCCGCTTGAAGGTGCAGGTCATTCACCGGCAAACACCTCGGAGGTACAGGATTTCTGGTCTTTCCACTAGCCCAACAAAAGACTTGAAATTTCCCATTGAAGGTGGTGAGGAAATGCGGGTTGTGGATTATTTTAAGCTTACATACAATTATGTGATTGAGTTCCCAGAACTCCCGTGTTTACAAGTTCAGGCTAACAAGCCTAGCTATCTGCCTATGGAGGTTTGTGTGATTTGTGACGGCCAGAAATATGGTGGCAAGCTCAATGACAGGCAGACCACGCGATTAAGAGGGCTGGCCTGTGTCCTACCTAGAGTGAGAGAAGCTAAAATTAGGAGCATTATGAACAACAATGATGGTCCAGGCAGAGGGGAGCATGTACGCAATTTTGGTGTACAAGTAGTTTCTGAGATGAGTGTGGTAAGTGCACGCCTTCTTCCTCCCCCAAAGCTCAGATATGGTGATCAAGGGAAAGTTAAGGAGATAGTTCCTAGCTTGGGTGCATGGAACCTGTTAAATTCTTGCGTTGTGGAGAGTGGGAATGTTCCTAATTGGGCACTAATCAGCTTTGATCAGTCGGTGAATGATTATACGGCTGCCAATTTTGTGTCTAGTTTGAGCAGGAGGTGCAATGAACTCGGCATTCAGATGGCTGAACAAACAGTAATACCTCCCGTCTTGCGCAGGTGGGAGGACCTTGAGACCCCGCGACTTGAGAAGAATCTGAGATTTGTTTATGAACAAGCATCTCAAGCCATTCGTAACAAAAGTGAAGGCGGTGAAGGGCACGAGACACACTTGCAATTGCTTGTTTGTGTAATGGCTGATAAACATCCAGCTTATGGTGAGCTGAAGAGGATTTGTGAGACACAGATAGGCATTGTCACACAGTGTTGTCTCTCAAAGCATGTGAAACAGTGTAAGTCTCAATATTTGGCAAACCTGGCTCTGAAGGTGAATGCCAAAGCTGGTGGGAGAAATGTTACGCTGGCGGTTGAACTTCCCAGGATGTGCCCAGTTTTCAACAGACCTACGATTATATTTGGTGCAGATGTCACACATCCATCTCCGGGAGATGATACGGGACCCTCCATTGCGGCTGTGGTGGCGAACATAGACTGGCCGTCTGCAAACAGATATGTAGCACGTGTCCGTGCACAGACTCACAGAGAGGAGATAATTGAGTACTTGCGGGAGATGGTACAGGAGCTCTGGCATGAGTTTTGCGAGAAGACAAGGAGCCGACCAGATCGTGTGATAATGTTTAGAGATGGTGTCAGCGAAGGTCAATTTGATGAAGTTCTGCAGAAGGAGGTGGTAGCATTAAAGGAAGCCTTCGAAGAGGTGGGAGGTCCGGATTATAGGCCATTAATCACATGGGCGGTGGTGCAAAAGAGGCATCATACAAGGCTTTTTCCTACTGATGACACACCCAAGGATAAAAACAACAATATCTTACCTGGAACTGTTGTTGATTCAACTATCACACACCCAAGAGAGTTTGATTTTTTCCTTTGCAGTCATGCTGGGATACAGGGCACTAGCAGGCCAACACATTATCACGTGCTTTGGGATGAGAACAATTTCAAATCTGATGATCTGCAGGGGCTGGTGTATAATCTGTGTTATACCTATGCTCGGTGCACACGATCAGTTTCTGTTGTTCCCCCGGCTTATTACGCTCACCTTGCGGCGTATAGGGCTCGTCTTTATCTGGACTCTCTAGGTGGTTCCGATACTTCTGCTTCTTTGCGGGGGTTGCATGCAGGTACTGCAGCAAGTGGTGGAGGCGGCAGCTCTAGAGCTGCTGCTCCTGCCGTGCGACATCTTCCTCGTGTGCAGCGCAATGTCCAGGAGGTCATGTATTTCTGTTGA
>Pvim42148
ATGTTTGAGGAAGTCTCTCAACATCCTTGTATATCTGTAGCAGATCAAGAGCTGCCCTTAAGTGTGAATAGAGGGGAGGAATCTTCTATTGCTTCGACAGAGGTGCGATCCCCCATATTGTCTTCTTCCTTAAAGCTAGTTGCTCCTCAAAGGCCCCTTGCTGGGCGCACAGGGCAAGCAATCAAAGTCCGGGCTAATCATTTCAAGGTGACCTTTCACCCTGGTGACAACATCTATCAGTATGATGTGGACATTAGCCCAAAAATTTCATCCAAGAGTGTTGCACGCACTCTCGAGCGTCAGCTAGTTGAGGCATACGGGTCTGAGTTCAATGGTAAACTTCCAGTTTATGATGGTAGCAAGAGTATGTATACTCATGGTCCTCTGCCATTTGAGCACTGCGAGTTTGTTGTCATGCTCTCAGAAGATAAGGGAACATCGGGCAGGGAGAAGAAGTTTACTGTTGCGATCCGCCATGTTTCTACTCTTAACAGAAAAAATTTAGAGGATTTTTTGAAGGGTAAGCAGGTACCAACCCCTCAAGAACATCTTCAAGCTCTGGATGTTTTATTGAGGGAGCATCCTGCACTGCACTTCATTGCAGTTAGCAGGTCTTTCTTTAAAAGTGAACTGGGCAGTGCTCAATTGGAAGGTGGGCTTGTTGCACTGAATGGATTTTACCAAAGCCTTCGACCTACAGAGAATGGACTGCAGCTAAATATTGACTTGTCCACAACAGCCTTTCACGCTAGCATCCCTGTGATTGATTTCCTTAGACAGCAGTTCAGGAATTTTGATCCACGATACCGGCTTACGGATGTATTCCGCGTGAAGGTGAAGAAAGCACTTGCTCGCTTGAAGGTGCAAGTCATTCACAGGCAAACGCCACGGAGGTATAGGATTTCTGGCCTTTCTACAAGCCCAACAAAAGATTTGAAGTTTCCCATTGAAGGTGGTGAAGAAATGCGGGTTGTGGATTATTTCAAGCTGACATATAATTATGTGATCGAGTTTCCAGAACTCCCTTGCCTACAAGTTCAAGCCAACAAGCCAAGTTACTTGCCAATGGAGGTTTGTGTGATCTGTGATGGGCAGAAATATGGTGGCAAGCTGAATGACCGACAAACCACAAGATTAAGAGGGTTAGCTTGTGTCCTGCCTCGAGTGAGAGAAACTAAAATTCGGAGTATTATGAACAAAAATGATGGTCCAGGCAGAGGAGAGCATGTAAAAAATTTTGGTGTACAAGTGGTTTCTGAGATGACGTTGGTGAATGCACGCCTTCTACCACCTCCCAAGCTCAGATATGGAGATCAAGGGAAGATTAAGGAGATAGTTCCCAATTTGGGTGCTTGGAATCTGTTGAACTCTTGTGTGGTTGAAGGTGGAAATGTTGCTTACTGGGCGCTAATAAGCTTTGATCAATCAGTGAATGACCATACAGCTGCCAGTTTTGTTTCCAGTTTAAGCAGGAGGTGCAATGAACTTGGCGTCCAGTTGGCTGAACAAACAGTAATTCCTCCTGTGTTGCGAAGGTGGGAGGATCTTGAGACCCCACGGCTTGAGAAGAATTTGAGATTTGTTTACGACCAAGCATCTCAAGCCATTCGTAGCAATGAAGGTCATGAAACCCGTTTACAATTGCTTGTTTGTGTGATGGCTGAAAAGCACCCTGCTTATGGTGAGCTGAAAAGGGTTTGTGAGACCCAGATTGGCATTGTGACACAATGCTGTTTGTCAAAGCATGTGAAGCAGTGCAAGTCTCAATACTTGGCAAATCTTGCTCTGAAGATAAATGCAAAAGCTGGTGGCAGAAACGTCACATTGGCTCTTGAGCTTCCCAGAATGTGCCCAGTTTTCAACAGACCAACTATCATATTTGGTGCAGATGTCACTCATCCGTCCCCTGGTGATGATACAGGACCCTCTATTGCAGCTGTGGTTGCGAACATAGACTGGCCTTCAGCTAACAGGTATGTAGCACGTGTCCGTGCACAAACACACAGAGAGGAGATAATTGAATACCTGAGGGAGATGGTCCAGGAGCTCTGGCATGAGTTTTGTGAGAAGACAAGGAGCCGGCCAGATCGCATTATTATGTTTAGAGATGGTGTAAGTGAAGGTCAGTTTGATGAAGTTTTACAGAAAGAGGTTGTGGCTTTGAAGGAAGCCTTTGAAGAGGTTGGGGGTCCAGATTATAGGCCGTTGATTACATGGGCAGTAGTGCAAAAGAGGCACCACACCAGGCTATTTCCTGCTGATGACATATACAAGGACAAGAACAACAATATCTTACCTGGCACTGTGGTAGATTCGACCATAACACACCCTAGAGAATTTGACTTTTTCCTATGCAGTCATGCTGGGATACAGGGCACTAGTAGGCCCACACATTATCATGTGCTTTGGGATGAAAATGATTTCAAGTCTGATGATCTGCAGGGTCTGGTATATAACCTTTGCTATACCTATGCCCGGTGCACTCGCTCTGTGTCAGTTGTCCCTCCAGCTTATTATGCTCACCTTGCAGCTTACAGGGCTCGTCTGTATCTAGACTCTTTAGGTGGTTCTGATACTTCCGCTTCTTTGCGAGGAATGCGCTCAGGTACGGCATCAAGTGGTGGAGGGGGCAGCTCTAGAGCTGCTGCGCCTGCTGTACGACATCTTCCTCGTGTCCAGCGCAATGTTCAGGAGGTTATGTACTTCTGCTGA
>Schm44093
GGGCGGGGTGGAGGAAGGAGAGGGGGTCGCTCAGCAATCCAGCGAGCTTCTTATCAGGGACCGGGGGCGTCACCTGCACCGCCCCTTGGAGAGCTTCTTCCGGGTTTCTCTGGCTTGTCAATGCATGAGGAAATATCACAACCCCTATCTGTATCTGCAGCAGCAGAGTCTTTGATTCCAAGTTTGATTACAAGAGAGTCCTTGGCTATTAAGCCAGAAGTGGGCAAATCTTCATCATCATCATCATCTTCATTGAAGCTGATTGCTCCTAGAAGGCCACATGCTGGAAATACAGGCCAAGCCATTAAAGTTCGGGCTAATCATTTCAAGGTGACATTTCATCCCGGCGATAACATCTATCAATATGATGTGGATATTAGCCCCAAAATTTCTTCCAAAGCCATTGCACGCACACTTGAGCGTCAGCTAATAGAAAAATATAGTGCAGATTTTAATGGCAAACTTCCTGTTTATGATGGTAGTAAAAGCATGTACACCCATGGTCCGCTTCCATTTGAGCAATGCGATTTTGTTGTCACCCTCTCAGAAGAGAAAGGAACGGCTGGCAGGGAGAAGAAGTTTACGATAGCAATCCGTCATGTTTCAACATTGAACCGTAAGAACCTAGAGGATTTCTTGAAAGGCAAGCAGGTGCCTACCCCACAAGAGCATCTGCAAGCTCTAGATGTACTGCTCAGAGAGCATCCTGCCCTGCATTTTATAGCAGTTAGCAGATCGTTCTTCAAAAGTGAACTAGGCAGTGCTCAATTGGAGGGGGGCCTTGTGGCATGGAATGGATTCTATCAAAGTCTCCGACCTACCGAGAACGGGCTTCAACTAAATATCGACCTGTCCACCACTGCATTTCATGCCAGCATCCCAGTCATCGATTTTCTTAGACAGCAGTTCCGGCAATTTGATCCACGTTATCGGCTCACGGATATGGTTCGAATGAAGGTTAAGAAAGCTCTCGCTCGCTTGAAGGTGCAGGTCGTTCACAGGCAAACACCTCGAAGATACAGGATTTCTGGGCTATCTACAAGCCCAACAAAGGATTTGAAGTTTCCGATTGAAGGAGGGGAGGACATGCGGGTTGTGGATTACTTCAAGCTCACCTACAACTATGTGATTGAATTTCCTGAGCTTCCATGTCTACAAGTTCAGGCTAACAAGCCAAGTTATTTGCCGATGGAGGTTTGCGTGATTTGTGATGGTCAGAAGTATGGTGGCAAGCTTAATGATAGGCAGACCACAAGGTTGAGAGGGTTGGCATGTGTCCTGCCCAGAGTAAGAGAAGCAAAGATCCGGAGCATTTTGAACCAGGCCGGTGGTCCGGGCAGAGGTGACCATGTTGTGAATTTCGGTGTAGAAGTTTCCTCTGACATGACAGTGGTGAATGCTCGACTCCTACCACCACCAAAGCTCAGATACGGAGACGAAGGAAAAATTAAGGAAATTGTTCCTAGTTTAGGTGCATGGAATTTATTGAATTCCTGTGTAGTGGAGGGTGGGATTGTTGCTTATTGGGCCCTAATCAGCTTTGATCAGACAGTGAATGACCATATTGCTGCCAGCTTTGTCTCCAGTTTGAGCAGGAGGTGCAATGAGCTGGGCGTGCGTATGGCTGAACAAACAGTGGTTCCTCCGGTCTTGCGGAGGTGGGAGGATCTTGAGACCCCAAGGCTCGAGAAGAACTTGAGGTTTGTTTATGATCAGGCATGCCAAGCCATCCATAGCCACCAAGGGCATCAATCACCACGTTTACAATTGCTCGTCTGTGTAATGGCCGACAAACATCCCGCCTATGGTGAACTGAAGAGAATTTGTGAGACCCAGATCGGCATTGTAACACAATGCTGCTTATCGAAGCATGTCAAACAGTGCAAGTCTCAATACCTGGCAAATCTTGCCTTGAAGGTGAATGCAAAGGTTGGTGGGAGGAATGTTACGTTGGCGCTTGAGCTGCCCCAGATGTGCCCCGTGTTCAATAGACCTACAATAATATTCGGTGCAGATGTTACTCATCCTTCTCCAGGTGATGATACAGGACCCTCCATCGCTGCTGTTGTTGCCAATGTGGATTGGCCGTCGGCTAACAGATACATAGCACGTGTTCGTGCCCAAACCCATCGTGAAGAAATCATTGAATACTTGCGGGAGATGGTGCAGGAGCTATGGCACGAGTTTTGTGAGAAAACTGGGAGCCGGCCTGATCGTGCCATCATGTTCAGAGATGGAGTGAGTGAAGGGCAATTCGATGAGGTTCTGCAGAAGGAAGTGCTAGCATTAAAGGAGGCATTTGAGGATGTGGGCGGTCCAGATTATAGGCCGTCCATCACATGGGCGGTTGTGCAAAAGCGTCATCATACCAGGCTTTTTCCGGTGGATGACATTTATAAGGATAAGAACAACAACATATTACCAGGAACAGTGGTAGATTCCACCATCACCCATCCTCGAGAGTTTGACTTTTTTCTGTGCAGTCACGCTGGAATCCAAGGAACCAGCAGGCCCACCCATTACCATGTTCTGTGGGACGAGAACAACTTCAAGTCTGATGACCTCCAAGGGCTAGTTTATAATCTATGCTATACCTATGCCCGCTGTACACGTTCTGTTTCTGTAGTACCTCCTGCCTATTATGCTCATCTTGCAGCTTACAGGGCTCGCCTTTACTTGGATTCATTGGGTGGTTCTGACACCTCAGCTTCCCTCCGTGGTGCGCGGTCTGGGACGGCATCGAGTGGTGGAGGTGGCAACTCTAGAGTTGCTGCGCCCGCTGTCAGACATCTCCCGCGGGTGCAACGGAATGTGCAGGAAGTGATGTATTTCTGCTGA
>Cbam52952
GGCTATGGTGGAGGGGGAGTAAGTGATCAAGCAGCAGGAGGAGGCAGAGGCAGAAGAGGTGGAGCTACCAGAGGAGGGGGGCAAAGCTTCGGCCCAGAAAGCGGCTATGGCAGAGGGCGAGGTGGTAACTCTGAATCAGAAGCAGCAGGAAGCAGCAGTACAGGCAGCTACGGCGGACGAGGAGCAGGAAGGAGAGGAGGAGGGCGCTCTACAGGCTACCAAACTCAGGGATCATGGGCTTCGCCGGCACCTCCACTTGAAGAGCTCCTCCCAGGCTTCCCTGGCTTGTTGATTCAAGAGGAAACAACACAACCCCTTCCTTTGCCAGAGGAAGAGGAAACATTGTCCCCAATAGTCGCTGCTGGGGAGAGTTCTCTCAAAATAATAGAAGAGGCAAGAGCAGCGCCATCATCTTCTTCATTGCCATCTCTGAAACTGGTTGCCCCGAACAGGCCCCTTGCAGGGAACAGAGGGCAAGCTATTAAAGTTAGGGCCAATCATTTCAAGGTAAACTTCCATCCCGGAGACAACATTTATCAGTATGATGTAGACATCAGCCCCAAAATCTCATCCAAGGGCATTGCACGCACCCTTGAGCATCAGCTGGTTGATGCCTACGTTTCTGAATTCAATGGGAAACTGCCAGTTTATGATGGCAGCAAAAGTATGTATACCCATGGCCCCCTTCCATTTGAGCACCGTGAGTTTATTGTCACTCTATCGGAGGAGAAGGAAATCTCTGGCAGAGAGAAGAAGTTTACTATAGCAATCCGTCATGTTTCAACTCTGAACAGGAAGAACTTGGAAGATTTTCTTAGAGGCAAGCAGGTCCCCACCCCTCAAGAGCACCTCCAAGCTCTAGATGTACTGCTTAGAGAGCATCCTGCACTACATTTCATACCAGTTAGCAGGTCTTTCTTCAAAAGGGAATTGGGTCATCTTCCCTTGGAGGGGGGGCTCGTTGCACTGAATGGTTTCTATCAAAGTCTTCGACCTACGGAGGATGGACTACAACTTAATGTTGATTTGTCTACAACAGCATTTCATGATAGCATTTTTGTTATTGATTTCCTCAGACAGCAGTTCAGGAACTTTGATCCACGCTACCGACTGATGGATGTGGTCCGTGTGAAGGTCAAGAAAGCACTTGCTCGGTTGAAGGTGGAAGTCACTCACAGGCAAACACCTCGGAGGTACAGGATCTCTGGCCTGTCCACAAGCCCAACAAAAGATCTGAAGTTCCCTATGGAAGGTGGGGAAGAAATGCGGGTAGTAGACTACTTCAAGCTTACATACAACTGCGTGATTAAGTACCCGGAGCTGCCATGTTTGCAAGTTCAAGCTAACAAGCCCAGTTACCTGCCAATGGAGGTATGTAAGATTTGTGATGGCCAGAAGTATGGTGGCAAGCTCAATGACAGGCAGACTACAAAGTTGAGGGGGGTAGCATGTGTCCCACCTAGAGACCGAGAAGAGAAAATCCGCAGCATTATAAACAATTTTGATGGTCCGGGCAGAGGGGAGCATGTTGGGAATTTTGGTGTACAAGTAGTCTCTGAGTTGACTGTGGTGAATGCTCGTCTTCTGCCTCCTCCAAAGCTCAGATATGGAGATCAAGGGAAAGTCACTGAGATAGTTCCTAGTTTGGGTGCATGGAATCTATTGAACTCCTGTGTTGTGGAGGGTGGGACTGTGGCTTACTGGGCTCTGATAAGCTTTGATCAGACTCTGAATGAGCATATGGCTGCTGATTTTGTCTCTAGTTTGAGCAGAAGGTGCAATGAACTAGGTGTTAGAATGGCTGAACAGACAGTAATTCCTCCTCTCTTGTGCATGTGGGAGGATCTTGAGAGCCCAAGACTTGAAAAATATTTGAGACTTGTCCATGATCAGGCATCTCAAGCCATTCATATCAACCAAGGTCAGGCAGCACAATTGCAACTGTTAGTTTGTGTAATGGCTGACAAACACCCAGCTTATGGGGAGCTGAAGAGGATTTGTGAGACCCAGATAGGCATTGTTACACAATGTTGTTTGTCAAAGCATGTGAAACAGCGCAAATCTCAGTATCTTGCAAATTTGGCTTTGAAAGTGAATGCTAAGGCGGGTGGGAGAAATGTTACGTTAGCACTGGAGCTTCCTCTGATGTGTCCCGTGTTCAATAGACCCACAATCATATTTGGGGCAGATGTCACCCATCCATCTCCAGGTGATGATACAGGACCCTCCATTGCTGCTGTGGTAGCCAACATAGACTGGCCATCTGCCAACAGATATATAGCACGAGTTCGTGCGCAAGCCCACAGGGAGGAGATAATTGAGAACTTGCGGGAGATGGTCCAAGAGCTCTGGCATGAGTTTTGTGAGAAAACAAAGAGCCGGCCAGATCGTGTTATCATGTTTAGAGATGGTGTGAGTGAAGGTCAATTTGATGAGGTTTTGCAGAAGGAGGTGGTGGCTTTAAAAGAAGCCTTTAAAGAGGTGGGAGGACCTGATTATAGGCCCTTGATCACATGGGCGGTGGTTCAGAAGAGGCATCATACCAGGCTATTCCCGGCTGACACATACAAGGATAAAAACAACAATATCTTACCTGGAACTGTGGTCGACTCAACCATCACACACCCTAGGGAGTTCGATTTTTTTCTCTGCAGTCATGCTGGGATTCAGGGCACTAGCAGGCCTACACATTACCACGTGCTTTGGGATGAAAACAATTTCAAGTCTGATGATTTGCAAGGGTTGGTGTATAATCTGTGCTATACCTATGCTAGGTGTACTCGTGCTGTGTCCGTTGTCCCCCCAGCTTATTATGCTCACCTTGCAGCTTACAGGGCTCGCCTCTATGTGGACTCGCCGAGTGGTTCTGATGCTTCCCCCAGAGGGGGATCTGATTCTGCTGTTCTCAGGGGTGTGCGTTCTGGGACTGCATCAAGTGGAGGGGGGGAAAGTTCTAGAGCTGCTGCTCCTACTGTCCGGCCACTCCCTCGTGTGCAACGAAATGTACTGGAAGTCATGTATTTCTGTTGA
>Aspm6187
CAAGGGGGGAGAGGAGGCTCTGGCCACGGCGGGAGGAGAGTGGAAGAACAAGGCGGAGGAGGCCATGGCTATGGCGGAAGAGGTGGAAGAAGAGGCGGAACCTCCAGAGGAGGGGGGCGAAGCTTCGACTCGGAAAGCGGCTACGGCAGAGGGCGAGGAGGCTACTTCGAGTCGGAAGTAGGAGGCAGCACGAGCGGCAGCTATGGCGGACGAGGAGTGGGAAGGAGAGGAGGGCGCTCTCCAGACTACCAAGCTCAACATCAGGGATCATGGGCTTCAACGACACCTCCATTCGAAGAGCTCCTCCCAGGCTTCTCCAGCTTGGCCATGCATGCGGGAACAGCCCAACCCCTTCCTTTGCCTGCAGAAGAGGAAACATCGTATCCAAGAGTCACTGTCGGGGAGACCTCTCCTAAAATAATAGAAGAGGCGAGAGAAAATCTGTCAGCTTCTTCATTGTCATCTCTGAAGCTGGTTGCTCCAGACAGGCCCCATGCGGGAAACACAGGGCAAGCTATCAAAGTTCGGGCTAATCATTTCAAGGTAACCTTTAATCCCGGTGACAACATTTATCAATATGATGTAGATATCAGCCCCAAAATCTCATCGAAGGGTATTGCACGCATCCTTGAGCGTCAGCTAGTTGATGTATATCGTTCTGAATTCAATGGCAAACTCCCAGTTTATGATGGCAGCAAAAGTATGTACACCCATGGTCCCCTTCCATTTGAGCACTGTGAGTTTGGTGTCACCCTGTCAGAAGATAAGGCCACTTCTGGTAGAGAGAAGAAGTTTATAGTAGCAATCCGTCATGTTTCTACTCTGAACAGGAATAACTTGGAAGATTTTCTCAGAGGCAACCAGGTACCCACCCCTCAAGAGCATCTCCAAGCTCTAGATGTTTTGCTTAGAGAACATCCTGCTCTACATTTCATACCAGTTAGCAGATCTTTCTTTAAAAGGGAACTGGGCCATCTTCCCCTGGAGGGCGGGCTTGTTGCATTGAATGGTTTCTATCAAAGTCTTCGACCTACCCAGGATGGACTGCAACTTAACATTGATTTGTCCACAACAGCATTTCATGATAGCATTTTTGTAATCGACTTCCTCAGGCAGCAGTTCAGGAACTTTGATCCACGCTATGGACTGATAGATCTGGTCCGTGTGAAGGTTAAGAAAGCACTTGCTCGCTTGAAGGTGCAGGTCATTCACAGGCAAACACCTCGGAGGTATAGGATTTCTGACTTGTCCACAGACCCAACAAAAGATCTAAAGTTCCCTATGGAAGGAACAGAAGAAATGCGGGTAGTAGACTACTTCAAGCGGACATACAATTACGTGATTGAGTACCTGGAGCTACCATGTTTGCAAGTTCAAGCCAACAAAACCAGTTATCTACCAATGGAGGTATGTGTGATCTGTGATGGCCAGAAGTATGGCGGCAAGCTCAGTGAGAGGCAGACTACAAGCCTGAGGGAGCTAGCATGTGTCCTGCCTAGAGTGCGAGAAGCTAGAATCCGCAGCATTATGAACAAGGATGATGGTCCGGGCAGAGGGGAGCATGTTGGGAATTTTGGTGTGCAAGTGGTATCTGAGCTGACTGTGGTGAATGCTCGTCTTCTACCTGCCCCAAAGCTCAGATATGGAAATCAAGGGAAAGTCAGGGAGATACTTCCCAATTTGGGTTCATGGAATTTAATGAACTCCTGTGTTGTGGAGGGTGGGACTGTGGCTTATTGGGCTTTGATAAGCTTTGATCAGATTGTGAATGTCCGTATGGCTGCAGATTTTGTCTTTAGTTTGAGCAGAAGGTGTAATGAACTAGGTGTTAGAATGGCCGGACAGACAATAGTTCCTCCCCTCTTGCTCAGGCCGGAGGATCTTGAGAGCTCAAGACTCGAAGAGTATCTGAGACTTGTCCATGATCAGGCATCTCAAGCCATTCGTACCATCAACCAAGGTGAGGCAGGACAATTACAACTTTTAGTTTGTGTAATGGCTGAGAAACATTCTGCATATGGGGAGCTGAAGAAGATTTGTGAGACCCAGATAGGCATTGTGACACAGTGTTGTCTGTCAAAGCACGTGAAACAGTGCAAATCTCAGTACCTGGCAAATTTGGCTTTGAAAGTGAATGCAAAGGCGGGTGGGAGAAATGTTACATTGGCACTGGAGCTTCCTCGGATGTGTTCCGTGTTCAATAGACCCACAATCATATTTGGGGCAGATGTCACCCATCCATCTCCAGGTGATGATACAGGACCCTCCATTGCTGCTGTGGTGGCTAATATAGACTGGCCATCTGCCAACAGATATATAGCACGAGTTCGTGCTCAAGCGCACAGGGAGGAGATAATTGAGAACCTGCGGGAGATGGTCCAAGAGCTCTGGCAGGAGTTTTGTGAGAAGACAGGGAGCCGGCCAGACCGTGTTATCATGTTTAGAGATGGTGTGAGCGAGGGCCAATTTGATGAAGTTTTACAGAAGGAGGTGGTGGTATTAAAGGAAGCGTTTGAAGAGGTAGGAGGACCGGATTATAGGCCCTTGATCACATGGGCAGTGGTTCAGAAGAGGCATCATACCAGGTTATTCCCTGCTGACAGATACAAGGATAAAAACAACAATATCTTACCTGGAACTGTGGTTGACTCAATCATCACACACCCGAGGGAGTTTGATTTCTTTCTGTGTAGCCATGCTGGGATTCAGGGCACAAGCAGGCCTACACATTATCATGTGCTTTGGGATGAAAACAATTTCAAGTCTGATGATCTGCAGGAGTTGGTGTATAATCTGTGCTATACCTATGCTAGGTGTACTCGTGCTGTTTCTGTTGTTCCCCCAGCTTATTATGCTCACCTTGCAGCTTACAGGGCTCGCCTCTATGTGGATTCACTGAGTGGTTCTGATACTTCCCCAGGAGGGGGTTCTGATTCTGCTCCTCTCCGGGGTGTGCGTTCTGGGACTGCATCGAGTGGTGGGGCTGAGAGCTCTAGAGCTTCTGCCCCTGTTGTCCGGCCTCTCCCTCGTGTGCAACGAAATGTACAGGAAGTCATGTATTTCTGTTGA
>Acam39812
GACAGAAACAGAGACAGGGACAGGGACAGAGATAGAGATAGAGATAGGGATAGGGATAGCGATAGAGATAGGTATAGAGATAGAGTTAGAGAAAGAGATAGCGAAAGAGATAGCGAAAGAGTAGGGGTTCGTAGACATGGTGTTCGAGGCCCACAGTCTACAATTACTACTGATACCACCACTTCTGGCTATGGTCATAGAGGCTACAATAGTGTCGGTGAAAGTTCTCGGCCTGGTGATCAAGGTAATGCTCCTCAAAGTCTAGGTGAAGGTAAAGGTGCAGGATTGTCTATCTATGGCTATGGTGGTAGAGGAGGAGAAAGAGGCAGAGAAATAGAAAAAGGAGGAGTTCGAGGTGGGAGAAGTAGCCGAGGAGGGGGCGTCCACCAAAGGTTCAATTTGGATCAATATCATCGCGCTGAAGGTGGACATTATCGAGGGGAAGGCGGACATAGCATCTCTTCGGTCAGCTCTGATGGCTACCGCTCCGGCATGGCTTCATATCCAGGTCAACAACCTAGAACAGTACCCATTCAAGAGAGAAAAGCTGATTTTCTTCTTCAGCCTCCACCGTTGTCTCCAAGGCCAACTGTTGTAGAGAAAAGAACAGAAGAAACTGGAGGTTCAATTTCGGCATTAAAGCTTGTGCCACCAAGAAGACCATATCCTGGAAAGGCTGGTATAATGTTAAAAGTTCAGGCCAATCATTTTAAGGTAACTTTTCATCCTGGAGAGAACATCTACCAATATGATGTAGATATCAACCCTAAGATCTCGTCCAAAGGCATGGCACGAATGCTTGAGCGTCAACTCATAGAAATTTATGCATCTGAGCTCAATGGTAAGCTCCCAGTCTATGATGGAAGCAAGAGTATGTATACACATGGACCTCTTCCTTTTCAACACCGTGAGTTTGTGGTCACTCTTGCCGAAGATAGAGGTACTTCAGGACGAGAGAAGAAGTTCACGGTGACCATCCGCCATGTATCCACTCTCAATAGGAATAACTTGGAGGATTTCTTGAAAGGGAAGCCTGTGCCAACCCCTCAGGATCATCTCCAAGCACTGGATGTGTTGCTACGAGAGCATCCAGCCCTCCATTTCACATCAGTTAGCCGATCTTTCTTTAAGAAGGAGCTTGGTAGTGCCCCTTTGGAAGGAGGGCTTGTGGCAATAAATGGATTCTACCAGAGTCTTAGGCCTACTCACAATGGATTGCAGCTAAATGTAGACTTATCAACTACGGCATTTCATGCTAGTATTCCAGTGATCGATTTTCTGAAAAAGCAGTTCAAGAACTTTGATCCACGTTATAGACTCACAGATGTTGTCCGTTTGAAGGTGAAGAGAGCATTGTCTCGATTGAAGGTGCAAGTTATTCATAGGCAAACACCGAGACGGTATCGAATCTCTGGGCTATCCACAGGTCCTACGAAGGATTTGAAGTTCCCAATGGAAGGTGGTGAAGAAATGCGGGTTGTAGATTACTTCAAAGCTACATATAATTGTGTCATTGAGTATCCGGAGCTCCCCTGCTTGCAAGTTCAAGCTAATAAGGCAAGTTACCTTCCGATGGAGGTGTGTGTGATATGTGATGGGCAGAAGTATGGTGGAAAGCTAAATGATCGGCAAACTAAAAATTTAAGAGATCTTGCATGTGTCTTGCCGAGGGTGCGAGAATCGAAAATCCTCAGTATTATGAATAAAGATGATGGTCCCGGCAGGGGAGAGCATGTATTGAATTTCGGGGTAGAGGTTGTTTCTGATATGACTCTAGTGAATGCAAGGCTTCTTCCACCCCCAAGGCTCCGATATGGAGATCAAGGGAAAATTACTGAGATAACACCGAAATTGGGTGCATGGAATCTGTTGAACTCGTGTGTTGTAGAGGGTGGGAGTGTAGCGTACTGGGGTTTGATCAGTTTTGATCAAGACTTTGATCGATATATGGCCAATGATTTTGTCTTGAATTTGAGTCGAAGATGCAATGAACTTGGTATTCGGATGGCTGAACAAACTATAATCCGGCCGTTCTTGTGCAAATGGGAGGATCTTGAGAGCCCGAAACTTGAGAAGTATTTGAGACTTATCCATGAGCAAGCATCAGAAGCAATTCATAACATTAGTGGAGGGCAAAGGTCGCAGTTGCAGTTACTTGTTTGTGTAATGGCTGATAAGCATCCAGCGTATGGTGATTTGAAAAGGATTTGTGAGACCCAGATTGGCATTGTGACACAATGTTGTCTTTCAAAACATGTGAAACAAAGGAGATCACAGTATCTAGCCAATCTGGCCTTGAAAGTGAATGCCAAAGTGGGTGGACGGAATGTGACATTGGCGGTTGAGCTTCCGAGGATGTGTTCAGTTTTTGATAAGCCGACAATCATATTCGGTGCTGATGTTACACACCCATCTCCAGGTGATGATGCTGGACCTTCAATAGCTGCTGTTGTGGCAAACATTGATTGGCCCTCAGCAAACAAATATATTGCTAGAGTGCGAGCTCAAGCTCACCGGGAAGAAATCATTGAGAACTTGCAAGAAATGGTCGAGGAGCTTTGGCATGAGTTTTGTGATAAGACGGAGAGTCGTCCTGAGCGAGTTATCATGTTCAGGGATGGTGTAAGTGAAGGGCAATTCGATGAAGTGTTACAGAGAGAAGTGGTGGCTTTGAAAGATGCATTCGAGAAGGTTGGAGGACGAGATTACAAGCCCTTGATCACATGGGCAGTCGTTCAGAAGCGGCATCATACTCGCCTCTTCCCGGCTGATGCTGAACACAAGGATAAGAACAACAACATCTTGCCAGGAACAGTGGTTGACTCGACAATAACCCATCCCAGAGAGTTTGATTTCTTCCTATGTAGCCATGCAGGGATCCAAGGTACAAGTAGGCCCACACATTACCATGTGCTATGGGATGAGAACGATTTCAATTCTGATGATTTGCAAGGGCTTGTTTACAACTTATGCTACACGTACGCAAGGTGTACACGGTCCGTCTCGGTGGTTCCACCTGCTTATTACGCTCACCTTGCAGCATATCGAGCGCGCCTTTATTTAGATTCGTTGGGTGGTTCTGATACCTCAATGAGAGGTAGTGGTTCAGATTCGTTGTCATTTCGAGGGATGAAATTTGGATCGAGTAGTGGTGGCAGTGGCGGCGGGAGTTCTAGAGCCAGTGCACCCACCATTCGAGCTCTCCCCCGAGTTCAAAGAAATGTGCAAGAAGTCATGTACTTCTGTTGA
>Smlm159283
GTAGTCGCAGAAAGCTCTGGACATGGCTCCTTCAGCAGCAGCAGCAGCAGCAGCAGTAGCTACCATCGTCTTCCTGCTCCGGCGGCGCCATATCCGGGTACCCCGGCGCATTCTGTTGGAGATATTGGACAACCCAGTCGAGGAGAAACCTCATCTTTGCCTCTGGTGTTACCTGCAAAGGCCCCAGTTCGAGCGACCACCCCGAGAATAACAGAAGCAGGAAGTTCTTCCAAAGCGGCTGAAAGAACCGCTGCATCATCTTCCTCACTATCAACATTGAAGCTTGTTGCTCCAAGCAGACCAGGTCCAGGAAGGGAAGGGCTTCCTATACAAGTGGAAGCCAATCATTTTAAGGTCATTTTCCATCCCGGTGACAACATATACCAATATGATGTGGATATCACACCCAAAATTTCTTCCAAGTGTGTTGCACGCATGCTGGAGCGTCAGCTGACTGACACGTACAGGTCCGACTTCAATGGCAAGCAACCAGCCTACGATGGCAGCAAGTGCATGTACACCCATGGCCCTCTTCCATTTCAGCACCGAGAATTTGTTGTCATTCTTGCCGAAGATAAAGGAACCTCTGGCCGAGAGAAAAAGTTCACGGTTTCTATTCGCCATGTTTCCACCTTGAACAGAAATAACTTGCTTGAGTTCTTGAAAGGTAAGCAAGTGCCCACACCCCAAGAGCATCTTCAAGCACTTGATGTCTTGCTCAGAGAGCATCCTGCCCTTCATTTTATATCAGTTAGTAGGTCATTCTTTAAAAAAGAACTTGGAAGTGCTATGTTGGAGGGAGGGCTAGTAGCCATCAATGGATTTTACCAGAGTCTGCGGCCCACTGAGGATGGGTTGAAGTTGAACGTCGACTTGTCGACAACTGCCTTTCATGACAGCATTCCCGTCATAGATTTCCTGGACAGCCAGTTCAAGGGCTTCGATCCACGTCATAGGCTGTCTGATCTTGTTCATATGAAGGTGAAGAAAGCATTGGCTCGCCTGAAGGTGCAAGTCATTCACAGACAGACACCAAGGAGATACAGGATATCTGGTTTATCAGCTGTTCCAACAAAGGACTTAAAGTTTCCTGTTGAGGGAGGAAAGGAAATGCGGGTTATGGATTATTTCAAGGCTACATATAACTGCATTATTGAGTATCCCGAGCTCCCTTGCTTGCAAGTTCAAGCCAACAAGCTAAGCTACCTTCCGATGGAAGTCTGTGTGATTTGTGATGGCCAGAAGTATGCAGGAAAGCTGAACGATAGGCAGACCAAGGACCTTAGACGATTAGCTTGCGTCTTGCCCGACAAGCGGAAAAACAGGATCTGCACCATTATGGATAAGCCAGATGGTCCAGGCAGAGGGGAGCATGTGCAAGATTTTGGTGTACAGGTCGTTCCCGAACTCACAACAGTCAATGCTAGGCTTCTTCCTCCACCGAAGCTCAGATACGGGCATCAAGGTAAGGTGACCGAAATAACACCTAGCAATGGTACGTGGAATCTCCTGAACTCTTGCGTTGTGGAGGGTGGGAATGTGACGTACTGGGCGTTGATCAGCTTTGACCAAAACTTCAAGCATAACTCGGCTCGTGAATTCGTCTCAAGCTTGAGCAGAAGGTGTAATGAGTTAGGTGTGACGATGGCTGAACAGACCATAATTCCTCCACTCCTCTGCAGACGGGAGGATCTTGAGAGTCCAAGGCTAGAAAAGTATTTGAGACGCGTGCACGATGATGCCTCTCAAGCTATCTATAACGCCAGTGGAGGTCAGACATCGCAGTTACAACTTCTAGTTTGCGTCATGGCTGAGAAACACCATGCCTATGGGGAATTGAAGCGAATTTGCGAGACGCAGATTGGGATCGTCACCCAATGTTGTCTCTCGAAGCATGTGACGCAGTGGAGGTCCCAGTATCTAGCGAATCTGGCCTTGAAAGTGAATGCGAAAGTGGGTGGACGGAACGTGACATTGGCAGATGAACTTCCTAGGATGTGCTCGGTATTCAATAGGCCAACCATAATATTCGGTGCAGATGTTACCCATCCATCTCCAGGTGATGATTCAGGCCCTTCCATAGCTGCTGTGGTGGCCAACATAGATTGGCCCTCTGCCAATAAATATGTTGCAAGGGCTCGTTCCCAAACGCATAGAGAAGAGATCATCGAAAACTTGCAAGAGATGGTGGAGGAATTATGGCACGAGTTTTGTGAAAAAACAGGGAGCAGGCCAGACCGTGTCATCATGTTCAGAGATGGTGTAAGTGAAGGACAATTTGACGAAGTCTTGCAGAAAGAGGTTGTAGCTTTGAAGGATGCATTCGAAGAGGTGGGGGGCTCAGATTATAAGCCTTTGATCACATGGATGATAGTTCAGAAGAGGCACCACACACGGCTGTTTCCAGCTGATAATAACAAGGATAAAAACAACAATATTCTGCCAGGCACGGTGGTAGATTCGACAATCACACATCCAAGAGAGTTTGATTTTTTCCTTTGCAGTCATGCTGGGATACAGGGAACCAGCAGGCCGACACATTACCATGTACTTTGGGATGAGAACAATTTTAAGTCTGATGACTTGCAGGGTTTGGTTTACAATTTGTGCTATACCTATGCTCGATGTACAAGAGCTGTCTCTGTTGTCCCCCCAGCTTATTATGCTCATCTTGCAGCCTACAGAGCTCGGCTTTATAATGATTCCACAAGTGGGTCCGATACCTCTCTGAGAGGAGGTTCAGATTCTATGTCTTACAGGAGCACGAGATTTGGAACTTCGTCAAGCAGCGGTGTTGGAAGTACTCGAACCAGTGCGCCTGTTGTGAGACCTCTTCCTCGTGTGCAGAGAAACGTGCAGGAAGTTATGTATTTCTGCTGA
>Scum7182
GCTCTTGACGTCTTGCTCAGAGAGCATCCTGCTCTTCACTTCATATCAGTGAGCAGGTCATTCTTCAAAAAGGAACTTGGAAGTGTCAAGTTGGAGGGAGGGCTCGTAGCAATCAATGGATTCTACCAGAGTCTGCGACCTACAGAGGATGGGTTGAAGTTGAACGTTGACTTATCTACCACCGCCTTTCATGACAACATTCCAGTCATAGAATTCCTGAACAGTCAGTTTGCAAGCTTTGATCCACGTAGGAGGTTATCTGATCTTGTCCACATGAAGGTGAAGAAAGCATTAGCTCGCCTAAAGGTACAGGTTATTCACAGGCAGACACCTAGGCGGTATAGAATATCTGGACTATCAGCTATTCCAACAAAGGATTTGAAGTTCCCTGTTGAAGGAGGAAAGGAAATGAGGGTGATGGATTATTTCAAAGCCACTTATAATTGTATAATCGAGTACCCTGAGCTCCCATGCTTGCAAGTTCAAGCCAACAAACTCAGCTATCTTCCAATGGAATTTTGTGTGATCTGCGATGGACAGAAGTATGCGGGAAAGCTGAATGATAGGCAGACTAAGGAGCTCAGACGATTAGCTTGTGTCTTGCCTGACAAGAGGAAAAACAGAATTTGCACAATCATGAATAAGCCAGATGGTCCAGGCAGAGGGGAGCATGTTCAAGACTTTGGTGTACAGGTTGTTTCCAAATTGACGACAGTCAATGCGAGGCTTCTTCCCCCACCGAAGCTTAGATATGGAGATCGAGGGATGGTGACAGAAATAACACCTAGCAATGGTTCATGGAATCTGCTCAACTCTTGTGTCGTTGAGGGCGGGAACGTGACTTATTGGGCCTTGATCAGTTTTGACCAGAATTTCAAGCATAACTCTGCTCGTGAGTTTGTCTCAAGCTTGAGCAGGAGGTGCAATGAATTGGGTGTTACGATGGCTGAACAAACCATTATTCCTCCTCTCCTGTGCAAAAGGGAGGATCTTGATAGTCCAAAGCTGGAAAAATATTTGAGACGTGTACATGATGAAGCATCTGAAGCGATCTATAACGCCAGTGGAGGTCAAACATCACAATTGCAGCTTCTTGTTTGTGTCATGGCTGAGAAGCACCACGCATATGGGGAACTGAAAAGAATCTGTGAGACCCAGATTGGCATCGTCACACAGTGTTGTCTGTCAAAACATGTGACACAGTGGAGGTCCCAGTACCTAGCAAATCTGGCCTTGAAAGTGAATGCGAAAGTTGGTGGGCGAAATGTCACATTGGCAGATGAACTTCCCAGGATGTGCTCGGTATTCAATAGACCAACCATAATATTTGGTGCAGACGTTACACACCCATCTCCAGGTGATGATTCAGGGCCATCCATAGCTGCTGTGGTAGCCAACATAGATTGGCCTTCTGCGAACAAATATGTGGCAAGAGCCCGATCTCAGACTCATAGGGAAGAGATAATTGAGAACTTGCAGGAGATGGTCGAGGAACTGTGGCATGAGTTTTGTGAGAAAACAGGAAGCAGGCCAGACCGAGTGATCATGTTCAGAGATGGTGTAAGTGAAGGGCAATTCGATGAAGTCTTACAGAAAGAGGTTGTAGCTTTAAAGGATGCACTTGAAGAGGTGGGGGGATCAGATTATAAGCCTTTGATCACGTGGATGATAGTTCAGAAGAGGCATCACACGAGGCTATTTCCTGCTGATAACAATAAGGATAAGAACAACAACATTCTGCCTGGCACAGTGGTGGACTCAACCATCACACATCCCAGAGAGTTTGATTTCTTTCTCTGCAGTCATGCTGGGATACAGGGCACTAGCAGGCCTACGCATTACCATGTGCTTTGGGATGAGAACAATTTCAAGTCTGATGATTTGCAGGGTTTGGTATATAACCTATGCTACACCTATGCTCGATGTACAAGAGCTGTTTCAGTTGTACCCCCGGCTTATTATGCCCATCTTGCAGCCTATAGAGCTCGGCTATACAATGACTCCACTAGTGGGTCTGATACTTCTTTGAGAGCAGGTTCAGATTCTCTGTCTTATCGGAGTACAAGATTTGGAGCTTCATCTTGTGGTGGTGTTGGAAGTTCTCGGACCAGTGCTCCTGCTGTGCGGCCTCTTCCTCGAGTGCAGAGAAATGTGCAGGAAGTTATGTATTTCTGCTGA
>Ljam25183
AGGCCCTTGCCTGGGAGTGCGGGACGGAGAATAAGTGTTCGAGCAAATCATTTAAAGGTAACCTTTCATCCTGGTGACAACATCTACCAGTATGACGTTGAGATTACACCAAAGATCCCTTCGAAGAGCATTGCACGCATACTTGAAAGGCAGCTCATAGATGTCTATCAGTTGGAGTTCAATGGAAAGCTCCCTGTGTATGATGGAAGCAAGAGTATGTACACCCATGGGCCTCTGCCATTTGAGCAGCGAGATTTCTCTGTCATCCTGTCTGAAGAGAAAGGAGTGTCTGGTCGAGAACGGAGGTTTACCTTTGCCATTCGCCATGTCTCTACTCTAAACAGGAATAATCTACAAGACTTTCTTGCAGGCAAGCAGGTACCTACTCCTCAAGAGCATCTTCAGGCACTAGACGTTCTTTTGAGAGAGCACCCGGCTCTGCATTTCATTCCTGTTAGCAGGTCATTTTTCAAGAGTGACCTAGGGATCATGGCCTTGGAAGGAGGACTTGTTGCACTGAATGGATTTTATCAAAGCCTTCGGCCTACCAAGGAAGGTTTGCAGCTTAATGTTGACTTGTCAACAACAGCTTTTCATGCTAGTATCCCAGTTATCAATTTTCTGACTGAACAGTTTAGGAATTTCAACCCTGCTGTACGACTATCAGATTTGATGCGTCTAAAGGTTAGGAAAGCTTTGGCCCGATTGAAGGTACAGGTGAAGCACAGACAAACACCACGTAGGTACAGGATATCTGGACTCTCTTCCTCCCCAACGAAGGATCTCAAGTTCCCCTTGGAAGGGGGGGAGGAAATGTCTGTGGTGGATTACTTCAAGGTTACGTACAATTATGCTATTGAGTTCCCTGAATTACCGTGCTTACAGGTTCAAGCAAACAAGTTGAGTTTCCTTCCAATGGAAGTATGTATTATTTGCGATGGACAAAAGTATGGTGGCAAGCTTAATGACAAGCAGACCACTAACTTGAGGAGATTGGCTTGTGTTCTGCCGAGAGTTCGTGAATCTAAAATTGTGGGCATCATGCGCAGAGATGATGGTCCAGGCAGAGGGGAGCATGTTTCAAATTTTGGTGTGGAGGTGGCCAAGGAATTAACTGTGGTGCAGGCTCGCTTATTACCTCCTCCAAAACTTAGATATGGGGATGATGGGGAAGTCACAGAAATTGTCCCCAGTGGAGGCTCTTGGAATTTGTTGAACTCATGTGTCGTGGAGGGAGGCACTGTTGCACACTGGGCGCTGATAAGTTTTGATCAGAGCATTAACTTCCATGCTGCTTCTGAGTTCATCTTTAGTTTGAGCAAGCGTTGCAATGAACTAGGTGTAAGGATGGCTCAAGAAACAGTTGTAGAACCTCATTTGCGCAGGTTGGATGACCTTGAGAATCCCAGGCTTGAGAAGAACCTGCGATATGTGTGCAATCAGGCTTCTCAAGCAATCCGTGACTTGACACATGGTCGAAGTGGTAATTTGCAATTGCTAGTCTGTGTAATGGCTGAGAAACATCCAGCATATGGGGAGTTGAAAAGGATTTGTGAAACACAGATAGGTGTTGTGACACAATGCTGTTTATCTAAACATGTGAAGCAACGCAAGTCTCAATATTTGGCAAACCTTGCTTTGAAAGTAAATGCCAAGGTGGGTGGAAGAAATGTTACATTGGCTGTTGAGCTTCCAAGAATGTGCCATGTTTTCAATCGTCCCACTATCATATTTGGCGCAGATGTCACTCATCCACCTCCAGGTGATGATGGGGGTCCATCAATTGCAGCTGTGGTTGCAAATATAGACTGGCCATCTGCAAATAAGTATATAGCAAGAGTTAAAGCTCAGGCACACAGGGAAGAGATCATTGAAAACCTGAAAGAGATGGTTAAGGAACTCTGGCATGAATTTTATGAAAAGGTAAGGTGCAGGCCAGATCGTGTGATTATGTTCAGAGATGGTGTCAGTGAAGGCCAGTTTGATGAAGTTCTGCAAAGAGAAGTAGTTGCTCTGAAAGAAGCCTTTACAGAGGTAGGGGGGCCTGATTATAATCCCTTGATTACTTGGGCCATTGTTCAAAAGAGGCACCACACTAGGCTGTTCCCAGCTGATGGGTTCAAGGACAAAAACAACAATATCCTACCCGGGACTGTTGTTGACACCACTATTACCCATCCGAGAGAATTTGACTTTTACCTATGCAGTCATGCTGGTATACAAGGCACTAGCAGGCCTACACATTACCATGTCCTTTGGGATGAG
>Vstm42139
GGAAGGGGTAGGGGTGGAAGAGGCAGGGGAAGAGGAGGCGGAGGCTATGATGCGTTCGATGTTGAGAGCGAGCCAAGCAGCAGCGGAGGATCGCGAGGTCGAGGGTATTACGAGTCTGAAGCAGGAAGCAGTTCCGGAGGCGGAAGGCGAGGAGGAAGGGGTCGTGGTGGCAGCTATCAAGCTCAGGGATCGTGGGCATCTCCCGCACCCCCCCTGACGGACCTCCTTCCGGGCTTTCCCGGATTGTCTCTTGAAGAACAGCAGCCTCCGCCTCTTCCCAAGGAAGAAGTGATCACGGAAGATGTTACCATTGAGCCGTCGTCTGTACCGACATCTAGTACCAAGAACCTTGTTGCTCCGAGAAGGCCTAACTCAGGAAGTCTCGGTCACAGCGTTGTGGTTCGAGCGAACCATTTTGTCGTCAAATTCAAACCTCGCGACAGCATATATCAGTATAGCATTGAAATTACACCGAAGATCTCCAAAGCGATGGCAAGAGTTTTAGAAAAGAATTTGATTACAGTGCATCGAGCCGAATTCGCAGGCAAGCTTCCTGTATACGACGGCAGCAAATGTATGTATACTGTTGGTGCATTGCCCTTCGATCATCGGGACTTCAGTGTCGTACTCCCGGATGAAAGGGCACCGTCGGATGCGCCAACTGGCCTGGAGAAGAAGTTTACCGTCTCAGTTCGGCACGTCGCAACACTTAATCCTAAAAACTTGGAAGATTTTCTTTCCTGTCGGCAATCGTCCACCCCTCAAGAATTTCTCCAAGCTTTGGATGTCGTTCTCAGGGAGCATCCAGCTCTTTATTATATTCCTGTTAGTCGATCGTTCTTCAATAAGGAACTGGGAAGCGAGAATCTTGGTGGTGGTCTTGTTGCCTGGAACGGTTTCTACCAAAGCCTTCGGCCAACCAGGCAAGGGCTTGCCTTGAATGTTGATTTGTCGACAACGGCATTTCACGCTAATATCCCTGTAATCGATTTTCTTCAACAGTACTTTGATAGAAGGTTCGATCCACGCGATCGTCCTTCGGATGCCATTCGTACGAAGATAAGAAAAGCGCTTGTGCGCCTGAAAGTGCAGGTCGTTCACAGGCAAACGCCTCGGAAGTACAGGATCGCTGGATTGTCCACTATTCCCACGGGGGAATTAAAATTTCCTTTGGAAGGGGGAGAGGAAATGCGGGTTGTGGATTACTTCAAGCTCACGTATAATTACGACATCAGGTATCCCAACTTGCCGAGTCTGCAGGTGCAAGCCAACAAGCAGAGCTATCTGCCTATGGAGGTCTGTACAATCTGTGAGGGCCAAAAGTATGGCGGTAAGCTGAACGAGAAGCAAACCACAAATCTACGGTCCCTCGCTTGCCTTAAACCCGCCGTGCGAGAACGAAGAGTGATGAGCATCATGGCCAGGGAGGATGCTCCTTGCAGAGGTGAGTACGTTACAGATTTTGGCCTGGAAGTGTCGACCCAACTGACTGTTCTTCGTGCCCGGCTTTTACCTGTCCCCAAACTGAAGTATGGTGAACAAGGGCAGCAAAAAGAGATAACTCCAAACATGGGAGCGTGGAATTTGATGAATGCCAGTGTCGTGGAGGGTGGGACGGTGGCCTACTGGGGTTTGATAACGTTTGATAACAGAATGCACCCCCAAACAGTCGATGATTTCATCATTAGCCTGAGCAGAAGGTGCAACCAACTTGGTGTTAAAATGGAACCAAAGACAATCGTGCCTCCAGTCTTCCGCAGATATGAGGATCTAGACAATCCCTCAAGACTCGAAAACAGCCTTCAGTTTGTTCATGACCAAGCATCTCAAGTCATTCGCAGATCGACTCAAGGTCAGGCTGGCCATCTGCATTTACTTGTGTGCGTCATGCCAGACAAACATCCAGCTTATGGAGAGTTGAAGAGAATCTGTGAAACTCAGATTGGTATTGTTACACAATGTTGCTTGTCAAAACACGTTAATAATCGAAATGACAGAACCAAATCCCAGTATCTAGCAAATCTTGCTTTGAAGGTAAATGCCAAGGTGGGTGGTAGGAATGTCACACTGGCGTTAGAGCTGCCAAGACTCTGCCCCATATTCAATCAGCCAACAATTATATTTGGTGCAGATGTTACTCATCCACATCCAGGTGATGATACTGCTCCATCTATTGCTGCTGTTGTTGCCAACACAGATTGGCCATCTGCAAATAGATATATAGCTAGAGTTCGGTCTCAAGGTCACAGAAAGGAAATAATAGAGAATTTGAAGGAGATGACACAGGAGCTTTGGCGAAAGTTTTGTGAGGTCACAAGGACTAGGCCAGAAAAGGTCATTGTGTTCAGGGATGGTGTTAGTGAGGGACAGTTTGACAAAGTCTTACAAGTGGAGGTATTAGCATTAAAAGAAGCTTTGAGAGAAGTGGGTGGGCCTGACTATAAGCCCTTGATCACATGGGCAGTTGTTCAGAAGAGGCATCACACAAGGCTTTTCCCTGGCGACAACAATATGGATAAGAGTGGTAATATCTGTCCCGGAACAGTAGTTGACACAGTTATAACACACCCAAGAGAATTTGATTTTTTCCTTTGTAGTCATGCTGGTATACAGGGTACTAGTAGGCCCACGCATTACCATGTGCTTTGGGATGAAAATGGTTTCAAGGCAGATGAGCTCCAGGGGTTGGTCTACAATTTATGTTACACTTATGCCAGGTGCACACGCTCAGTCTCAGTTGTTCCGCCAGCTTACTATGCTCATCTTGCTGCTTATCGTGCCCGGCTTCATTTGGAATCAATGGGTGGTTCGGACACCACTTCACTCAGAGGTGGCCATTCTTCTGGTGGGGGCTCAACTTCAAGAGCTGCCGTTCCTGCTGTCCGCCCTCTCCCCCGAATACAACAGAATGTAGAAGAAGTCATGTATTACTGTTAA
>Vstm46736
GGAAACTACAATTGGGAAAGCCCAAGCAGCAGCAGCGGAGGAAGAGCACGAGGCTACGATGAAGAAACGGAGGCTGGTAGCAGTTACTGTAGGGGTAGCGGTGGGCGAGGACAAGCAAGAAGAGGACACGCAGGATCATGGTCTTCTCCTTTCACACCTACCTTGCCCGAGCCGCCTCCCTCCTTCTCCACATTGTCTCTCTCCAGCCCCCTCCCCATGCCTGAATCCTCTCCTGACGATTCAGAAATGGGTTTCTTCTTGCCTCCTGGTTTGATCGCTGAATCCAGCAATGTAGGCCCCATCGAGGACGATCGATCAATGACTGACATCCCCTTGGCCTCCAAATCCAATCTGGTTGCTCCCTCCAGGCCCGCTCCCGGGATTGCTGGACAGAGTATCCTTGTTCGAGCCAACCATTTCCTTGTGAAATATAGGCCCGTGGATAGTATCTGCCTCTACGATGTAGAGATCTCTCCTAAGATCTCCTCCAAGCTAATCGCCCGAACATTGGAGCAGCAGCTGGTAAATGTATACTTCTCTGAATTCAATGGGAAGCTCCCAGTTTACGATGGGAGCAAAATCATGTACACCTCGGGGCCATTGCCCTTCAAACATCGAGACTTTAGTGTGGTACTCGCAGAAGAGAGAGGACCCACGGATCCACCTTACGGCAGGGAGAAGCCGTTCAGCGTTTCCATTCGTCATGTCTCAACGCTGGATTGCAGAAATTTAACGGAGTTTCTAGAAGGCAGGCAGATGTGCACTCCACAAGATCACCTTCAAGCTTTGGACATCGTACTTAGGGAACATCCATGTCGTCATTTCACGCCAGTGGGCAGGTCGTTCTACAATAAAGATCTTGGCAGTGGCGATCTTGAAGGTGGGCTTGTTGCCTGGAGTGGCTTTTACCAAAGCCTTCGACCCACAATGCAGGGCTTAGCGCTTAACGTGGATCTCACAACAACAGCCTTTCACGAGAGCATCTCTGTTATTGAATTTCTCAAGAAACAGTTCAGACATTTTGATCCATATACTAGACTATCAGAAGTTTCCCGTATCAAGGTCAAGCGAGCTCTTGTGAGGTTGAAGGTGCATGTGGTTCATAGGCAAACTCCTCGAAAGTATCGAATTTCGGGACTGTCCACTAGTCCAACGCGAGATTTGAAGTTCCCTTTGGAAGATGGAGAGGAAGTGCGAGTGATGGATTATTTTAAACTTACCTACCAGTATGACATCCAGTACCCCGATCTACCATGTTTGCAAGTTCGAGCCAACAAGCCCAGTTATCTCCCCATGGAGGTCTGCCTAATATGCGATGGCCAGAAATTTGGTGGTAAACTAAGCGACAGACAGACAACTAACTTAAGGACCTTGGCTTGCATTAGACCAACATTGCGAGAAGCTAAAATTAGGAGTATTGTGGCGAGAGAGGATGGTCCCGGCAGAGGGGAGTTTGTTTCAAACTTCCGTGTTGAGGTGGCCACTCGCTTGACTGTAGTACAAGCCCGTCTTTTACCTGCCCCAAAGCTAAAATATGGTGACCAAGGTCAAATTACAGAAATAGATCCCAAATTAGGAGCATGGAATTTAATGAACTCTTGTGTTGTGGAGGGAGCGAATGTGGCGTATTGGGCACTGATTAGTTTTGACAAGGCTGTTACTTTGAATTTGGCCAATGAATTTATCCATAGCCTGAGCAGACGGTGTAATGAATTAGGGGTAAACATGGCACACCGGACAGTTGTGCCTCCTGTTTTGCGGAGGGTGGAGGATCTTGATAGCCTGAGACTGGAAAAGAGTCTGCGTTATATATATGAGCAGGCTTCTAAAGCCATTCAAAACCAAAACGAAGGTCAGGCGGGACAATTGCATTTGCTAGTTTGTGTCATGGCTGAAAGGCACCCAGCTTATGGGGAGTTGAAACGAATTTGTGAAACCCAAATAGGCATAGTCACACAATGTTGTCTTTCAAAACATGTGAGACAATGCAAATCCCAGTATCTGGCAAACCTTGCTCTAAAAGTCAATGCCAAGGGTGGTGGTAGAAATGTTACATTGGCCCTTTCACTTTCTCGAATGTGCCCTGCTGTATTCAGTCGGCCAACAATCATATTTGGGGCAGATGTCACACATCCACATCCAGGTGATGATGCAACACCATCTATTGCTGCTGTGGTTGCAAATACAGACTGGCCTTCTGCCAATCGATATGTTGCAAGAGTTCGAGCCCAAGCTCACAGGAATGAGATAATAGAAAACTTGAGGGAGATGGTCCAGGAGCTGTGGCATGAATTCTGTGACAAGACCGGGAGTAGGCCAGATCGAGTTATTATGTTTAGAGATGGTGTCAGTGATGGACAATTTGACATGGTTTTGCAGAAAGAGGTCGTGGTTCTGAAAGATGCTTTAAAAGAGGTGGGAGGAGTGAACTACAACCCATTGATTACTTGGGCTGTAGTTCAGAAAAGACATCACACTAGGCTATTCCCTGGCGACAGTTTCAAGGATAAGAATAACAATATTCTCCCAGGTACGGTGGTTGACACAGCTATAACACACCCAAGGGAATTCGATTTCTACCTTTGCAGTCATGCTGGAATCCAGGGCACTAGTAGGCCCACGCATTACCATGTGCTTTTAGATGAAAATAATTTTAAATCTGATGATCTTCAGGGTTTGGTTTACAATCTATGCTATACATATGCCAGCTGCACTCGAGCTGTCTCTGTTGTTCCACCGGCATACTATGCTCACCTTGCAGCCTATCGTGCACGCCTCTATCTAGAATCATTTGGAGGTTCTGACACAGCTTCCCTAAAAGGGGGGCAGTCTGGGATGCTTCTAACTGGTGTGAGTTCAAGAAATACTGCTCCTGCAGTTAGGCCTCTTCCTCGAATTCAGCGAAATGTAGAGGAAGTGATGTACTATTGTTAA
>Dpem10054
ATGTCTCCCCGTCGTGCTCCTCAGCTCGTCGATGCTTTTTTTCCTGATAGCCTTAGCATCCCTCAGCAGGAGGAAATCGATGCTTCTTCTCCTGATAGCCTTAGCTTCCCCCAGCAGGAGGAAATCGCTGCCCAGCAGCCCTCCCGTGGTGGTGGCGGTGGTAGTATTGGCAGAGCTGGACGGCGGCAGGAGCAGCATCAGTACCAGTATCGTGGACGCGGACCAGGTGGTGAGCGGGCTCGTGGGCGAGGTGGGTTGCAACAACAGTTGCCGCAACATGTAGAGCAAGGAACAGGAAGGAGACAAGATATTCAGCAAGGATATACAGGAGGATGGAGAGGAATTGGGCATCAACAAGGTGGTCGGGCAAGGAGAGAAGAATCTGCATCGTCACAAGACTGGAGGGTAGGGGGCGGGTCTCAAGGATATCGAGGGCACATGGGCGGCGACCATGGAAGGAGTAGAAGAGGTAGGATTGAAGATCAAGGGGCGAGCAGCAGCAGCAGCGGCGGAGGAAGAGGGCGAGGCTATCACGAACAGGAAGAAGGAGCAAGCACCAGCAGCAGCGTATGGCGAGGAAGGAGAAGAGGATCGCGGCCATTCTCTGCGTTTCCGGAGCTGCACTCAAGCTTCCATGGATTGTCACTAGAAGACCCACAATCGGAATCATCTCCTTTGCCATTGTCAGCCGATGTTACTGCACTATCAAGCGAAAGTAATGTGCAAAGAAGCATCGTCGCTGCAAGCTCCATCGAACCCATGATTGCTCCCAACAGACCTGCTCCCGGTACAGAGGGAAGAGTCATCCATATCCGAGCTAACCATTTCTTCGTCCGTTTCAAGCCCGACAACATCATCTACCATTACGATGTAAAAATCTCCCCAAACCTCACTTCCAAAGTCATTGCCCGAGCTCTCAAGCGAGCGTTGCTCTCTGAATACAGCTCCGATTTCGATGGTAAGCTTCCTGTCTACGATGGCAGCAAGAGCATGTACACAGCCGGGCCACTGCCTTTCCAACAGCGGGAGTTTTGTGTCACACTCCCCGACCTTGGATCGGAGGAACCTTCCTCGCGCAGGGAGAAGAACTTCAATCTGTCCATCCGTCATGTATCGACGCTGAATCGCACCAACCTGGAAAATTTCCTGGTGGGTCAGCAAGTTTCCATACCGCAAGAGCATCTCCAAGCTCTGGACGTCCTTCTCAGGGAACATCCGTCGGAGAATTTCATCTCTGTCGGCAGGTCGTTCTACAAGAAGGAATTGGGTAGTGCCCAGCTCGAGGGCGGCCTCATTGCGTTGAATGGTTTCTATCAAAGCCTTCGACCTACCATGCAAGGACTTGCTCTCAATATTGACATGTCTACTACGGCCTTCCACGACAGTATCGATGTTCTCGATTTCCTTAAGCAGCAGTTCAAGCACTTCAATCCGCACGATCGCCTCCCAGATGCAGTCCGTCTGACGGTGAAGAAAGCCCTTGTGCGGTTGAAGGTACAGGTGCTGCATAGGCAAACACCTCGGAGGTACAGGATCTCAGGACTGTCTACACTTCCAACTCGAGATTTGAAGTTTCCTTTGGAAGGGGGAGGGGAGATGCGGGTTATGGATTACTTCAAGCTTACTTACGAATATGAGATCCAGTATCCTGAGCTACCGTCTTTGCAGGTTCAAGCTAACAAGCTCAGTTATCTCCCTATGGAGGTCTGTAGAATTTGCGATGGTCAAAAGTTTGCCGGCAAACTGAGCGAGCGACAGACAACCAACTTACGGGAACTAGCTTGCGTTAAGCCAGTTGTGCGAGAAGGAAAGGTTATGAGCATCATGGAAGGAGTTGATGGTCCTGGCAGTGGGAAGTTTGTTACCAACTTTGGTGTGACAGTGACCAAAGAGTTGACAGATGTACGTGCCCGTCTCTTACCTACCCCAAGGCTCAAATATGGTGAACAAGGTCAAGTGCAAGAGATAATGCCCCACATGGGAGCATGGAATCTGTTGAACTCCTGCGTTGTGGAGGGTGGGAATGTGGACTACTGGGCTTTGATAGCTTTTGATAAATTTCTTACTTTAAATGTTGTAAAAAATTTCATCTCTAGTCTGAGCAGCAGGTGTATAGAACTTGGGGTGCATATGGTTCAAGAGACAGTGGTTCCTCCAGTTTTCTATGGACGGGAGGACCTGGAGAATCCTAGACTTGAACAAAGCCTGCGATCCATTTATGAACATGCCTCACAGGCCATTCGCAGCAGAAACCAAGGTCAGGCAGGACGTCTGAAGTTGCTAGTTTGTGTCATGGCTGACAGGCATCCAGCCTATGGTGATTTGAAAAGGATCTGTGAAACTCAAATAGGCATTGTGACACAGTGTTGTTTGTCAAGGCATGTGAAACAATGCAAATCTCAGTATCTAGCGAATCTTGTTTTGAAAATCAATGCCAAGGCTGGTGGTAGGAATGTCTCATTGGCCCTTGAGCTTCCTCAAATGTGCCCAGTCTTCAGTCGACCAACCATTATATTTGGAGCAGATGTTACACATCCACATCCAGGCGATGATTCAGGTCCCTCCATTGCTGCTGTGGTTGCGAATACAGACTGGCCATCTGCAAATAAATATATTGCAAGGGTTCAATCTCAAACACATAGGGAGGAGATTATTGAAAACTTGAGGGGGATGGTCCAAGACCTGTGGCGTGAATTTTGTGACAAGACAGGGACTAAGCCAGATCGGGTAATCGTGTTTAGAGATGGTGTCAGTGAAGGCCAATTTGACCAAGTGTTGCAAAAGGAGGTGCTGGCATTGAAGGAAGCTTTGAAAGAAGTGGGAGGACCATACTACAAGCCCTTGATCACATGGGCGATTGTTCAGAAAAGGCATCACACGAGGCTATTCCCTCGTCATCATTGTGGGGATCGCAACAACAACATTCTACCTGGGACTGTAGTTGACACGAAGATTACACATCCAAGAGAATTCGACTTTTACCTTTGCAGTCATGCTGGAATACAGGGTACTAGTAGGCCTACGCATTACCACGTGCTCTGGGATGAAAATGGTTTTAATTCCGATGACCTCCAGGGAATGGTTTACAATTTATGTTATACATATGCTAGGTGTACTCGTGCTGTCTCTGTTGTTCCTCCGGCATACTATGCTCACCTTGCTGCTTATCGTGCACGTCTCTATCTAGAGTCACTGGGTGGTTCTGATACCACTTCCATTCGAGGTCATTTTGGGATGCTTGGAAGTGGTGAGAGTTCAAGAGCTGCTGCTCCTGCAATCCGGCCTCTGCCTCGAATACTGCGAAGTGTTCAGGAAGTCATGTATTATTGTTAA
>Dpem63675
AGGGGGCCAGATCAAGGAGGAGGAAGCAGAGGGGGAAGGAGAGGCAAAGGCAAAGGCAGGGGGAGCATCGATGATGAACCAGGAAGCAGTAGCAACAACAACAACAGAAGAAGCATCAGAGCAACAACTGGAGGAACTCGAAGCTCTGAAGAACAGCAGTCATGGCGAGGAGGACCAAGTTCTGAAGAACAGCAGCCATGGCGAGGACCACCAAGCTTTGAAGAACAACAGCTATGGCGAAGAGATCAGGGCGCGTCCTCACCTTTCCATCATCACCATCTTCCGTCCTCTCTTCTTCCTTCATCTCTTGCAGCTAACTCTTTGCACCACATTGCTTGTCTGTGCGCAGGATCATCATCATCTTCATCAAGCTTGTTTCTCCACAACCCATTGCTTGATCAATCGCCCTCCACCAATGCACCAGCATCGATCACGATCCAATCTTCCTATCATCCTCCCAACAGGCCTGCTCCTGGTAGACATGGCCGAAACATCCTCGTTCGTGCTAACCATTTCCTTGTCAACCTCAACTCTTCTGATTCTATCCACCAATACGATATCGAAATCTCCCCCAAAATCACCTCCAAAGATGTTGCCAGAGCTCTGGAGCGCGAGATGGTGGCTGTATATCGCTCTGTTTTTGCTGGTAAGCTCCCTGTGTATGATGGTGGCAAAGCCATGTACACATCTGGGCCTCTGCCATTCGAACATCACGACTTCCCTGTGACACTGCAAGATGAAAAAGGTGCATCATCTGATGCTCCTTCCCAAAGCAGAGACAAGACCTTTAGCATTACCATCCGCCATGTCTCCACACTGAATCGAAAGAACCTGACGCAGTTTCTCTCCGGTGCACAGGTACCCATTCCTCAAGAGCACATCCAGGCTTTGGACATCCTCTTCAGAGAAAATCCTACTCTCCATTTCATCTCTGTCAGCAGATCGTTCTACAAAAAGGATCTGGGTTGTGTTGATCTTGAGGGCGGATTGATTGCCTTGAATGGTTTCTATCAAAGCTTGCGACCCACGATGCAAGGGCTTGCTCTTAATGTTGATTTGTCCACCACAGCCTTTCACGACAGCATATTTGTGATCGATTACCTTAAGAAACAGTTCAGACAATTTGATCCACATGCTGCGTTAACAGAGGTGATCCTTATGAAGATTAAGAAAGCTCTTCATCGTTTGAAGGTGCAGGTGGTGCACAGGCAGACACCTCGGAAGTACAGGATATCAGGATTGTCCCCGAGCCCAACTCGAAATTTGACGTTTCCTTTGGAAGGAGGAGAGGAAATGCGGGTCATGGATTACTTCAAGAGAACATACAACTATGAGATCCAGTATCCTGAGCTGCCCTGTTTGCAAGTTCATGCCAACAAACTGAGTTATTTGCCCATGGAGGTATGCAAAATATGTGATGGCCAGAGATTTGTTGGCAAACTGAGCGATCGACAAACAACCAACTTAAGGAGACTGGCTTGCGTCAAACCCACAGTGCGTGAAGATAAAGTCAGAAGTATTATGTCCAGAGATGATGGGCCTGGCAGAGGTGCGTTTGCTTCAAACTTTGGTTTGGAAGTAGCTACTCAGTTGACTGTTGTTCGTGCCCGCCTTTTGCCTGCCCCCAAGCTCAAATATGGTGACCAAGGTAGAGAAAAAGAAATAGATCCCCACATGGGAGCTTGGAATCTGATGAACTCGTGTGTGGTGGAGGGAGGGAATCTTACCTATTGGGCTTTGATAAGCTTTGACAGTGCTGTAACTATGAATGTGGCCTCTGGTTTTATCTATAGCCTGAGCAGAAGGTGTAATGAACTAGGTGTGAAAATGGCTCCACAAACAGTTGTGCCCCCAGCTTTGTGCAGGTGGGAGGACCTTGAAAGTACTAGACTTGAAAGGAGCCTGCAACTTATTTATGAACAGGCCTCTCAAGTGATTCACAGCGTAAACCAAGGGCAGGCAGGTCATCTGCAATTGCTAGTCTGTGTTCTTGCTGAGAGGCATCCAGCCTATGGGAAATTGAAAAGAATTTGTGAAACTCAGATAGGCATCGTGACACAGTGTTGTCTGTCGAAACATGTGAAACTGTGTAAATCCCAGTATTTAGCAAATCTTGCCCTGAAAGTCAATACCAAGGTTGGTGGAACGAATGTAACATTGGCACTTCAGCTGCCTCAAATGTGTCCTGTATTCAATCGCCCAACAATCATCTTTGGGGCAGATGTCACACATCCACATCCAGGTGATGAAGCAGGTCCATCTATTGCAGCTGTGGTTGCAAATATGGACTGGCCATCTGCTAACAGATATATTGCAAGAGTTCAAGCCCAAAGTCACAGGGAAGAGATAATTGAAAACTTAGGGGAGATGGTCCAGGAGCTCTGGCATGAGTTTTGTCTCAAGACAAGGAACAAGCCGGACAGGGTTATCATGTTTAGAGATGGTGTTAGCGAGGGACAATTTGACAAGGTGCTGAGAAAGGAGGTAATGGCTGTGAAAGAAGCTTTGAAAGAAGTGGGAGGGCCAGACTATAATCCTTTGATCACATGGGCAGTTGTTCAGAAAAGGCATCACACACGCCTTTTTCCTGGTGATAATTTCAAGGATAGCAACAATAACATTCTCCCTGGCACGGTAGTTGACACTACTATAACTCATCCTCGAGAATTTGATTTCTATCTTTGCAGTCATGCTGGGATACAGGGTACTAGTAGGCCTACACATTACCATGTGCTTTGGGATGAAAACGGTTTCAAGTCTGATGATCTCCAAGGAATGGTGTACAATTTATGTTATACATTTGCCAGGTGTACTCGGGCAGTTTCTGTCGTTCCTCCTGCATATTATGCTCACCTTGCAGCATATCGTGCACGTCTCCATTTAGAGTCATTTGGTGGTTCTGATACTGCTTCCCTGAGGGGTGACCACTATGGTTCTGTTGGAATAGGTGAGAGTGCAAGAGCTGCTGCTCTTGCAGTCCGGCCTCTTCCCCGTATACAACCCAAGGTACAGGAAGTTATGTATTACTGTTGA
>Dchm5940
ATGTGCGCAGGTCCTCCATCGCCCCCCCCCATCCGCAGCAATGTACCCGCATCCGTGGAGCTCCCTGCCCTCTTCGTCCCCCCCACCAGACCTCCCCCCGGTCGCCATGGCCGTAACATTCTCGTTCGCGCTAACCATTTCCTCGTCAACCTCACCTCCCCCCTTCCCATCTACCAATACGACGTCGAAATCTCCCCCAAAATCACCTCCAAGGACATTGCCCGAGCCCTCGAGCGCCAAATGATCGCCCTTTACCGCTCTGTTTTCGCTGGCAAACTCCCTGTCTACGATGGTGGCAAGGCCATGTACACCTCCGGACCTCTGCCTTTCGAACATCACGACTTCCCTGTGACCCTCCAAGACGATAAAGGTGGATCATCTGATGCCCCTTCCCACATCAACGACAAGACCTTTAGCATAACCGTCCGCCATGTCTCCACGCTGAATCGAAAGAACCTGACGCAGTTTCTCTCCGGTGGACAGGTACCCATTCCACAAGAGCACCTCCAGGCTTTGGACGTCCTTCTCAGAGAAAATCCTACGCTCCATTTCATCGCAGTCAGCAGGTCGTTCTACAAAAAGGATCTGGGTATTGCCGATCTCGAGGGCGGACTGGTTGCCTTGAATGGTTTCTATCAAAGCCTTCGACCAACGATGCAGGGGCTTGCGCTTAATGTTGATTTGTCCACCACAGCCTTTCACGATAGCGTCTTTGTGATCGATTACCTCAAGAAGCAGTTCAGACAATTTGATCCTCATGCTGCGCTAACAGAAGTGGTCCTTATGAAGGTTAAGAAAGCTCTTCATCGCTTGAAGGTACAGGTGGTTCATAGGCAAACACCAAGGAAGTACAGGATCTCAGGACTGTCCGCGAGCCCAACTCGAAATTTGACGTTTCCTTTGGAAGGAGGAGAGGAAATGCGGGTCATGGATTACTTTAAGAGAACATACAATTATGAGATCCAGTATCCTGAGCTGCCCTGTTTGCAAGTTCATGCCAACAAACTCAGTTATCTTCCCATGGAGGTATGCAAAATATGCGAAGGCCAAAAATTTGTTGGCAAACTGAGCGATCGACAAACAACCAACTTAAGGAGACTGGCTTGCGTCAGACCCACTGTGCGTGAAGATAAAGTCAGAAGTATTATGTCCAGAGATGATGGTCCTGCCAGAGGTGGGTTTGCTTCAAACTTTGGTGTGGAAGTTGCTACTCAGTTGACTGTTGTTCGTGCCCGCCTTTTGCCTGCCCCCAAGCTCAGATATGGTGACCAAGGTAGAGTAACAGAAATAGATCCCCACTTGGGAGCATGGAATCTGATGAACTCGTGTGTGGTGGAGGGAGGGAATCTGGCCTATTGGGCTTTGATAAGCTTCGATAGTGCTGTAACTATGAATGTGGCCACCAATTTTATCTATAGTCTGAGCAGAAGGTGCAATGAACTTGGTGTAAACATGGCTCAACACACAGTTGTGCCTCCAGTTTTGCGTAGGTGGGAGGACCTTGAAAGTACGAGACTTGAAAGGAGCCTGCAACTTATTTATGAACAGGCCTCTCAAGTGATTCACAGCGTAAACAAAGGCCAGGCAGGTCATCTGCAATTGCTAGTCTGTGTTCTGGCTGAGAGGCATCCAGCCTATGGGAAATTGAAAAGAATCTGTGAAACTCAGATAGGCATTGTGACACAGTGTTGTCTGTCGAAACACGTGAAACTGTGTAAATCTCAGTATTTAGCGAATCTTGCCTTGAAAGTCAATGCCAAGGTTGGTGGAATGAATGTGACATTAGCCCTTGAGCTACCTCAAATGTGTCCTGTATTCAATCGACCAACAATCATCTTTGGGGCAGATGTCACACATCCGCATCCAGGTGATGAAGCAGGTCCCTCTATTGCAGCTGTAGTTGCAAATATGGACTGGCCATCTGCCAATAGATACATTGCAAGAGTTCAAGCCCAAAGTCACAGGCAAGAAATAATTGAAAACTTAGGGGAGATGGTCCAGGAGCTCTGGCATGAATTTTGTCTCAAGACAAGGAACAAACCGGACAGGGTTATCATGTTTAGAGATGGTGTTAGTGAGGGCCAATTCGACCAAGTGCTGAGAAAGGAGGTAATGGCTGTGAAAGAAGCTTTGAAAGAAGTGGGAGGGCCAGATTATAATCCCTTGATCACATGGGCAGTCGTGCAGAAAAGGCATCACACAAGGCTTTTCCCTGGTGATAATTTCAAGGACAACAACAACAACATTCTCCCTGGGACGGTAGTTGACACCACTATAACTCACCCTCGAGAATTTGATTTCTATCTTTGCAGTCATGCTGGGATACAGGGTACTAGTAGGCCCACACATTACCATGTGCTTTGGGATGAAAATGGTTTCAAGTCTGATGACCTCCAAGGAATGGTCTACAATTTATGCTATACATATGCCAGGTGTACTCGCTCGGTCTCTGTCGTACCTCCTGCATATTATGCTCATCTTGCAGCATACCGCGCACGCCTCCATTTAGAGTCATTCGGTGGTTCTGATACTGCTTCCGTTAAAAGTGACCACTCTGGGAGTGCAAGAGCTGCTGCTCTTGCAGTCCGGCCTCTTCCCCGTATACAGCCAAAAGTACAGGAAGTTATGTACTATTGTTGA
>Dchm2904
ACCTACAACTATGACATCCGGTTTCAGGAGCTGCCGTGCCTGCAGGTTCAAGGCAACAAGGCCAGCTACCTCCCTATGGAGGTCTGCAAGATTTGCGATGGGCAGAAGTATGGTGGGAAGCTTAGTGACAGGCAGACGACTAATTTACGGGGGCTGGCCTGCATCAAACCATTCCAGCGAGAGAACATTATCAGAAACATCATGGCCAGAGAAGATGGTCCAGGAAGGGGTGAGTTCGTTCCAAACTTCGGTGTGGAAGTCGCCACCGAACTGAGTGTAGTACGTGCCCGTCTCTTGCCTCCTCCTAAGCTGAAATACGGTGACAGGGGCCAGTTGAAAGAAGTTCAACCCATACTGGGACAGTGGAATTTGATGAACTCATGTCTTGTCGAGGGAATGAGCGTGATGCATTGGGCTTTAATCTCATTTGATGCTGGTGTGAACTTCAATATTGCTTCTCAGTTCATCTATAGTCTGAGCAGAAGATGCAATGAATTAGGTGTGAGCATGGCCCAACAGACTGTCGTGCCACCTGTTCTGCGCAGGCAGGATGATCTGGAGGTTAGTCCCAAACTTGAAAAGAATTTGCGTTTTGTTTATGATCAGGCGTCTCAAGCCATCCGGAACCAAACCCAAACCCAAAAGCAGGCTGGACACTTGCAGTTGCTAGTATGTGTCATGGCCGATAGGAGCCCCGCGTATGGGGAGTTGAAAAGGCTTTGCGAGACTCAGATAGGTGTTGTGACACAATGTTGTTTGTCAAAACATGTGAAGAAAAATCAATCTCAATATCTTGCAAACCTTGCTCTGAAAATAAATGCAAAGGTGGGTGGGAGGAATGTCTCCTTGGCAACGGAGCTTCCTGGATTCTGCCCGATTTTCAATAGACCGACACTTATAATTGGAGCAGATGTAACACACCCTCATCCAGGGGATGATACAGGTCCTTCTATTGCAGCTGTGGTTGCAAACACCGACTGGCCGTCAGCCAACAGGTATGTTGCAAGAGTCCGAGCCCAAGGGCATCGGGAGGAAATCATCACTAACCTGAAGGAGATGGTGCAGGAACTCTGGCGTGAATTTTGTAACAAGATGGGCAGCAGGCCTGAGCGTGTCATTGTGTTCAGAGATGGTGTAAGCGAGGGACAGTTCGATACAGTGTTGCAAAAGGAGGTGGTGGCACTCAAGGAAGCACTGAGAGAGGTGGGAGGAGTGGATTACAAGCCGTTAATCACATGGGCAGTTGTTCAGAAGAGGCATCACACCAGGCTATTCCCCACTGATGCTTGCAAAGATAAGAGCAACAACATTCAGCCTGGGACTGTTGTGGACATTGCGATCACACATCCAAGAGAATACGATTTCTATCTGTGCAGTCATGCTGGTATTCAGGGCACCAGCAGACCAACCCATTACCATGTTCTTTGGGATGAAAATGGGTTCAAGTCTGATGATCTGCAAATGTTGGTTTACAACCTGTGTTATACATATGCAAGATGCACTCGTTCTGTGTCTGTTGTTCCGCCGGCATAT
>Dpem8670
ATGCTTCCTCGTCGTGGTCGTGGAGGTAGCTCTCGAGGTGGCCTCGATGAACAGAACCCTGCTTCCTTCCATGATGGACAGCCCTCCGGTAGTTTTGTTGGTCGTGGCCGCGGTGGTGGTCGAAGGGTTGGTAGAAGTGGTGGTAGCTATGCCCCTGAGGAACCCTACGATGACCCATCTTCCTCTGGTGGTGGTAGTGGTAGAGGCCGTGGTGGCTATCGTGGAGGTCGAGGCGGCTATGGTTTTCCAGAGGAGAGGAGGAGCTTTCCTGAGGAGGGTCAATACTCTGGTGCAGGACGAGGAGGTGGACGAGGATGGCAACAACAGCCTTATCGTGGTGGTGGAGGGAGAGGAGGAGGAAGACGAGGAGGCGATTGGGTCGGTGGGAGGGGCAATTGGGAGCAGCCACAAACTCGCACATCGACTCAAGATTGGCGAACAGAGGGGGGGGCTTATGGGCAACCCGCAGGTGGATCAAGAGGAGGATTCGAGCATGCGGGAGGGGAAAGGGGAGGCTATGCAGGCACAGGAGGTGGTGATTACGGAGCGCGAGGTAGAAGGGGTGGAGGGAGAGGTCGAGGTGGGTATGATTCAGAAGCCTCTTCCAGCAGCAGCACGAGCAGAGGCGGGCGCTCATCCACGAGCGAAGGCTCATGGGCTTCTCCAGCTCCTCGCTTCAGTGACCTCCTCCCAGGCTTCTTGGGGCTCAAGCTTGGCCCTGAGGAACAGCCCCCTCCTCCGCTTTCAGAATCTCCTGACAGCAAGGACCCAACACAAGAGTTACTTCCGACAAAATCAGTTTTGACATCCAAGTCTGTCGATCTGATCGCTCCTCCCAGGCCTTCTCCAGGGAGGGCTGGACGGAGCATCATAGTTCGTGCAAATCATTTCCGGGTAAAGCTGAATCCCACCGAAAGTATACATCATTATGATGTAGAGATCACGCCCAAAATTGCGTCCAAGGCAGTGGCTAGGAGGCTGGAAAAGTGCCTTCTTGATCAATGTAAGTTAGATTTCGGTGGTAAGTGTGTAGTATACGATGGCAGCAAAAGTATGTACTCTCCAGGGGCGCTGCCTTTTGAGCAAAGGGAATTCAAAGTCTCTCTTCTAGATGAGAGGGGATCCACAGATGCCCCAACTCGCCGGGAGAAAGAATTTAAAGCGACTATTCGTCATGTTGCCACTTTAAACCGGAATAACTTGATGAATTTCCTTGCTGGCCAGCAATCCTCTTCGGCACAAGAGCATCTCCAAGCTTTGGATGTTGTTCTGAGAGAATTTCCTGCCTTGCACTATGTTGCAGTCAGCAGATCCTTTTACAGTCCGGAACTGGGTCATAATTTACTCGATGGTGGTCTGGTTGGGTGGAATGGTTTCTATCAAAGCCTTCGCCCTACAATGCAAGGATTGGCACTCAACATCGATATGTCAACAACAGCCTTTTATGAGAGCATTTGTGTCATTGATTTGCTCAAGAAGAAACTTTTTCGATTTGATCCATCAAAACCCCTCTCAGATGTGGACCGCTTGACCGCAAAAAAATCTCTTGTTCGATTAAGAGTCGAAGTTATGCATAGGGAAACCCAGAGGAAGTACAGGATTTTTGGATTATCCTTGAGCCCTACACGAGATTTGAAGTTTCCGTTGCAAGGTGGAGAGGAAATGCGAGTTGTGGATTATTTCAAGCTTACCTACAACCATGACATTCAGTATCCTGAGCTGCCTGCTTTGCAGGTTCAAGCTAACAAGGCCAGCTATCTCCCTATGGAGGTTTGCCGGATTTGCAAAGGGCAAAAGTTCGGTGGCAAGCTTAATGAGAAGCAGACAGGTAACTTACGGACGTTAGCTTGCATCCGACCACCTCAGCGAGAGAATGTAATCAAGAGCATTATGCACAGAAACGATGGTCCTGCCAGTGGCGAGTTTGTTTCAAGCTTTGGACTGGAAGTGGACACAGAGATGACTCAAGTTCAGGCTCGTCTCCTGCCTGCCCCAAAACTTAAGTACGGTGATCAAGGTAGAGTTAAAGAAGTTCAACCTTCTGCAGGAAAATGGAACTTGATGCAGTCATGTGTTGTGGAGGGAAAGAGCGTGGACTACTGGGCCCTCATTAGCTTTGATCAAAGCATAACTAGTAATGTTGCGTATCAGTTCATCTACAGTTTGAGCAAGAGGTGCAATGAGCTAGGTGTGAATATGGCCGAAGAGACCATTGTGGAACCTGTCTTGTGCAGGCGAGTAGATCTTGAGCAAAGCATTAGACTTGAGAGGACCCTTCATCAAGTTTATGATGAAGCTGTGCAGGTAATTAAATCATTTGATGCAAGTGGGCATCTGCAATTGCTAGTGTGTGTTATGGCTGATAAGACCCCGGCTTATGGGGACCTGAAAAGAATTTGTGAAACTCGGATTGGTGTTGTAACACAGTGTTGCCTTACCCCACATGTGAGACGAAATAATTCGCAATATCTAGCTAACTTAGCTCTGAAAGTGAATGCTAAGGTTGGTGGTAGAAATGTGGACTTGGCGATTGAACTTCCTCGTATATGCCCTGCTCTTAATAGGCCAACAATGATAATTGGGGCAGATGTAACACATCCTAATCCAGGTGATGACACAGGTCCATCCATTGCAGCTATGGTTGCAAACACAGACTGGCCATCTGCCAACAAGTATGTTGCTAGAGTTTGTGCCCAAGGTCACAGAGAGGAGATACTTGCTAACTTGAGGGAGATGTTCCAGGATCTGTGGCATGTTTTCTGTGAAAAAACAAGGTGTAGGCCAGATCGAATCATCATGTTTAGGGATGGTGTTAGTGAGGGGCAATTCGACACAGTTCTACAAAGAGAGGTGGTGACTTTGAAAGAAGCTTTGAAAGAGGTTGGGGGACCTGACTACCAGCCACTGATTACATGGGCAGTTGTTCAGAAAAGACATCACACCAGGCTATTCCCTACAGATAACAACAAGGATAGCTCCAATAACGTTATACCTGGCACTGTAGTTGACACTGTGATCACACATCCGAGAGAATTCGACTTTTACCTTTGTAGCCATGCTGGGATACAAGGTACTAGCAGGCCCACACATTACCACATTCTTTGGGATGAAAATGGCTTCAAGTCTGATGAGCTTCAAGGCCTTATTTACAATCTCTGTCATACTTATGCCAGGTGTACTCGTTCTGTCTCAATTGTTCCTCCAGCATACTATGCTCACCTAGCAGCCTCTCGGGCACGTCTTTATGTAGAATCACAGGGTGGTTCACAGGGTGGCTCTGATACCACTTCCCTCAGAGGGGGGCATGCTGGGACACGTGGGAGTGGGGGTTCAAGCTCAAGAGCGGTAGCTCCAGTTGTCAGGCCTCTTCCCCTGATTCAGCAGAAAGTCCAAGAAGTCATGTACTTTTGCTAG
>Dchm45541
GGAAGTAGTGTGGACTATTGGGCTCTCATTAGCTTTGATCAAGGCATAACCAATAATGCTGCCTACGAATTCATCTATAGTTTGAGCAGGAGGTGCAATGAACTAGGTGTGAACATGGCCCAGGAGACGGTAGTGGAACCTGCCTTATACAGGCAAGTTGATCTTGAGCAGACCATGAGACTTGAGAGGAGCCTTCGTAAAGTGTACAATGATGCTGTTCAGGCAATTAAATCATTTGATGCAGGTGGTCATCTGCAATTGCTAGTGTGTGTGATGGCCGACAAGACCCCAGCTTATGGGGAACTGAAAAGGATTTGTGAAACTCAGATTGGCATTGTAACACAGTGTTGCCTCTCCATGCACGTGAGAAGAAATAATTCTCAATATCTAGCTAACTTGGCTTTGAAAGTGAATGCTAAGGTTGGTGGAAGGAATGTAGCCTTGGCGGTTGAGCTTCCTCGAATGTGCCCTGTATTTAATAGACCAACAATGATAATTGGGGCAGATGTGACACATCCTAATCCCGGTGATGATACAAGTCCATCCATTGCAGCTTTGGTTGCAAATATAGACTGGCCATCTGCCAATAAATATGTTGCTAGAGTTCGTGCCCAAGGTCACAGGGAGGAGATACTTGCTAACTTGAGGGAGATGTTC
>Ljam1632
CTAAACTTAGCATGTGCCAAGCCAGCTGACAGGGAGCGAGTATTAAAACAGATATTGGCAAGGGATGACGGGCCTGGCAGTGGAAATTTTGTTACCAGTTTTGGGATGAGGGTGTCTCGCGAGCCTACAACAATTCGAGCTCGCCTCTTATCCCCTCCAAAGCTAATGTACGGTGAGCAGAGTCATGTTAGGGTGGTAGACCCTAAATATGGGAGTTGGAACATGCAAAGCTCTTGTGTAGTGGAGGGAGGTCAATTGGATTTGTGGGCCATTATAAGCTTTGACTCTAGGATGCATGTGAATCTGGCCTATGATTTTGGCTACGCTTTGAGTCAAAGGTGTGGAGAGCTAGGCATAAGCATGGCCCCAGAACCGGTGGTGGAACCTTATATGTTTAGAAAGGAGGATCTTGAGGGTCCAAGATTGGAGAAGGCTTTGCGTGCTGTTTGGGATGGGGCATGTAAGGCTATACGTAACAGTAATCAGGCAAGGAGGTTGCAGCTGCTTATATGTGTCATGCACGAGAAACATTCAGCTTATGGGGATCTCAAAAGAATATGTGAGACTCAGATAGGTATTGTGACACAATGCTGCCTGTCGGTTAACTTATTCAAGAAGCTCAATAACTCACAATATTTAGCAAATGTTGCATTCAAAGTGAATGCAAAGATTGGTGGTAGAAACACCAGCTTGGCTGTTGATCTTCCTCACTTATGCCATCGTGCATTCAATCGTCCAGCAATTATCTTTGGTGCTGATGTGACACATCCTAATCCAGGGGATGACTCGAGCCCTTCTATATCTGCTGTTGTTGCAAATACTGACTGGCCTTCTGTCACTAAATTTGCTGCAAGGGTTGATGCCCAGGCGCACAGGGAAGAAATAATTGTAAATTTGAAAAAGATGGTGCAGGACCTGTGGCGAGAATTCTGTGAAAAAACTAGGTGCAGGCCTGAACGAGTTATTATGTTCAGGGATGGTGTAAGTGAAGGTCAATTTGATAAAGTCTTACAACGAGAGGTGGTGGCAATGAAGCAAGCCTTGAGCGAAGTTGGGGGAGTGGATTACAAGCCGTTAATTACCTGGGTGGTTGTTCAGAAAAGGCATCACACGAGGTTGTTTCCTGCCGATAACTTCAAGGATAAGAGCTCAAATGTTGTGCCTGGCACAGTGGTTGACCACACTATAACGCACCCGAGGGAGTTTGACTTCTACCTCTGCAGTCATGCAGGAATTCAGGGCACAAGCAAACCCACTCATTATCATGTTCTTTGGGATGAAATCAACTTTTCTTCTGATGAACTTCAGAGTCTAATTAACAACTTATGCTACACTTATGCTAGGTGTACCCGATCTGTATCTGTTGTTCCACCTGCTTATTATGCACACCTTGCAGCATACCGGGCACGCCTCTACTTGGAAGGGCAAGGGGGCTCGGATACGACATCACAGAGAGGTGGACAAAGTGATTCAGTTGCTAGCAGTGGTAGGAGTTCCAGGGCTATAGCTCCTCCTGTCCGTACTCTCCCACAGATACTGAAAAATGTTCAGGATGTGATGTACTACTGCTAA
>Smlm25786
ATGACATCCATTTTATTGAGCTGCCATGTATTCAAGTGCAAGCAAAAAAAGACAAGCTATCTGCCCATGGAAGTATGTCGCATCTGTGCAGGACAGAAGTATGTAGGAAAGCTTGAAGAAAGTCAGACTAGTAATTTGCGAAGCATGGCATGTGTCAGGCCACGTGAAAGGGAACAAACCATACGGACCATCATGAACAGGGCGGATGGACCTGGAAGGGGTGAGTTTGTGAAGGCTTTTGGCATGGAAGTGTCACCTGAACTGGCTGTTGTCAATGCACGAATCCTGCGGCCACCTAAACTGAAGTATGGAGGCAATGGACCAGTTCAGGAAATAGAACCCAGGTTCGGTGCATGGAATCTCATGGACTCATGTGTTATTGAAGGTGGAAATGTAGAGAATTGGGCCTTGATTTCTTTCGACGAGTCCATTAATTTTCATGCAGCCAAAGACTTCATCGGAGCACTAACACGCAGGTGTTTCGATTTGGGATTGAGTCTGCCTCAGCAGACTGTAATCCCCCCTGTCTCATGTAGGAGGTCTGATCTTGAGATGCCTAGGTTGGAAGCGACCTTGAAGAATGTTTTTGCACAGGCAACTCAGGCTATTCGATCTGTCAATCCAAGAGGCTATCTAGGGCTGCTTGTGTGCATCATGAGCGACAAGCATGTGGCCTATGGAGATCTAAAGAGAATATGCGAGACAGATTTGGGAGTAGTGTCGCAATGCTGTTTATCTAGGCATGTGAGACAATCTAAGTCCCAATACCTTGCAAATTTGGCCCTCAAGATAAATGCGAAAGTAGGTGGAAAAAATAATTCTTTAGTTGTTCAACTGCCACAGTTGTGCCCTATGTTTAGCAGGCCTGCAATGATCTTTGGGGCTGATGTAACACATCCGAATCCTGGTGATGATAAAAGTCCCTCAATTGCTGCAGTAGTTGCCAACTGCGATTGGCCTTCTGCTATCCAGTATGTGGCAACTGTAAGGGCACAGAAGCATAGAGTAGAGTTGATTGTCAATTTGAAGGAGATGGTATGTGAACTTTGGCGGAAATTTTGTGAGAAATCAGGGCTCAGGCCCGAACAAATAATTATGTTCCGAGATGGAGTCAGTGAAGGACAGTTTGATAGCGTCCTACAACATGAAGTTCGAGCTCTGAAGGATGCTGTAAAAGCTGTGGGTGGAGATGACTATAATCCATCTATAACTTGGATAGTTGTGCAGAAAAGACATCATACAAGATTATTCCCGGCTGATAATAACAAGGACAAAAGCAACAATGTCGTGCCTGGCACAGTTGTGGACACGGTGATAACTCATCCTAGGGAATTCGATTTCTACCTTTGCAGTCATGCAGGTATACAAGGAACGAGCAAGCCAACACGATATTATGTGTTGTGGGATGAATGTGGTTTTACCTCAGACAGCATCCAAATGTTAATCAATAACATGTGCTACACATATGTGCGATGCACAAGAGCAGTATCAGTAGTGCCACCCGCTTATTACGCACATCTGGCCGCATATCGAGCTCGGTTGTGGGTGGAAGGGGGATATGATTCATCCTCATCGTCAGTGGGTAGTTCTAGTCGTTCTACTAGAGCTGATACTGGAGCTGATGTTCGACCGCTACCCTTAGTTAAGAAAAATGTGCAAGAAGTCATGTACTTCTGCTAG
>Scum80858
CTTGACCCTCCCCCCAAACTCGCACACGAGATGTCTCAACGTGGTGGCTACGGCGGTGGTGGTGCTGGCTACGGCGATCCTGCCCGCGGCAGAGGCCGAGGCCGAGGCCAAGGCCGCGATTCTAGCTTCTCCGACCCTCGCCGTGGTGGCTCCGCTAGACGTGGCGCTGGCCGCCGCGGCGGCGGTGTCCCTAGAAGCTTCCCCGAAGAGCCGCCCCGCGCTTCCTTTCCACCCCCCGATCTTGGCCGCGGACGCCATGAACCCCCTCCTCCCTCCGATCGTGGCCCCTTAAGATGGCCCTCCCATCCTTCTCCTTCTCCTGCTTCTTCTTACTCCTCCGCCGTCTCCTCCTCTTCCTGGAGGTCCACTCCCGGTCCTTCAACTTCTTCATCTTTCCCGCCGACGCCGATCTCTCCTCTTCCTCGCTTGCCGGAGGAGGCAGGATCTTCGTCCGAGCCCGACTGGGCGACCCTCATACCTTCTGAAAAGGTGTCGCAGATGAATCTCGAGGAGACGGCAGAAACCTCTTTCGGAGACAAGGAAAAGCTGATATGCCCCAAGAGGCCTCCACCTGGTCGATCTGGGCAGCGTGCTATGGTCAGAGCTAACCATTTCCTCGTTAAGCTTAGAACTGGGATCACCATATACCAGTATGATGTTGACATCAAGCCACTGTTAACGTCCAAAGCTATGTGCAGACTCCTTCAGCGTCAACTATTGGCTACTTACAGTGCAGATTTTGGAGGGATAAAAGTGGTGTATGACGGAAGTAAGCTCTTATTTTCTCCTAGGGCTTTGCCGTTTAATAACAGAGACTTCACGGTACTTGTTACAGACAATGGGAGAGAGAGAGAGTTTGTTGTTTCCATTCGTCAAGTCGCAGTTTTGAATAGTGAAGTCCTCAGCAACTTTCTGCAAGGAAGGAGTGCCACTACACCTCAAGATCATATTCAGGCTCTGGATATTGCTCTTCGAGAGGCTCACGCTGTGAATTTCACCCTGGTTGGGAGGTCCTTCTTTTCCAGAGCTTTTGGAGCAGCTGAATCAGGAGGAGGATTAGTATGCTGGAATGGGTTTTTCCAAAGTTTGAGGCCCTCTGCACAGGGTCTGGCAGTTATTGTGGACTTGGCAACGACTGCGTTCTATGAAAACATACCTATCATTGAATTTTTGAGAAAAAAGTTTAGGCAATTCGATCCAAACATGAGATTGAATGATACAACTCGTGCCTTAGTAAAGAAGGCTATCGCTAGGCTCAAGATAGAGGTTTTTCACAGACAAACGCAGAGAAAGTACAGGATCTGTGGCCTTTCACCTATGGCCACCAAGGATTTAAGGTTTACACTTGATGAAGGGAGAGAAACAGGAATAGTTGAATACTTCAAACAGGCCTATAATTATGATATCCAATATATTGAACTGCCCTGTATCCAAGTGCAAGCAAAGAAGACAAGCTATCTGCCCATGGAAGTTTGCGGCATCTGTGAGGGACAAAAGTATGTCGGAAAGCTTACAGAAAACCAAACAAGTAGCTTGAGAAGGATGGCATGTGTGAAACCACGAGAGAGGGAGCAAAATATTCGAAGTCTTATGAATAGAGCGGATGGGCCTGGAAGAGGTGACTTTGTGAGGGCATTTGGTATGGAAGTTTCAACGGATATGACTGTTGTGAATGCACGCATATTGCGGCCTCCAAGGTTGAAGTATGGGAACACAGGATCAGTCCGAGAGATAGAACCTAAGCTTGGCGCATGGAATCTCATGGACTCGTGTGTTATTGAAAGTGGAGTAGTTGAGAATTGGGCCTTGATTTCCTTCGATGAATCTATCAATTTCGTTGCAGCAAATGGGTTCATTGGAGCACTGACAAGGAGATGTTGGGACCTGGGCTTGAAGCTTCCTCAGCAGACTGTTGTGCCTCCGGTCTTATGTAGGAGAAGTGATCTTGAGATGCCCAGGTTGGCAGTGACATTAAAGAACGTTTTTGCTCAGGCAACTCAGGCGATTCGATCTGTGAATCCAAGGAGTTCTCTAGGGATTCTTGTATGCATCATGAGCGACAGACATGTGGCTTATGGAGATTTAAAGAGAATATGCGAAACTGAATTGGGTGTCGTTTCACAATGTTGTTTAACAAAACATGTACGCCAGTCAAAGTCTCAATATCTTGCAAATTTGGCCCTTAAGATAAATGCTAAAATTGGTGGAAGGAATAACTCATTGGTCATTGAACTGCCACAGTTGTGTCCCATGTTCAGCAAGCCAGCAATGATCTTTGGAGCTGATGTTACTCATCCAAATCCTGGAGATGATAGAAGTCCCTCCATAGCTGCGGTAGTTGCGAACTGTGATTGGCCTTCTGCAATCCAGTATGTGGCAACTGTAAGATCACAGGCACACAGAGAAGAGTTGATTGTCAATTTGAAGGAGATGGTATGTGAACTTTGGAGGAAGTTTTGTGAGAAGACACGGTTGAGGCCAGAACGGATAATCATGTTCCGAGATGGTGTCAGTGAAGGGCAATTCGATAGTGTTCTACAGCATGAGGTTCGAGCTTTGAAAGATGCAGTGAAAAGTGTGGGTGGTGCTGATTATGATCCTTCTATCACATGGGTAATCGTGCAAAAACGACACCATACAAGACTGTTTCCTGCGGATAATAACATGGACAGAAGCAACAATATTATGCCTGGCACAGTTGTTGACACAACAATAACTCATCCCAGAGAATTTGATTTTTTCTTGTGCAGTCATGCAGGCATACAAGGAACCAGCAAGCCCACACGCTATTTTGTGTTGTGGGATGAATGTGGTTTTACTTCAGACGATATACAAATGTTGATTAATAACATGTGTTATACATATGTAAGATGCACAAGAGCAGTATCTGTAGTTCCACCAGCCTATTATGCACATTTGGCTGCGTATCGAGCTCGACTGTGGGTGGAAGGGGGATCTGACTCATCATCGTCAGGAGGTAGTTCTAGCCAATCCTCCAGACCTGCAGGTACTGCAGTGCGGGCGCTACCCTCTGTGAGGAAAAATGTGCAAGAAGTCATGTACTTCTGCTAG
>Acam37914
ATGTTATGCCGGCGTTTCTTAAGGATAATGAGGACGATGCAAACGATGGCGACGCCCAGGAGGACTCCGATGGCTATGCCGGCTTTCTGGGAGCCCGAGAGAGCGCCCGATTTAGAAGAAGAAGGCGATGGGGTGGACGGGTTCGGCAAGCCAGGAGGAGGAGGAGGTGGAGGAGGAGGAGATCGAGGTGGAGGTGTAGGTGGAGGTGGAGGAGGTGGTGATGGCGATGGCGCAGGTGGAGTGGTTTCCGGCCCAGAGGCTGGGGCTGGAGGTACTGCAGGGGTGCTGTCAGATGGTGGTGCTAGCGGAGAGGCGGCAGGCGGAGAGGTAGCGCTCTGTGGCGATGGAGTGGGCGGCGCCATGGCAGGGGCGGGGGTCAAAACATCAGCGGGCGGAGATGGAGACGAAGATGCAGATGGAGATGGAGATGGAGGTAGAGGTAGAGGCAGAGGTAGAGCTGGTGGCTACGGACAACAGGGTAGGGATGAAGGAGGAGGTGGCTATGGACAATCTGGCAGAGGAGAAGGAGCAATCGGTGGCTATGGACAACAAGGCAGGGGAGTAGGACGTAGATGGGAATCATCCACCGATGTTGGCACTGTCCAACCAGAAATAGCTGAGACAGAGTCTCAGCATGCACCTCCTTGGGGACATCTTCTCCCTGGTGCTGCTCCTAGCCCTGTTGCTAGTGCGATTAGTACTCCAGATATGTCTAAATTCAGCATTCAGGAAGAGAAGCCCAAATCGAGTTCGGGAGAAGTACAAAACTTGGTGAGCCCCAAGAGACCTCCCCCAGGTAGAGCTGGACACCGTGCATTGGTCCGAGCAAATCACTTCCTTGTAAAGCTCAAGTCAGGGATTGCTATCTTCCAATATGATGTTGACATTAACCCTAAAGTATCGTCTAAAGCCATTTGTAGGGGCCTCCATAGACAACTGATATCTACTAATGACCTTGATTTTGGTGACAAAAAGCCTGTTTATGATGGTAGAAAGAGTTTGTGGTGTGCTGGGTCTTTGCCATTTGCCAGCAAGGACTTCACCATAACCCTTGTTGATGAAAATAAAGAGAAAGAGTTTACAGTTTCCATCCGCCATGTGGCTACCTTGAACAGCTCAAATCTGAATAACTTCCTTCAAGGAAGGGTTAGTTCGACCCCACAAGAACACTTACAAGCACTGGATATTGCCCTTCGAGAAGCTCCTACCATGAACTTCACACCTGTTGCTCGGTCCTTCTTCACCAAAGACTTTGGTTCAGCCCCATTAGATGGTGGATTGGTAGCATGGAATGGGTTTTTCCAGAGTTTGAGGCCGACAACCCAAGGCTTAGCAGTCAATGTGGATTTAGCAGCTACTGCTTTTTATGAGAGCATTCCAGTAGTTGATTTCCTAAGGAAGAGTCTGAGGCAGTTCAATCCGAGTTTGAGGATGAATGATGCTACACGGGCCTTGGTACGGAAAGCAATTGTTAGGCTCAAAGTAGGGGTTGTTCATAGGCAAACTCCTAGAAAGTATAGGATTTGTGGCCTCTCTCCTGTTGCGGCAAAGGATCTCAAGTTCTCCATGGATGACGGTGGAGAGACAGGGATAATTGAATATTTTCAAAACGCATACAACTATGTGATTCAGTTTCCTGAGCTCCCTTGTGTTCAGGTGCAAGCAAAGAAGACCAGCTATCTACCTATGGAAGTTTGTGTCATATGTGAGGGTCAGAAATACATTGGAAGACTATTGGAAAGACAGACAACCATGCTGCGGGCTCTGGCATGTGTGAGACCTGGAGAGAGAGAGCAAAATATAAGAAGTCTCATGGCTAGACCTGATGGGCCTGGAAGGGGCCAATATGTGAGTGCGTTTGGTATGGAAGTATCAGCAGAACTAACCACTGTAAATGCTCGGATACTTAATCCTCCAAAGCTGAAGTATGGGAATGGCGGAGCCATCAAGGAAATTGATCCAAAATTTGGGGCATGGAATCTAATGAGCTCTTGCATGGTGGAAGGTGGGAAAGTTACTTACTGGGCTATGGTTTGTTTTGATAGTACTGTTAACTTTGCTGCTGCAAATGCCTTTGTCCATGGATTAAGCAAGAGATGCATGGAGTTGGGCTTGACCATTGCACAAAAGATGGTCATACCTCCTGCATTATGTAGAAGAGAAGATCTTGATGGTCCGAGGCTTGACCGAACCTTAAGGAATGTGTTCTCACAAGCTACTCAGGCTGTGCATGCCATGGATCCAAGAGCCTCTCTTGAGCTTCTGGTGTGTATCATGAATGACAAGCATGTGGCCTATGGGGATTTAAAGAGAATATGTGAAACCGACTTGGGAGTGGTTACACAATGCTGCTTGACAAAGCATGTGAGGCAGTTGAAGTCTCAATACCTCGCTAATGTTGCGTTGAAAATCAATGCGAAAGTGGGTGGAAGAAACAATACCTTGGCTGTGGAGATTCCTCAGTTGTGCCCAATGTTCAACAGGCCGGCGATGGTCTTTGGTGCTGATGTCACTCATCCGAATCCTGGAGACGACATGAGTCCATCCATAGCTGCTGTGGTAGCGAACAATGATTGGCCATCAGCTATCCGTTATGTAGCAACTGTGAAAGCACAGACACATCGTGAAGAAATGATAGAAGGTCTGAAGGAGATGGTTCAAGAGCTGTGGCGCAAGTTTTGTGAGAGAACTCGTTTCCGACCTGAGCAAATCATCATGTTCCGGGATGGGGTGAGCGAAGGCCAATTTGATACTGTCCTCCAATGCGAGGTGAGAGCTCTAAAAGAGGCATTTACCCAAGTTGGGGGTCCTGATTATAATCCTCGGATCACTTGGGTAGTGGTGCAGAAGAGGCACCATACAAGGCTGTTTCCAGCAGATAATAACCGGGATCGGAGCAACAATGTGATGCCAGGTACAGTCGTGGACACAGTCATAACACATCCGAGAGAATTTGATTTCTACCTATGCAGCCATGCGGGAATACAAGGCACAAGTAAGCCAACACATTACCATGTGTTGTGGGATGAGAATGGGTTCACCTCGGATAGCTTGCAAACGATGATAAATAACATGTGCTATACGTATGTGAGATGCACACGCTCGGTATCTGTCGTGCCTCCTGCCTATTATGCGCATCTGGCTGCGTATCGTGCCCGTCTTTACATAGAAGGCCAGGGAGGCTCTGACACGAGTTCACAGAGAGGAGAGCAGATGTCTGGGTCAGGAACGAGTAGTGGCCGGTCTAGTAGGCCTGGGGCTCCCTTGGTGCGCCCACTTCCCACGGTTCGCAAGAATGTGCAAGAAGTTATGTATTTTTGCTGA
>Cbam14917
CAGCCCGAAGAGAGCATCCCTTTACCTGCCGACCTAAGTGGTGAAGTTAGGAAAGCAGAAGAAGCAGGAGAAATGGCAATGCCTGCAACATCAAGGTCTGTTTTGGTTGCTCCCAAGAGGCCGCATCCAGGGAGAGCAGGACAGAGGTCTTTGGTTAGAGCAAACCATTTCCTTGTCAAGCTAAAGCCAGGGGCCAGCATATGTCAATATGATGTAGACATCAACCCCAAAGTCTCCTCTAGAGCCATTGCCAGGCGCCTTGAAAGGCAGCTCATCTCTATGTACCAGTCAGAACTTGGAGGCAAGCTCCCAGTGTATGATGGCAGCAAGGGCCTATACACAGCTGGGGCTTTGCCTTTTGAGCATCGGGAGTTCAGTGTAGTCCTTCCAAACGAGAATGTTGAGAAGACATTCAAAATCTCTATACGGCATGTGGCTACATTGGATGGTGCAGTCTTGAATGAGTTTCTTCAAGGCCGGAGAGCATCAACACCACAAGAGCATCTGCAGGCATTAGATGTTGCCCTTAGGGAGTCCCCAACATATGTATTCACCCCTGTTGCCAGGTCTTTCTTCACTAGAGAGCTAGGATCAACAGTTCTTGAAGGTGGGCTAACTGCTTGGAATGGCTTCTTTCAAAGCTTGAGGCCTACAGCTCAAGGCCTTGTGGTCAATGTGGACTTGGCCACAACAGCATTCTATGAGAGCATTCCCATAATTGACTATTTGGGGAAAAAGCTCAGGCTATTCAATCCTCGTACCCAGATGAATGATGTGACCCGTGCCATGGTGAAGAAAGCCCTGGTGAGGCTGAAAATTGAGGTCCTCCACAGGCAAACTCCTAGGAAATACAGGATCTTTGGACTGTCTCCAAGTGCAGCAAAAAACTTGAAGTTCACATTGGAAGGGGGGGAAGAAACAGGGATTGTTGAATACTTTCGAAATACTTATAATTATGAAATTCGGTTTCCTGAGCTGCCATGCTTGCAGGTTCAAGCCAGCAAGACTAGCTACCTCCCTATGGAGGTCTGCAAGATATGTGAGGGCCAGAAATACGTGGGAAAACTTGCAGATAGACAGACGACTGATTTGCGGGCATTGGCATGTGTCAAGCCAGCTGAGAGGGAGCATAAGATAAGGAGTATCATGACCAGGGAGGATGGTCCTGGAAGTGGAGATTTTGTTTCTAGTTTTGGTATGGAGGTTTCAAAAGAGCTGACTGTGGTTCATGCCCGTGTCTTACGCCCTCCAAAGCTCAAGTATGGTAATCAAGGTGCAGTGAAGGAGATAGATCCCAAGTTTGGAGCATGGAATTTGATGAGTTCATGTGTTGTGGAGGGAGGGAATGTAGCTTATTGGGCATTTGTAAGCTTTGACAGTGGAGTCAACTTCCAAGCTGCAAGTGCCTTCATCTTTGGATTGACCAGGAGATGCCATGAGCTTGGCTTGGGTATGGCCCAACAGACAGTAGTGCCGCCTGCTCTATGCAGGAGGGAAGACCTTGATGGTCCAAGGCTTGAAGCGAGTTTGAGGCGTGTATGTGTCCAGGCTTCTCAAGCTATCCGTGCTGAAAACCCAAGGGGTAGCTTACAACTGCTGGTCTGTGTTATGGGTGATAGGCATGCAGCCTATGGGGAGCTGAAGAGAATATGTGAAACTCAGTTAGGTGTAGTGACGCAGTGCTGTTTGACAAAGCATGTGAGGCAACTCAAGTCACAGTATCTGGCAAATCTAGCCCTTAAAATCAATGCAAAGGTGGGTGGTAGGAACAATACATTGGCCATAGAGCTTCCTCAAATGTGTCCTATATTCAACAGGCCAGCAATAATATTTGGGGCAGATGTGACACATCCGAATCCAGGGGATGACACAAGCCCATCCATAGCTGCTGTGGTTGCCAACAATGACTGGCCATCTGCAATCCGGTATGTTGCGAGTGTTCGGGCTCAAGGCCACAGGGAGGAGATGATTGAAAACTTAAAGGATATGGTTCAAGAGCTATGGCACAAGTTCTGTGAGAAGACGAGGCTCCGGCCAGAGCGGATCATCATGTTCAGGGATGGTGTCAGTGAGGGTCAGTTTGATAGAGTTCTGCAATATGAGGTGATTGCATTGAAAGAGGCCATGCTGGCAGTTGGAGGGCCAGGCTACACACCGCTAATCACATGGGTGGTGGTGCAGAAACGCCACCACACAAGGCTCTTCCCTGCAGATCATAACAAGGACAGGAGCAATAATGTTGTCCCAGGCACTGTGGTTGACACCACCATTACTCATCCCAGAGAGTTTGATTTCTACCTATGCAGCCATGCAGGCATACAGGGAACTAGCAAGCCCACTCATTATCATGTATTATGGGATGAAAATGGCTTTTCATCTGATGACTTACAGGCATTGATCAACAACTTATGCTACACTTATGTGAGATGTACTCGATCGGTGTCTGTAGTGCCACCGGCATATTATGCACACCTGGCTGCGTACCGTGCCCGCCTCTATATGGATGCACAAGGAGGCTCTGATACCACTTCAGTGAGAGGTGGGCAAGCTTCATCGGTTGGAAGTGGTGGAAAGACTACTAGGGCCTCTGCTCCCCCCGTCCGCCCCCTCCCTGAGATCCAGCGAAATGTGCAGGAGGTTATGTACTTTTGCTAA
>Aspm39885
ATGCCTCCTCGCCGCGCCCAGCAGGGCCGAGGTCCCCCTCCTGCCCCTGGTCATGGCGGCAGAGGTTACCACTACCCTGAAGAGGAAGGCGGTCGCTATCGTGGCTACCAAGGGCACCACGGCGGGGGTTTCTACGGTGAAGGCCAGTCATCTGGTGGCGGGGGAGGAGACCCTTACTACAGAGGGGGACGAGGAAGAGGTGGGCCAGGAAGAGGAGCGGTTTCTTCACAGGACTGGAGATCGGAGGGTGGATTCCAGAGGCTAGCTTCTGGCTATGGTGATCCGCAGCAAGGCAGCCATGGCTACGGTGGCGGCAGAGGTGGGGCTGGTTATCAAGGCAGTGAAGCGAGGGGCAGCCATGGTGGCTATGGTGGTAGGGGAGGTTACTCTGGAGGGAGAGGGCGAAGAACCCAGTTTTCCGAAAGCTGGGGCAGCAGCAGCCATCGTGGTAGAGGACCAACCGCAAGACGGCAGTACGACCATGAAGCTACTAGCAGCGGTGCGGAGGATCAACCAGATACGAGCGCCCATTTTCAAGGATCATGGGCAGCTCCCATGCCTCCCATGTCGGTCCTCCTACCAGGTGTAGCTGGTATATCACTAGAAGATTCGGACCCATCCTCACCTCAGGCCGAAGAGAGCATCCCTTTTCTTCCTGAAGTAAGCGGCGAAGTTAGCAAAACAACAGCAGAAGGAGACTCCAAGTCAGCATTGCCTGCAACATCAGGGTCTGTTCTGGCTCCTCCCAAGAGGCCGCAGTCAGGGAGAGCAGGACAGAAGTCCTTGGTTAGAGCTAACCATTTCCTTGTTAAGCTCAAACCAGGGGCCAGCATATGTCAATATGACGTAGATATTGTCCCTAAAGTCTCTTCTAGAGCCATTGCCAGGCGCCTTGAAAGGCAACTCATCTCCATGTACCAGTCAGAATTTGGAGGCAAACTTCCAGTGTATGATGGCAGCAAGGGCCTGTACACAGCTGGAGCTTTGCCTTTTGAGCAGCGGGAGTTCAGTGTAGTCCTCCCCAATGAGAAGGTAGAGAAGACATTCAAAATTTCACTACGTCATGTAGCCACATTGGATGGTGCAGTTTTGAACGAGTTTCTACAAGGCCAGAGAGCATCAGCACCACAAGAGCACCTGCAAGCACTAGATGTTGCACTTAGGGAGTCCCCTACCCTTGCCTTCACCCCTGTTAGCAGGTCGTTCTTTACTAGAGAGCTAGGATCAACAGTTCTTGACGGTGGGCTGACTGCATGGAATGGTTTCTTCCAAAGCTTGAGGCCTACAGGTCAAGGTCTTGTAGTCAATGTGGACTTGGCCACAACAGCATTCTATGAGAGCATTCCCATCATTGAATATCTTGGGAAAAAGTTCAGGCAATTCAATCCTCGTGCCCCACTGAATGATGCGACCCGAACTTTTGTGAAGAAAGCATTGGTGAGGTTGAAGATCGAGGTTCTGCACAGACAAACCCCTAGAAAGTACAGGGTCTTCGGACTGTCTCCAAGTGCAACGAAAGATTTGAAGTTCACATTGGAAGGGGGGGGAGAAACTGGAATTGTTGAATACTTCCGAAACACGTACAACTATGAAATTCGGTTTCCTGAGATGCCATGTCTGCAGGTTCAAGCCAGCAAGACTAGCTACCTCCCAATGGAGGTCTGCAAGATATGTGAGGGCCAGAAATATGTGGGTAAACTTGCAGAGAGACAGACAACGAATTTGCGGACATTGGCATGTGTTAAGCCAGCTGAGAGGGAGCAAAAGATAAGTAGTATCATGGCCAGACATGATGGCCCTGGAAGTGGGAGTTTTGTTTCTAGCTTTGGAATGGAGGTTTCAAAGAAGATGACCGAGGTGCATGCCCGTGTCTTACACCCTCCAAAGCTCAAGTATGGTAATCAAGGTGCAGTTAAAGAGATAGACCCCAAATTTGGAGCATGGAACTTGATGAGTTCCTGTGTTGTAGAGGGAGGGAATGTAGCCTATTGGGCTTTTGTAAGCTTTGATAGTGCAATCAGCTTCCAAGCCGCAAATGCCTTCATCTCAGGATTGACCAGGAGGTGTCATGAGCTAGGCTTGTCTATGTCCCAACAGACCATAGTGCCACCTGTTCTGCGCAGGAGGGATGACCTTGATGGTCCAAGGCTTGAAGGGTGTTTGAGGCATGTATGTGGCCAGGCTTCTCAAGCTATTCAAGCTTCTAACCCGAGGGGCAGACTGCAACTGCTGGTATGTGTCATGGGTGATAGGCATGCAGCCTATGGGGAGCTCAAAAGAATATGTGAAACGCAACTAGGTGTGGTGACACAGTGCTGTTTGACAAAGCATGTGAGGCAGCTCAAGTCACAGTATTTGGCGAACCTTGCGCTTAAAATAAATGCAAAGGTGGGTGGTAGGAATAACACATTGGCAGTAGAGCTTCCTCAGATGTGTTCCATATTTAACAGGCCAGCAATCATATTTGGGGCAGATGTGACGCATCCAAATCCAGGGGATGATACGAGCCCATCCATAGCTGCTGTGGTTGCCAATAATGACTGGCCATCTGCAATCCGGTATGTTGCGAGTGTCCGGTCTCAAGGCCACAGGGAGGAGATGATTGAAAACTTAAAGGATATGGTTGAAGAGCTATGGCACAATTTCCGTGAGAAGACAGGGTTCCAGCCGGAGCGGATCATCATGTTTAGGGATGGTGTCAGTGAGGGTCAGTTTGATAGAGTTCTGCAATATGAGGTGAGTGCATTGAAAGAGGCCATGCTGGCGGTCGGAGGGCCAGATTACACACCTCGAATTACATGGGTCGTTGTGCAGAAACGCCATCACACAAGGCTGTTCCCTGCAGATCATAACAAGGACAGGAGTAACAACATTGTCCCAGGCACTGTGGTTGACACCACAATCACTCATCCTAGAGAATTTGATTTCTACCTATGCAGCCATGCAGGCATACAGGGCACTAGCAAACCCACTCATTATCATGTGTTATGGGATGAGAATGGCTTTTCATCTGATGATTTACAAGCATTGATCAACAACTTATGCTACACTTATGTCAGATGTACTCGATCGGTGTCTGTTGTTCCACCTGCATACTATGCACATCTTGCTGCCTACCGTGCCCGCCTGTATATTGAAGCACAAGGAGGCTCTGATACCACTTCATTGAGAGGTGGGCAAACTTCATCAGTTGGAAGTGGTGGAAAGAACACCAGGTCTGCTGCTCCCCCAGTCCGTGCCCTCCCTCAGATCCAGAAAAACGTTCAGGAGGTTATGTACTTTTGCTAA
>Pvim83598
CAGTCGTCTGAAGGCAGAGGTCGAGGAGGGCAGTCGTCTGAAGGCAGAGGTCGAGGAGGGCAGTCGTCTGAAGGCAGAGGTCAAGGCTATGGAGGAGGGCACTCATATGAAGGTCGAGGTCAAGGATATGGAGGAGGGCAGTCGTATGAAGGCCGGGGTCAAGGACGCGGAGGACGGGGTGGTCGCAGAGGCGGCCGTGGGCCTCCTAGGGATCAACAGACCGGCAGTAGCAGCAGCAGCTCTTCTGGATTGCAAGGTTCATGGGCATCACCATCGCCACCCATGTCATTGCTTCTGCCAGGTGTTGCTGACCTATCATTTGAGGAGGCAGGTCCATCAACTCGGGTAGAGGAGGGCGTCTCGCCTGCCACCGAAGAAGCCAGCGGTGATACAAGTGCATATGATACAAGTGCTGAATTGGTTACAATGCCCAGGCCTTTGGTTGCACCAAAAAGGCCTCCATCAGGTAAGCTAGGGGACAGAGCAATAGTGAGAGCAAACCATTTCCTTGTAAACCTCAAGCCCGATGCAAATATCTATCATTATGACGTCGATATCAATCCAAAAATCACGTCTAAAGGTGTTGCCAGACGGTTGCAGAGGCAGCTCCTGGCAGAGCATGGAGAAGTTTTTCAAGGAAGGCTTCCAGTTTATGATGGAAGCAAATCTCTTTACACTGCAGGCCCTCTCCCCTTTGAAAGCAGCCGAGAGTTTACTGTAGCGTTTGCTAATGAAAACAGGGAGAAGACCTTTAAAATCACGTTGAGGCATGTTAATACATTGGGGAGTTCAGCACTCAAGGAGTTTCTGTCGGGTCGAAATGTTGCCGCCCCTCAAGAGCACATACAAGCATTGGATGTGGCTCTTAGGGAGGCTTTAATGAATGTTTACACCCCTGTCAGCAGGTCCTTTTTTACTGAGTCACTTGGTTCCACTGTTCTTGATGGCGGGCTTACTGCCTGGAATGGCTTTTTCCAGAGCCTAAGGCCAACAGCTCAGGGGCTTGTTCTCAATGTGGACCTTGCCACCACAGCCTTCTATGAGAGTGTGCCAGTTATCGCTTTCTTGCAAAAGAAATTCAGGCAGTTTAACCCACAGCAAAGGCCCAATGATGCGCTGAGGACAATGATTAAGAAGGCACTCTCACGGCTGAAGATCCAAGTTACTCATCGTCAAACGCCTAGAAAGTACAGGATTTATGGGCTGTCCCCCACCCCAACGAAAGATTTGAAGTTCTCAGTGGAGGATGGAGGAGAAATTACTGTTGTTGATTACTTTAGGCAAACATACAACTACCAGCTGAGGTACGTTGAGCTGCCATGCTTGCAAGTGCAAGCGTCCAGAACTAGCTATTTACCAATGGAAGTCTGCAAAATATGTGAGGGTCAGAAATATGTGGGGAAGCTTTTAGAGATGCAGACTACGGGTCTGCGAAATTTGGCCTGTGTCAAGCCCAGTGAACGTGAGGCAAAGCTGAAGCAGATAATGGTTGGTGCTAATGGCCCTGGAAGGGGGGATCACGTGGCTAGCTTTGGTATGTCTGTCTCACCTGAGCTTACACAGGTCACGGCACGCGTGTTACGAGCTCCTAAGCTAAAGTATGGCATGCAGGGGCGGGTGAAATTTATAGAACCTGGCAAGGCTGGGTCATGGAATATGATGAATTCTCATCTTGTGGAGGGTGGAACAGTCAACTATTGGGCATTCATCAGCTTTGATCGTGGCATGGGTCAATTTGCAGAAGAGTTTACTGCTGCTCTGGCAAAGAGATGCCAG
>Mplm52950
GAAGTTTATTCACCAGGGGGAGCTGAACCCCATGGCAAAGAAGAGACTGCGAAAACGGAGGTGCCTGCAACCTCAAAAGCAGTATTAGTGCCACCCCAACGGCCACAGGCAGGTAAGTTTGGGTTTCCGGCAAGGGTCAGAGCGAACCATTTTCTTGTGAAATTGAAGCCCGGAGCGAGCATTTATCATTACGATGTTGATATCAATCCAAAGGTTACTTCAAGAGGCATCGCTAGGCGCCTCCAAAGGCAGCTGCTAGCAATGTATGAGGCAGATTTTCAAGGTAGGCTCCCGGTCTATGACGGGAGTAAGAGCCTCTACACAGCAGGCCCTTTGCCATTTGAGACTCGGGAATTTGTTGTCAACTTTGCCAATGAAAACAGGGAAAAGACTTTCAAGATTTCATTAAGGCATGTAGCAACTCTGGGTAGTTCTGTCTTGAACGAGTTTTTGGCAGGGCGGAAGGTGTCAGCCCCTCAAGAGCATCTCCAGGCGTTGGATATTGCTTTGAGGGAGGCATTAACCCACACACACACCCCCGTTAGCAGGTCGTTTTTCACCAAGAGTCTTGGCTTTGCAGCACTTGAGGGGGGGCTCACTGCATGGAACGGGTTCTTTCAAAGCTTGAGGCCCACATCTCAAGGGCTTGTGCTTAATGTCGACCTGGCCACTACTGCATTTTATGAGAGTCTGCCTGTTATTGATTTCCTCAGTCAGAAAGTAAGGAATTTTGATCCTCACCGCAGACTGAATGATGCGCAACGTGCAATGGTCAGGAAAGCTATTGTGCGATTGAAGGTGGAGGTCACTCACAGACAAACTCCGAGGAAGTACAGAATTTTTGGGTTGTCCCCGAATGCAGCTAAAGATGAAAAGTTTGAAATAGCAGGTGGAGAGCAGATTGGGATAATTGAGTATTTTAGAAACACCTATAATTACCAGGTTCGGTTTCCTGAGCTTCCTTGCTTGCAAGTGCAAGCAACAAAGACGAGCTACCTACCGATGGAGGTCTGCAAGATTTCTGAGGGTCAGAAGTATGTAGGAAAGCTGCTAGAAGGACAGACTACAGGCTTGCGGCGTATGGCATGTGTGAAGCCACATGAACGCGAAGGAAAAATAAAGAGTATAATGGCAAGCCCAACTGGGCCTGGTCGTGGAGAGTTTGTGTCCAGTTTTGGTATGGTAGTTTCACCGGAGCTGACAATGGTTAATGCGCGCATTTTACACCCGCCAAAGCTGAAATATGGTGCGCAGGGCTCAGTGAAGGAGATTGAACCTCGATCTGGGCAATGGAATTTGAACAGGTCTTGTGTTGTGGATGGTGGCACTTTAGACTTCTGGGCGCTGATTAGTTTCGATAGATACATGAATTTTGGTGTTTCAAGTGATTTTATTCATGGCTTGGCAACTAGATGCCAAGATCTTGGCATGAGCATGAATAAGCAGACAGTCATACCGCCGTACCTCTGTGGCAGGGAAGAGCTTGAAGCTCCAAGGCTTGAAAGGTCTCTGAGGAATGTATTTGGCCAGGCTATGCAAGCCATAACTGCAAAGAAGCCACAAGGTACCCTGCAGCTTCTTGTCTGCATAATGGCTGATAAACACCCTGCGTATGGGGAGCTGAAGAGACTATGCGAAACACAACTTGGGGTGGTGACACAATGTTGTCTTACAAAGAATGCGCGGAAGCTCAATTCACAGTATTTGGCGAATGTTGCCTTGAAAATCAACGCAAAGATTGGAGGACGGAACAATACACTGGCTATAGAGCTGCCCCAAATGTGTAAAGTCTTTAGCAGGCCAGCAATCATATTTGGTGCCGATGTAACACATCCCAACCCAGGTGACGATTCGAGCCCATCCATTGCAGCTGTGGTTGCCAATGTTGATTGGCCATCTGCAATCAAGTATGTCGCAAGCGTTCGTGCTCAGGCTCACAGGGAGGAGATGATTGAAAAGCTGAAAGATATGGTCCAAGAGCTCTGGCGCAAGTTCTGCGACAAAACAAGACTCCGTCCAGAGCGGATCATTATGTTTAGGGATGGTGTGAGTGAGGGTCAGTTTGACCGAGTTCTGCAATATGAAGTGCATGCGCTGAAAGAAGCCATGCATGCGGTGGGGGGGCCTGACTACAACCCGCTTATAACTTGGGTTGTGGTTCAAAAGCGGCATCACACGAGGCTTTTCCCTGCAGACAACAACATAGATAAGAGTGGCAACATTACTCCGGGCACTGTTGTTGATTCTGTTATCACACATCCAATAGAGTTTGATTTCTACCTTTGCAGCCATGCTGGAATACAGGGAACTAGTAAGCCTACACATTACCATGTGCTATGGGATGACAATGGGTTTTCTTCTGATGATCTACAGGCATTGATCAACAATCTGTGTTACACATATGTCAGGTGTACACGCTCAGTATCTGTGGTTCCACCTGCATACTATGCCCATCTGGCTGCATACAGAGCCCGCCTTTACATGGAAGCGCAGGGAGGTTCTGATACTGCATCATACACAAGTGGACAATCTTCATCAGTGGGGAGTGGTGGGAGGACCACTAGAGCTGCTGCTCCTCCAATACGATCCCTTCCGCTAATTCACCGTAATGTGCAGGAGGTCATGTATTTCTGCTGA
>Desm2748
CATGGAGAGGGAGGGCCTTCTGGGGGTGGTTATCAAGGTGGGGATGCTTGGGGAGGCCGTGGAGGCGGTGGAGGGCGCGGCTATGGTGGAAGAGGGTTTACTGCAGAGAGAGGTTATGGTGGGCATCCTTCTGAGAGCTTTACCGCAGAGAGAGGTTATGGTGGGCAGCCTTCTGAGAGCTTTACGCCTTTTGAAAGGCGTGGTGGGCGTGGCGGCCGAGGTGGACGCGGCGGCGAGAGCGGCCGGTGTGGGCCGCCCATTAGAGACCAATATGCTAGCAGTAGCAGCTCTTCAGGCCTGAAAGGATCATGGGCATCACCTGCGCCGCCCATGTCTGTGCTCTTGCCAGGTATGGGAAATTTGTCATTGGAGCCGACAGGGCCTTCTTCGTCTTCGTATGTAGAGGAGAGTGCTGCTGTAATGAGTGAAGTTGATGCACCTGCTGAAGCTGAGTCCCAATGTGCAGAAGAGGCTACTAAGACAGAGATCCCCTCTACATCAAAGTCGGTTTTAGTGGCACCCAAACGGCCACAACCAGGGAGTCTAGGATTGAAAGCTCTTGTAAGAGCAAACCATTTCCGTGTTAAACTCAAACCCAACGCCAGCATTTACCATTATGATGTCGACATCAATCCAAAAATCACATCTAGAGGTGTTGCTAGACGGTTGCAAAAGCAGCTGCTTGAGATGTATCGAGTGGAATTTGAAGGTAGGCTTCCCGTCTATGATGGTAGCAAGAGTCTCTACACTGCAGGTGCTTTGCCTTTTGAGAATCGAGAATTCAATGTTGTTTTCGCTAATGAAAACAAAGAGAAGACATTCAAGATCACAATCAGGCATGTTGCTACTCTGGGTAGCTCAGCTCTTAACGAGTTTCTGTCAGGGCGGAAGGTTTCAGCCCCGCAAGAGCATCTGCAGGCCCTGGATATTGCTCTTAGGGAGGCTTTAACGCACATTTACACCCCGGTTAGCAGGTCCTTTTTCACCAAAGATCTGGGCTTTGCACCTCTTGATGGAGGACTCACGGCATGGAATGGATTTTTTCAAAGCTTGAGGCCCACAGCTCAAGGTCTTGTGCTCAATGTGGACTTGGCAACTACGGCATTTTATGAGAGTTTACCTGTCATTGAATTTCTCAGTCGGAAGCTTAGGCAGTTTGATCCTCGCTACAGGCTTAATGATGCAGTTCGCACAATGGTCAAGAAAGCTCTTGGTCGGCTGAAGGTGGAGGTGACCCACAGGCAAACCCCTAGGAAGTACAGGATTTATGGTTTGTCCCCAGTTGCTACTAAGGATCTGAAGTTCTCACTTGAAGGGGGAGAAGAGATTGGGATAGTTGAGTATTTTAGAAATACGTATAACTACCAAGTTCGGTTTCCTGAGCTTCCTTGCTTGCAAGTGCAAGCCAATAGAACAAGCTACTTACCAATGGAGGTTTGTAAAATTTGCGAGGGCCAGAAGTATATTGGAAAGTTAATAGAAGCTCAAACGACAAATTTGCGGGGTTTAGCATGTGTGAGGCCACATGAGCGTGAGGGAAAGCTTAGGAGTATAATGGCAAGCAGAACTGGGCCTGGACGTGGAGAGTTTGTGTCCAGCTTTGGTATGGAGGTCTCACCCGAACTGACAGCGGTTAATGCTCGCATTTTACATCCGCCCAAGCTGAGGTATGGCATGCAGGGCCCAGTGAAGGAGATACAGCCCAAGTTTGGGTCATGGAATTTGAATAATTCTTGTGTTGTGGAGGGTGGCAATGTGAACTTTTGGGCATTGATCAGCTTCGATCGTGCCATTAATCCCAATACTGCAGGCGATTTCATCTCTGGGTTGGCACGGAGATGCCAAGACCTTGGCATGCGAATGTCCCAGCAAACGGTGATTCCTCCTTACCTGGGCAGAAGGGAGGATCTTGAAGGTCCAAGACTTGAGGCGTGTTTGAGAAATGTATGTGCACAAGCTTCCCAGGCCATAACTGCCGTGAATCCTCGAGGTACACTGGAGCTGCTGGTCTGCATTATGGGGGAGAAGCACACTGCTTATGGTGAGCTAAAAAGACTCTGCGAAACTCAACTGGGGGTGGTATCACAGTGCTGTCTCACAAAGCACGCTAGGAAGCTTAATTCACAGTATTTAGCCAATGTTGCTCTCAAAATCAATGCCAAAGTGGGTGGTGGAAACAACACGTTGGCTATTGAACTACCTCGAATGTGTAGTATCTTCAACAAGCCAGCAATCATATTTGGTGCTGATGTAACACATCCCAACCCGGGTGATGATACAAGCCCCTCAATTGCTGCTGTTGTTGCAAATGTGGATTGGCCTTCTGCAATCAAGTATGTCGCAAGTGTTCGTGCGCAGGCTCATCGAGAGGAAATGATAACGAATTTGAAAGACATGGTCCAAGAGCTCTGGCGCAAATTCTGTGAAAGAGCCAAAGTTCGACCAGAGCGGATCATCATGTTTAGGGATGGTGTGAGTGAGGGCCAATTTGACAGAGTTTTGCAGTGTGAGGTGCACGCAATGAAAGAAGCTATGCATGCAGTTGGAGGGCCTAGCTACAACCCGCTCATAACTTGGGTTGTGGTTCAAAAGAGGCATCACACAAGGTTGTTTCCTGCGGATAAAAATGTAGACAAAAGTGGCAACATTTCTCCAGGCACTGTCGTGGATACCACCATCACACATCCTAGAGAGTATGACTTTTATCTTTGCAGTCATGCAGGGATACAAGGCACAAGTAAGCCAACTCATTATCATGTGTTGTGGGATGAGAATGGGTTTCCCTCTGATGACTTACAGGCATTGATCAACAATTTGTGTTACACATATGTCAGATGCACTCGATCAGTATCAGTTGTTCCACCTGCTTATTATGCTCATCTTGCTGCGTACAGAGCCCGCCTTTACATTGAAGCCCAGGGAGGCTCTGATACTGCTTCATACTCAAGTGGGCAACCTTCATCTGTGGGGAGTGGTGGCAGGACCACTAGGGCTGCTGCTCCTCCAGTCCGTTCACTGCCGCAGATTCTACGCAATGTGCAGGAGGTCATGTACTTCTGCTGA
>Cfom30691
GGCTATGGTGGAAGAGGGGCTCCTGCAGAGAGAGGTTATGGGGGGCAGCCTTCTGAGAGCTATTCTGCAGGTCAGCCCTTTGAAAGCAGGGGTGGACGTGGAGGACGTGGAGGACCCTTTGGAAGGGGAGGCGATGGCGGTGGCCGGCGAGGCCCACCCAGTAGGGACCAGTATGCAAGCAGTAGCAGCTCTTCAGGCCTGCAAGGTTCTTGGGCATCACCTGCGCCGCCCATGTCAGTGCTCTTGCCAGGCATGGGAAATTTGTCGTTGGAACCTGTGGAGCCTTCGTCTTCACACAGAGAGGAGATTGCAGTCCAAATAAGTGAAGCTGATGCACCTGTTGAAGTTGAGGCCCAAGGTGCACAAGACCCAACAAACATGGAGATTTCTTCTACATCAAAGGCAGTTCTAGTGGCACCTAAACGTCCACAAGCAGGGAGTCTAGGAACAAAATCTCTTGTAACAGCAAACCATTTCCGTGTTAAACTCAATCCCAATGCCAGCATCTACCATTATGATGTTGATATTGATCCAAAAGTTACATCTAGAGGAGTTGCTAGAAGGCTTCAAAAGCAGCTGCTTGAGATATATCATGCAGAATTCCAAGGTAGGATCCCTGTTTATGATGGGAGCAAGAGTCTCTATACTGCCGGTCCTTTACCTTTTGAGAACCGTGAATTTAATGTTACTTTCGCAAATGAAAATAGGGAGAAGACATTTAAGGTCACAATTCGGCATGTTGCTACATTGGGTAGCTCAGCTCTGAACGAGTTTCTACTAGGGCGGAAGGTTTCAGCCCCGCAAGAGCATCTGCAGGCCTTGGATGTTGCTCTAAGGGAGGCTTTAAACCACATGTACACCCCTGTCAGCAGGTCCTTTTTCACCAGAGAGCTCGGCTTTCAATCTCTTGAAGGCGGGCTCACGGCATGGAATGGCTTTTTTCAAAGCTTAAGGCCCACTGGCCAAGGTCTTGTGCTAAATGTGGACCTAGCGACTACCGCATTTTATGAGAGTATACCTGTCATTGATTTTCTCAAAAGGAAGCTTAGGCAGTTTGATCCACAATTCAGGCTTAATGATGCAGTTCGTACAATGGTGAAGAAAGCTCTTGGGCGGCTGAAGGTAGAGGTGACCCACAGACAAACCCCCAGGAAGTACAGAATTTATGGTTTGTCGCCAGTAGCTACTAGGGATCTGAAGTTTTCAATTGAAGGGGGAGAAGAGATTGGGATAGTTGAGTATTTTAGGAACACGTATAATTACCAAGTTCGGTATCCTGAGCTTCCTTGCTTGCAAGTGCAAGCAAACAGAACAAGCTACCTACCGATGGAAGTCTGCAAAATTTCTGAGGGTCAGAAGTACGTTGGAAAGTTGTTAGAAGGCCAAACAACAAGACTGCGGAATTTAGCATGTGTGAAACCACATGTACGTGAGGGAAAGCTCAGGGAGCTAATGGCGAGCGGAACTGGGCCTGGACGTGGAGAGTTTGTGTCCAGTTTTGGTATGGATGTCTCTCCTGATCTGACAGTGGTGGGTGCTCGTATTTTACATCCTCCCAAGCTAAGGTATGGCGCGCAGGGCCCAGTGAAGGAGTTACAGCCAAATTTTGGCCAATGGAATTTGAATAAATCTTGTGTTGTGGAGGGTGGCACTGTGGATTTTTGGGCATTGATCAGTTTCGATCGTACAATTAATATGAACGCAGCAGATGATTTCATCTTTTGTTTGCAAAAGAGATGCCGAGAGCTTGGCATGAGAATGGCCCAGCAACCGGTGATTTCACCTTACCTGGGCGAAAGGGGGGATCTTGAAGGTACAAGACTCGAGGCTTGTTTGAGAAATGTATGTGGACGAGCTTCCCAGGCCATAACTGCCAGAAATCCACAAGGTACTTTACAGCTGCTGGTCTGTATTATGGGTGAGAAGCACATTGCATACGGGGAGCTTAAAAGAATCTGTGAAACTCAACTCGGGGTTGTGTCACAGTGCTGTCTCACAGTGCATGTCAGGAAATTAAGCTCACAGTATTTAGCCAATGTCGCCCTTAAGGTTAATGCCAAAGTAGGTGGTGGAAACAACACACTGGCTATTGAGCTGCCTCGAATGTGTAGCATCTTCAAGAAGCCAGCAATTATATTTGGTGCTGATGTAACACATCCCAACCCTGGTGATGATTCGAGCCCCTCCATTGCCGCTGTCGTTGCAAATATGGATTGGCCTTCTGCAATCAAGTATGTCGCCAGTGTTCGTTCTCAGGCTCATCGAGAGGAAATGATTACAAACTTGAAAGGCATGGTCCAAGAACTGTGGCTGAAATTCTGTGAGAGAACCAAAGTTCGACCAGAATGTATCATCATGTTTAGGGATGGTGTGAGTGAGGGTCAATTTGAGAGAGTTTTGCAGTGGGAGGTGCACTCAATGAAAGAAGCTATGCATGCAGTTGGAGGGCCTAGCTACAACCCGTCCATAACTTGGGTTGTGGTTCAAAAGAGGCATCACACTAGGCTATTCCCGGCTGATAATAATAAAGACAGAAGTGGCAACATTTCTCCAGGCACTGTAGTGGATACCACCATCACACATCCTCGAGAATTTGACTTCTACCTTTGCAGCCATGCCGGGATACAAGGCACAAGTAAGCCCACTCACTATCATGTGTTGTGGGATGAGAATGGGTTTTCTTCTGATGACTTACAGGCATTTATCAACAATTTGTGTTACACGTACGCCAGATGTACCCGATCAGTGTCAGTTGTTCCGCCAGCTTATTATGCTCATCTTGCTGCATACAGAGCCCGTTTATACATAGAAAACCTGGGAGGGTCTGATACTGCATCATACACGAGTGGACAACTTTCATCTGGGGGGAGTGGAGGAAGGACCACTAGAGCCACTGCTCCGCCAGTCCGAGCGCTTCCACAGATTCAGCGCAACGTGCAGGATGTTATGTACTACTGCTGA
>Pcum53923
ATGCTTAAACCCAATGCAAGCATTTACCATTATGATGTTGATATCAATCCAAAAGTCACATCTCGTGGTGTCGCCAGACGGCTGAAGCAGCAGCTGCTCGAGTCGTATGGTGCAGATTTTCAAGGCAAGCTTCCTGTTTATGATGGAAGCAAGAGTCTCTACACAGCAGGGCCGCTTCCATTTGTGAACCGGGAATTTTCTGTAGTTTTTGGAAACGAAAGCAGGGAAAAGACATTCAAGGTTACTATCCGGCATGTTGCTACACTGGGTAGCTCAGAACTGAATGATTTTTTACAAGGTAGAAAGGTCTCAGCCCCTCAAGATCATCTGCAGGCCCTGGATGTTGCGCTTAGGGAGGCTTTAAACTATAAATATACCCCAGTTAGCAGGTCATTTTTCAACAAAGAGTTAGGCTCTGCGGCCCTTGATGGTGGGCTGATAGCATGGAATGGCTTTTTCCAAAGCTTGAGGCCCACTTCTCAAGGGCTTGTGCTGAATGTGGACCTGGCTACCACCGCATTTTATGAGAGTCTGCCTGTAATTGATTATCTCCGGCGGAAGCTTAGGCAGTTTGATCCTGAGCGCAGGCTCAATGATGCAGTTCGTGCTCTTGTTAAGAAAGCTCTCGGTCGATTGAGAGTGGAAGTGACCCACAGGCAAACCCCCAGGAAGTACAGAATTTTTGGGTTATCACCAGTCGCTACGAAGGATCTAAGGTTCTCAGTAGATGGGGGAGGGGAGATTGGGATAATCGAGTATTTCAGAAACACGTACAACTTCCCAATCCGGTATCCTGAACTTCCTTGTTTGCAAGTGCAAGCGAACAGAACAAGTTATCTTCCGATGGAAGTCTGTAAAATCTCGGAGGGCCAGAAGTATGTGGGGAAGCTTATAGAAGCACAAACAACCGGTCTGCGTCGCCTAGCGTGTGTGAAGCCGCATGAACGCGAGGCAAAGTTGAGGAACATCATGGCAAACAGAACTGGGCCTGGGCGCGGAGAGTTCGTGTCCAGTTTTGGTATGGAGGTCTCTGCTGACTTGACACAGGTTCCTGCTCGCATTTTAAACCCCCCCAAGCTAAAGTATGGCTTGGGGGGCGAAGTGACGGAGATACAGCCCAAGCTGGGGGCTTGGAATTTGAACAATTCTCGTGTTGTGGAGGGTAGCACTGTGGAGTTTTGGGCTTTAATCAGCTTCGAGCGTTCCTTCCATATCAACTTGGCAGACCATTTTATCTCTCGTTTGGCAAATAGGTGCGGTGACCTCGGTATGAGAATGTCTTCAGAAACTGTGATTCCTCCCTTCTTGTGCAGACGGGAGGATCTTGATGGTCCGAGACTGGAAGCTTGCTTGAGGAATGTATGTTCACGGGCGTCCCAGGCAATAACTGCCATGAATCCTCGAGGCACTTTGCAGTTGCTGGTCTGCATCATGGGAGAGAAGCACAGTTCTTATGGGGAGCTGAAAAGATTGTGTGAAACGCAGCTAGGGGTGGTGTCGCAGTGTTGTCTCACAAAGCATGTCAAGAACCCCAACTCACAATATCTAGCTAATGTTGCCCTCAAGATCAATGCCAAAGTGGGTGGTGGCAACAACACATTGGCAATAGAGCTGCCCAGGATGTGCAGAATTTTCCAAAGACCAGCTATTATATTCGGTGCAGACGTAACGCATCCCAATCCAGGGGATGACTCGAGCCCCTCTATTGCTGCTGTTGTGGCAAATATCGACTGGCCCTCTGCAATCAAGTATGTCGCAAGTGTCCGAGCTCAGGCTCATCGAGAGGAAATGATCATAAACTTGAGAGAGATGGTTCAAGAGCTGTGGCGGAAATTTTGTGACAGGACTAAAGTTCGCCCCGAGTCGATCATCATGTTCAGGGATGGTGTGAGCGAGGGTCAATTTGACAGAGTTTTGCAATGTGAGGTGCACGCAATGAAAGAAGCAATGCTTGTAGTGGGAGGCCCCGATTACAATCCCACCATAACTTGGGTCGTGGTGCAGAAGAGGCACCACACACGGCTATTTCCAGCCGACAACAACAGAGACAGAAGCGGCAACATCTTTCCGGGCACTGTAGTGGATACGACCATCACGCACCCCCGTGAGTTCGACTTCTATCTTTGCAGCCACGCAGGGATACAAGGCACAAGTAAGCCCACTCACTACCACGTGTTGTGGGATGAGAATCAGTTTGCTTCCGATGACTTACAGGCACTAATCAACAATTTATGCTACACGTATGTTCGATGCACCCGGTCTGTATCAGTTGTCCCGCCTGCTTATTATGCACATCTTGCGGCCTACAGAGCGCGTTTATACATTGAAGCCCAGGGAGGCTCCGATACAGCTTCATATACAAGTGGACAGCCCTCATCTGTGGGGAGTGGTGGAAGGACCACCAGAGCTGCCGCTCCTCCAGTTCGGTCTCTCCCTCAAATTCAGCGCAACCTGCAGGACCTCATGTACTTCTGCTGA
>Ovam67193
GGGGCAGAGGAGGTCGAGGAGGGTATTACGAATCTGAAAGCGGGAGCAGCAGCGGAGGAGGAGGAGGAGGCAGAGGTAGAGGAGGGTACTATTATGAATCTGAAAGCGGAAGCAGCAGCGGAGGAGGAGGCAGAGGTCGAGGGCATTACGATTTCGAAGCTGGGAGCAGCAGCGGTGGTGGAGGTCGGAGAGGAGGACGAAGAGGAGGCTATCATCAAGCTCAACAGGGTGGGTTGCTATCTGCTTTCCTTGTTCCTTCTCGTCATTCTGTTGATGTTTCTTCAGCGATCATCGCCCCTCTGCTCTGCTGTCGTGCTTCTGATCGCCATTCCATCCTCCCCTTCTGTTGACGATGATACAGGATGGACCGCTCCCTCGCCCCCCTTTGCTGAGCTTTTGCCAGGCTTTTCTGGTCTTTCCATAGCCGGATCGCCCGAGCCTGCTGCTGCTGCCTCCCCTATCGAGGGTGGCTTACCTGTTCTTCTGCCCCGCGAGGTGGAGGAAGAATCGAGCAATGTAGCAGAAGCCACGGAGCAGGAGGAGGCTGAGCAACCATCATCGTCATCGACTTCTAAATTGCAATTGGTAGCTCCCAAGAGGCCGCCTCCTGGAGCCACGGGAAGGAATATCCACGTTTGTGCCAATCACTTCAAGGTAACCTTCAACCTGGCGGACAGCATCCATCAATACGATGTAGAGATTTCTCCCAAAATTTCCTCCAAGGGGGTTGCGCGGGCTCTGGAGCGGGAGCTAGTTGAGGTGTACCGCACTGAATTGGGCGGCAAGCTACCAGTTTATGATGGCAGCAAGAGCATGTACACGGCAGGGCCATTGCCCTTCGAGCACCGAGACTTCAGTGTGATTCTACCAGACGAAAAGGGGGGACCTTCGGATGCACCTCCGCGCAGGGAGAAGAAATTCAATGTGTCCATCCGGCATGTTGCCACACTAAATCGGAAAAACTTGACAGAGTTTCTCTCAGGTCGACAGGCCTTCACCCCGCAGGAGCACCTTCAGGCCTTGGACGTGGTCCTGAGGGAGCACCCTTCTCTGCATTTCACGCCGGTGAGCCGGTCTTTCTTCAAGAGAGACCTGGGCTGTGCCGATCTTGATGGTGGGCTGGTTGGTTGGAATGGCTTCTATCAGAGCCTTCGTCCCACAATGCAGGGTCTTGCTCTAAACGTTGATCTATCCACAACCGCCTTCCACGAGAGTATCTATGTGTTGGATTATCTGTGTAAGAAGTTCAGGTTTTTCAACCCTAAATCTAGGTTATCAGATGTGGAGCGCGTGAAGGTGAAGAAGGCTATCGCTCGGTTGAAGGTAGAGGTGGTTCATAGGCAGACTCCTAGGAAGTACAGAATATCGGGTTTATCAGCAAGCCCGACTAAAGACCTGAAGTTCCCTTTGGAAGGAGGAGAAGAGATGCGGGTTGTGGATTATTTCAAGCACACCTACAACTACGACATCAAGTACCCGGACCTGCCATGCTTGCAGGTCCAAGCAAGCAAGGTCAGTTATCTCCCTATGGAGGTATGCAAGATCTGCGATGGGCAAAAGTTTGGTGGAAAACTAAACGATAGACAGACTACTAATCTGCGCACATTAGCTTGTGTGAAACCACATGTGCGCCAGCAAAGAGTCAATAATATTATGCAAAGACCCGATGGTCCTGGTAGAGGACGATTTGCTCTGAATTTTGGAGTTGAAGTGGCCACAGAAATGACTGTGGTCCAGGCCCGTCTTTTGCCTGCCCCAAAGCTTAGATATGGTGATCAAGGGCAGGTGAAAGAAATATCTCCGGAAATGGGAGCATGGAATCTAATGAACTCCTGTGTCGTGGAAGGAGGGAAAGTAGTTTATTGGGCTATGATAAGCTTCGACAGTGGTGTACACATGAAAATTGCAAATGATTTCATGTTTGGTCTGAGCAGAAGGTGCAACGAGCTAGGTGTCAAAATGGTCCCAAACACGGTGGTGCCGCCTGTCTTGCGCAAGCGGGAGGATTTGGAGAGTCCATGGCTGGAAAAGCATCTGAGGTTTGTTCATGACCAGGCCTCTCAGGCCATCAGGAAAATGAGCCAAGGCCAGCCTGGACACCTGCAGTTGCTAGTTTGTGTGATGGCAGACAAGCACCCGGCTTATGGGGAATTGAAGAGAATTTGTGAAACTGAGATAGGCCTTGTGACCCAATGTTGTCTCTCGAAACATGTTTATGCACGCAAATCCCAGTATTTAGCAAATCTGGCCTTGAAAATAAATGCCAAGGTTGGGGGTCGGAATGTGACATTGGCTCTTGAACTCCCCAAGATGTGCCATGTGTTTAATAGGCCAACAATCATTTTTGGTGCAGATGTCACTCATCCTCATCCGGGTGATGATACAGGCCCATCTATTGCCGCAGTGGTGGCCAACACAGACTGGCCCTCTGCAAATAGGTATGTAGCACGGGTCCGAGCCCAAGGGCATCGGAAAGAGATAATAGAGAATTTGAGAGAAATGGTGCAGGAGTTATGGCATGAATTTTGTGGAAAGGTGGGCAGCCGGCCGGATCGTGTTATTATGTTCAGAGATGGTGTGAGTGAAGGCCAGTTTGACTCAGTTTTGCAGGAGGAGGTGGTTGCCTTGAAACAGGCTATGCAGGATGTAGGAGGGCTCGAGTACAAGCCCTTGATCACTTGGGCAGTGGTTCAAAAGAGGCACCATACCAGGCTGTTCCCCACAGATGGATTCAGGGATAGATCCAACAATGTTCAACCTGGGACTGTAGTCGATACCATTATCACTCACCCAAGAGAATTTGACTTTTATCTTTGCAGCCATGCTGGCATTCAGGGTACTAGCAGGCCCACGCATTACCATGTGCTTTGGGATGAGAACGGGTTCAAGTCTGATGACCTGCAGGGGTTAGTTTACAATCTCTGCTACACGTATGCCAGGTGTACACGATCAGTCTCTGTTGTGCCTCCTGCCTATTATGCACATCTTGCAGCTTATCGAGCACGCCTCTATCTGGAATCTCTAGGAAGTGGCTCTGACACCACCTCCCTCAGAGGCGGGCATTCTGCAGCACTCGGAAGTGGTGGGAGTGCAAGTTCTTCAAGAGCTGCTGCTCCTGCTGTCCGACCCCTTCCCCGCATTCAGCGAAATGTACAGGAAGTCATGTATTATTGTTAA
>Afom31959
CGAAGAGGAGGAGGAGCTTCTTCCTCCTACGGCTATGGCGAAGAACATGTAGCAGCAGCAGCAGCAAGCGGCGAGGCTCCCATTGGTGGTGGCCCAAGAGGTGGCCAATCTCAGGGATGGAGCCGGCAGAGTGGCGTCGACCCTTCCCCATCTGGTTACCCCCTCCCTCCCCTCCCCGATCACCACCATCTCGCGCAGCGCGTCTCTGGTCTGCATCTCGGCCCATCCTCCTCATCCGAACCCCCCCTTCCCCAAGCAGCTGGCCCCTTCCCGGCTTTCATGCAAACTCTCTTGCCCCCTTCTGCCCAGGAAGCCGATCAGCCTGGCCTTGCTCCTGGATTCATGCAAACACTCTTGCCTCCAGCACAGGAAGGTGATCGACCCCCTCAGGAGACTGCACCCTCCAAGGAGATTGCTCCTCGATCCTCCTCCAAGGCTTTGGCTGCCCCCAAACGACCCACGCCCGGCAGAAACGGGAAAATTTTCCGTCTGCTTGCTAATCACTTCCTGGTCAAAGTGCACGCGGCCACGATTCATCACTACGATGTCGAGCTGACCCCTCGTGTCTCGTCAAAGGGAGTAGCTCGAGCTTTGGTGAGGGAGCTGATTAATGTGCACAGGACTGAGTTCGGGGGCAGATTACCAGCTTACGATGGCAGCAAGAGCATCTACACAGCAGGGCCGCTTCCCTTTGAGCACAAAGATTTCTCGGTTGTCTTGCCGGAGGAGGGTGGAGGGGGCTCGGAAGGGCCTCGCAGAGAGAGGGTGTTCAATGTGGCCATCAGGCGTGTGAACATATTGGATCAAAGAAGCTTAAACGAATTCCTCCGTGGGAGGGAGGTCTCTGTTCCCCAGGAGCTCTTACAAGCTCTCGATGTAGCTCTAAGGGAGAATCCGTCACTCCATTTCACGCCAGTTGGTCGATCTTTCTACAAAAGGGACCTTGGCTTCAAAGGCTTGGAAGGTGGGCTTGTTGGATTCAATGGCTTTTACCAGAGTATACGCCCAACAATGCAGGGTCTTGCTCTCAATGTGGATCTCGCCACTACTGCCTTCCATGAAAGCATGCCTGTATTGGATTTTCTGTCCAAAAAACTTCGGAATTTCTCTCCCAAATTTCGCTTACCTGACAGTGACCGTGTTAAGGCGAAGAAAGCTTTGTCCCGGTTAAAAGTCCAGGTTACCCATCGGCCTACTCCGAGGAAGTACAGAATCTCAGGTTTGTCACCCAGCCCAACTCGGGACCTGAAGTTTCCCATGGATGGAGGAAAAGAGATCAGGTTGCTTGACTACTTCAAGCAGACGTATAACTATGATATCATGTATCCAGAGCTCCCCTGCCTGCAGGTCCAAGCTAGTAAGGTTAGTTACCTGCCAATGGAGGTATGCATAATTTGTGATGGACAGAAGTTCACTGGGAAGTTGTCAGAAATTCAAACGACAAACCTTCTTAGGCTGGCGTGTTTGAGACCCCCTGACCGCGAGGCAACAATCAGAAGCATAATGGATAGACCTGATGGTCCTGCAAGGGGTAATTTTGTGAATGATTTCCAGATAGAAGTGTCAAAGCAGATGACAGTTGTGCAGGCACGTCTTCTTCCGCCTCCAAAGCTTAGATATGGGGATAGAGGAAGTGTCAAGGAAATAGAACCTCGCAATGGTGCGTGGAATCTCCTTAAGTCCTGTGTGGTGGAGGGGAGCCAGGTCAATTATTGGGCTGTTGTCTCATTCGATGCAAGAGTTGATCACCGAGTTGCATCCAAATTTTCCCAGTGTTTGAGTGCACGATGCAATGAACTCGGTTTGGATATGGTCCCCATGCCAGTGGTGCCTCCTTTCACTTATAGGCGTGATGATTTGGAGAGCCATAGACTCGAACCTGCATTGCGGGCCATCCACACACGGGTACTGCAGGCCATCAGGGGGGGCATCCAGGGGCAATCAGGGCACTTGCAGTTATTGGTCTGTGTTATGTCTGAGAAGCATCCTGCCTATGGCGAGATTAAGAGAATATGTGAGACAGAGATTGGAGTAGTCACACAATGCTGCCTGTCCAAACACATTCATGCCTGCCAATCACAGTACTTAGCGAATCTTGCATTGAAGGTTAATGCAAAGGTTGGAGGTCGTAATGTCACTTTAGCCATCGAGCTATCCAGTCTATGTCCTTCTATTCTGAATAAGCCGACTATTATTTTTGGAGCAGATGTTACACACCCTCACCCCGGTGATGATACAAACCCTTCTATTGCTGCAGTGGTTGCTAATACAGATTGGCCATCAGCAAACAGGTATTTAGCTCGTGTCCGGGCTCAAGGGCACCGTGTGGAGATCATTTCTCACCTCAAAGACATGGTGAAGGAGCTTTGGCAGGCCTTCTGTAAGAAGGTTGGAAGCCGTCCTGAAAGGGTGTTATTTTTCAGAGACGGGGTCAGTGAGGGCCAGTTCGATTCTGTTTTGGAGAAGGAGGTAGCTGCGCTTAAAGATGCACTGCGGGAAGTGGGAGGAGATGGATACAAGCCCTTGATCACCTTTGCTGTTGTGCAGAAGAGGCATCACACTCGTCTCTTCCCTACAGATCAGAACAAAGATCACAAGTCTTTGAATATTCTTCCTGGCACAGTGGTTGACACCACCATAACACACCCCAGAGAATTTGATTTCTACCTGTGTAGCCATGCTGGATTGCAGGGTACAAGCAGGCCGACACACTATCATGTATTATGTGACGAGAATGGATTTGGTTCTGATGAGTTACAAGGTCTAGTTTACAATCTTTGTTATACTTATGCAAGATGCACACGAGCAGTTTCAGTTGTCCCCCCAGCTTACTATGCACATCTTGCAGCATATCGAGCCCGCCTTTATTTGGATTCTGCTGGAAGTGGATCAGACACTACTTCTCTGAGGGGTGGACATTCTGGAACTCAAGGGAGCTTTGGGAGTGCAAGTTCTTCTAGAGCTGCAGCACCTGCTATCAGGCCACTTCCACGGATTCAGCCAATCGTACAAGATGTCATGTATTACTGTTGA
>Pnum24556
TCTGAATGGACTTTAAAATGGAGCTTCTGTGTTCGCCTCTGTCTCTGCTTCTCCTCCTCTGCTGCTGCTGCTGCTCTTGCTCTCCTCGCGAAGATCGTCCCGCCTGCCCCCCCATACATTTGGAATTTTGCTGGTTTTGGATCCATGAATCCCCCTCGCGGCCAAGGGCGTGCTTCCGGAGGATCTCAGACGGGTCGTGGATACGATGATCAGGCCAGTAGCAGTTCTGCAGCACCTCTACATGCTGCTTCTGCTCGCGGAAGAGGAAGAGGTGGCGCTGCCGATCGTGGGGAGGGAAGGGGGCGAGGCGCAGGACGACGAGGTGCGGAATGGCGGACTGTGGGAACATCTGGCGAATCTGAGGGATACGCCCCTCGCCCCGGTCCGCTGCCCTTCTCTCCTGTACCGCCCACGTTTTCTGTTGCTGCTGCATCGGCTCCAGGGCGTGCGGATTGGGGATCTGGTGGCAGAGGCGGAGGCTGGTCTCCGACACAATCTGAAGTGCATCAGGGTGGAGGGGGTGGAAGAGGACGAGGAAGGGGCCGTTCCCGAGGAAAGGACGAATTGGAGGCCCACAGGGAAGGAGGGGAAGGTCGATGGCGACAAAGAGGAAGATCATCGGGAGGTGACCAAGCTGGCAACAGAGCTCGCGAGGAGATATCGGGATGGGGCCGGCGAGGTGCTGCACCTGAAGAACTGCCGCGACGTATTGCGAGTCTTGATATCGGTTCATCAGGAGCTCGGACTCAGGCCTCCGAACGCAGAGCAGAAATAAGGAAGGTTGATCAGCAGAGAGAAGCTGCGACCAGCGGTGTGGGCAGTTCGCAGTCTTCAAGCGCTCTCGTGGCTCCCCGCCGACCCACTCCTGGCGCAGAAGGGAAGGCGATTCGTCTACTTGCAAACCATTTCAGAGTCAGTCTCAATCTCAAACTTGGCACTATATGTCAGTATGACGTAGAGATCTCCCCTCGCGTTTCGTCTATGGTAGTTTCTCGAGCTCTGGTGCGTGAGCTCATTGCCAGGCATAGATCTGATCTGGGTGGAAAATGTCCTGTGTATGATGGAAGAAAGAATGTGTACACTTCTGGGTCCCTGCCCTTCGAGCAGAGAGATTTTGCTGTTACATTGCTAGAGGATGGCTCTCGGGCAGATAAGATATTCACCATTTCTATCAGACGTGTCGCCGTGTTTGACAGCAGAAGCTTGAATGAATTTCTGTATGGTCGGGAGATTCAATTACCGCAGCTATTTCTACAAGCTTTAGATGTGGTATTGCGGGAGAATCCCGCCCGCCATTTTATCCCTGTAAGCAGGTCTTTCTACAGGGAAGACCTGGGGAAAAGAGTTCTGGAAGGAGGGCTTGTGGGTTGGAACGGTTTCTATCAAAGCTTGCGTCCGACAATGCAAGGGCTTGCGCTTAACGTAGACCTCTCAACCACTGTATTTCACGAGAGTATTCCTGTCTTGGAATTCCTTGGAAGAAAGTTCAGAAGTTTCGATCCACAATATCGATTGGGCGATTTTGATCACGCAAAGGTGAAAAAAGTACTTGTCAAGCTGAGGATACAGGTAACACATCGATCTACCCCTAGAAGATACAGAATTGCAGGGCTTTCTTCCAGCCCAACAAGTGAGTTGAAGTTCCCTTTGGAGACTGGAGAGGAGATTCGAGTTGTTGACTATTTCAGAATCACTTACAACTACATTATAAGGTATCCAGAATTGCCGTGCCTCCAAGTTCAAGGAAGGAAGGTTAGCTACTTGCCGATGGAAGTGTGCATAATTTGCGAAGGACAAAAGTTTACCGGGAGATTGACTGATGCACAGACGACAAACCTCCTTAGATTGGCGTGCTTGAAGCCGTATGAACGTCAGGAAACAATTAGGAGGATAATGTGCAGGGATGATGGCCCGGGAAGAGGAGAGTTTCCAGCTGAATTTGGTCTTAATGTTACCACTGAGATGACATCAGTTCGAGCCCGTCTTCTGCCAGCACCCAAGCTTCGATATGGGGAAGCAGGAAGTGTACAGGAAATTGTTCCTCAACGTGGAGCTTGGAATCTGATGAATGCACGCGTTGTTGAGGGAGGACACATTCGATATTGGGCTGTAATTATCTTTGATTCTAGAGTGAGAAGTAATGAGGCTAACATGTTTATTCGCAGTTTGAGCAATAGGTGTGTTGAACTGGGTGTAGAGATGGTTCCCAAAACTGTTGTGCCACCTTCCATACACAGGAGGGAAGACCTTGAGAGTCCCCGACTTGATTTGCTTCTCAGGGCTGTGCACCAGCAGGCCCTACAGGTTATTGTGGCAGCAGATCCTGGTGCCCATCTGCAGTTGCTGGTATGCATTATGTATGAAAAACACTCGCAATACGGAGAGCTAAAAAGAATTTGTGAGACCGAGATTGGTCTAGTTACACAGTGTTGCCTTTCCAAGCATGTTCAGAGCTGCAGCTCACAGTACCTTGCAAATCTGGCTTTGAAAATAAATGCAAAGGTTGGTGGTCGCAATGTAACACTAGCACTTGAACTCCCAGGGATGTGTCCATATGTTTTTGACAAACCAACAATGATATTTGGTGCAGATGTGACACATCCTCGTCCCACTGATGATACGAGCCCCTCCATTGCAGCAGTTGTTGCAAATACAGACTGGCCCTCAGCAAATAGATATGTAGCCCGAGTTAGAGCACAAAAGCCCCGCCTTGAGATTATTGAGCACTTGAATTCCATGGTGAGAGAATTGTGGAGGGAATTCTGCATCAAGGTTGGGTCTAGACCAGAAACAATTTTGTTTTTCCGAGATGGTGTGAGTGAGGGTCAATTTGACTCTGTTCTGCAGGAGGAGGTGGTAGCCTTAAAAGAAGCATTGATGGAGGAGGGGGGGCGTAATTACAAGCCCTTAATTACCTGGGCAGTGGTGCAGAAAAGGCATCACACCAGGCTCTTTCCAACAGATGCAAACAAGGACAAGTCTCATAACATACTACCTGGTACAGTGGTGGATACTACAATAACACACCCTAGGGAATTTGATTTCTACCTTTGTAGTCATGCTGGTATACAGGGTACTAGTAGACCAACCCATTATCACATTCTCTGGGATGAAAATAACTTTGGTTCTGATGACTTGCAAGGATTGGTATACCATTTATGTTACACATATGCGAGATGCACACGTGCAGTCTCAGTCGTGCCTCCTGCTTATTATGCGCACCTTGCAGCTTACCGAGCACGCCTTTACTTGGATGCAGGAGGTGGTGGGTCAGACACTTCTTCTCTTAGAGGTGGCCGACCTGGTAGCATGCAGGGTCGTGGTGGAAGAGCTGTGTCTACAAGAGCAGGTCCTGCTGTGATTCCATCTCTTCCACAAATCCAGCCAGTTGTACAGCAGGTCATGTACTACTGCTAG
>Eram24562
ATGCCGCCTCGTCGAGGAGGACCGCCGCAGCAGTACGGCCGAGGAGTGCCGGAAGGTGAAGGAGGTGGCGATGGTTATGGTGGCCGTGGTAGAGGAGGAGGAAGAGGACGCGGTTACCAGCAGCAGGATGAGGCTCCCTACTACAATCCTCAGTTTGAAGGCGGTAGAGGTGGAGCAAGAGGAGGTGGAGGTCATTATTACCAGCAAGGTGAACGAGGGCGTGGCGGTTACCGTGGTGGTGATTTCCAGCAAGATAGAAGTGAACGTGGAGGGGGTGGTGGTGGCTACCAACAAGGCGGCTACGGTGAAAGGGGCGGTCGTGGGGTTGACCGAGCTGGCTACGGTGATCGTGGTGTTGACCGAGCTGGCTACGGTGAAAGAGGCGGTCGTGGTGGCTACAGTGATAGAGGCGGTCGTGGTGGCGACAGAGGTGGCTACAGTGATAGGGGTGGTCGTGGCGGCAACAGAGGTGGCTACGGTAGTGGCCGTGGTGGTGACCGAGGTGGTCCCAGTGAGCGAGGAGGACGTGGTCGTGGTGATGACTACGGTGGTAGACGAGGTCGCGGTGATGGAGCTGGCTATGGAGCAGAACATCTTTCTTCAGCAATGGCCTCATTGAATGTCAATGAGGAGCCCATTACATTTCAAGGCCCTGATCCAAAATTTCCAAAGACTAAACCAGTTCCATCGGCAATGCCAACTGGCAAGAAGAGCACACTTATCCCTCCATCCCGTTCCAGCTTTGGGACTGTTGGAAAACAGGTTCTGGTTCGAGCAAACCACTTCCTGGTTCAACTCATGGATGACAGCTTTCTCTGTCAATATGATGTCGATATAACTCCACGGGTGACATCGAAGGGTATTGCCCGCAGTGTAATATGGCATCTCATTGAGTCCAATCTGCAGGATTTTGGGAGTAGGTTTCCAGTTTACGATGGCTCGAAAACCTTATACATTGCAGGCCGGCCCCTTTTTGAGAGGAAGGATTTTGAAGTGAGCCCATCTGGTGATGGAGTAGGAGGCAGTAGGGCAGGAAAGGATCCAATGTCAGAGGCTGGGAGTGGGCGACAAAAGGTGTATATGGTGTCGATCAGAAATGTTGCATCACTGAACAGGCAAATCCTAGACCGATTCCTTGAAGGGAAGGAAATAACTGTACCCCAGGAGTTTTTGCAAGCTCTTGATATCACCATGCGCGAGTCACCTGTGCAGAGGCTTGTCCCAAGTGGTCGCTCATTCTATGATAAAAGCTATGGAGCAAGGCCCATAGATGGGGGCCTTGTGGCTTGGAATGGCTTTTACCAAAGCTTACGTCCCACTATGCAAGGCCTGGTTCTGAATATTGATCTTTCCACCACTGCGTTTAATGCAAACATTCCTGTGCTGGAATATATAGCCAAAAAGTTTGGATTTCGTATCAGCCAAAATATGTCTCTTTCTGATGCTGACAGACACCGAGTGAAGAAGGCTCTTGCAAGGCTGAAAGTGCAGGTTACACACAGAAAAACGGCAAGGAAGTATCGAATAGCTGGTCTGTCGGATCGTCAAACTGGGGAGTTGCAATTCACTTCAAGTGAGGGGCAGGAAATTAAAGTTGTGGATTATTTTATGTCTGCTTATGGGTACCGAATTGAATTTCCACAATTACCTTGCCTGATGGCGCAGGGAAACAAGGTTAACTATCTCCCCATGGAGGTCTGTATGATATGTGAAGGACAAAAGTATGGAGGAAGGTTGACCCAGAAACAGACGAGAGAGATCCAATCGTTGGCCTGTCAGAAGCCACATGCTCGTGAGAGCACCATTCTGGATATTATGCGAGCTGCGGATGGACCTGGAAGGGGCCCACATTGTGTGGACTTCGGCATTCAAATTTCAACACAGTTCACTGGTATTCGTGCAAGGCTGCTGCCAGCTCCCTCTCTCAAGTATAGGGGTCATGGTAAGATGATAGAATGCATGCCCAGAAATGGTCAATGGAACTTCAGGGATGAACAGGTGGTTGAAGGTGCCAATATCCAATTCTGGTCTCTGATATGCTTCGATGAAAGAATGAGGCAAGGAAAAGGGGCTGAAAAGGTAGTTGACATGTTGAGCCGAAGATGTGGGAAAATGGGTATAAACTTGTCAAGTACTGCTGTAGTGCCGCCAGAGTACCATGGTCGGTGGGTTCTAGAGCAGCCAGGAGAACTTGAAGGAGTTTTGAAAGGCCTTAATGAGAGAGCCCTGCAGCAA
>Eram32471
ATGCCTCCTAGGAGAGGAAGAGGACGAGGCGGCCATAGCTTCTATAACACTTGCTCCGAAGAAGATGACCCTGGAGGCGGCTCCTCCCGCCATTACCGAAGAGGAGGAGAAGGAGGAAGAGGAGGAGAAAGAGCTTCATATCAACCCTCATCATCTTCATTCAATCCTGAGAGAAGAAGCTATGGCCGCCGTGGAGGAGGAGGAGGAGGAGGAGGAGGAGGAAGAGGAGCGGGGAGACATTATTCCCAGGCTGGTTGGGATTGGCCTGAGCCATCTTCCATCACTGAGGTTTTTCCGTCGTCTTCTCATCCCCCTCTCGCCAGAACTTCCAGCTATGGACCTCATCTAAGGTTTGATCAAGGAAGGAGACGAAACCAGGGCAGTTTCAGAACTACAGGAAGGCCTGAAGATTTAGCCATTGTTCAAATCCCTCCACCGCCGCCCCCATTTCAACCCCCCACCAATACTGAACTCCTTTCCCAGTCTTTTAGCTCCCTTAGTGTTGTTTCTCCTTCCTTGACTGAAAGCGTGCTTCTTCCTAACTTGGACTTGATTGCACCGCCCCGTCCTGGATTTGGAACTAAGGGCCGAAGTGTCATACTCCGCGCGAATCATTTCCTTGTTGATCTCGAATGCTCCGTCATCTCACAGTACAACGTGGAAATAACCCCCTTGGTTTCTTCGAAGGCCATAGCCAGAGCCATTGAAGAGCAGCTCATATGCACGAATCAGGCAGAGCTCGATGGGAAATTGCCAGTCTACGATGGATCCAAGAGCATGTACATTGTCGGCCCTCCGATATTTGAGCAGAAAGAATTTGATATCACCCTTACTGATGATAGAGGAGGAGGAGGAGAAGGTCCTTTCCGCAAAAAGACGTACAAAGTAGCAATTAGGCCTGTATCTGTGCTTAGCCGGAAGAGTTTAGACGAGTTTTTGAGAGGCAGAGAGGCGATGCCGATGCCGCTTGATTTTCTACAAGGCTTGGATGTAGCTCTTCGGGAGAATCCCTCCCGCAATTTCATTCCAGTGAGTAGATCATTCTATAATAAGGAATTGGGTAGCCGGTTATTACCGGGAGGTCTTGTCGGTTTGAATGGATTCTACCAAAGTTTACGCCCAACAGCGCAGGGGTTAGCACTCAATGTAGACCTCTCCACTTCAGCTTTCCATGAAGGGGTTTCCGTTATCGAGTATTTGCGGAAGAAGCTAAGGTGGTTTAACCCGAATACAGGCTTAAGTGAGGGCGATCGGATGAAGGTAAAGCGGGCATTGATCCGTCTTAAAGTGGAAGTGACGCATAGGCCGACACCAAGGCGGTATCGGATAGCGGGTCTTTCTTCGAGTCCGACAAGGGAGCTCAAATTCCCTTATGAAGAGGCCCGAGAGATTCGCGTTGTTGATTATTTTCGTGAGACTTATAACTACAATATCCGATACCCAGAGCTGCCTTGCCTCCAATTGCAGGCAAGTAAAGCTAGCTACTTGCCAATGGAGGTTTGTCGGATTTGCGAAGGGCAGAAGTTTATCGGGCGGCTTTCCGATGCCCAAATGTTCGAATTGCAGCGATTAGCTTGCCAAAAGCCCAGAGAACGGGAAGGCAATATCCGTCGAATAATGGGTCGCCCGGATGGCCCAGGAAGGGGAGATCACTGTGCCGAGTTCGGATTGCAGGTTTCCCCCTACATGACGGAAGTGAAGGGGCGAGTACTACCTGAGCCAAAGCTGAGGTACGGAGAAGGGGGGAAAGTGAAGGAAGTTACCCCGCATATGGGGAAGTGGAATTTACTTGATTCCCACGTAGTGGAAGGAGGGAAAGCTCCTTATTGGGCGGTAGTATCATTCGACAACAGGATGACTTCTCGGTATCTCGAGGCTTTTGTGGAGAAGCTAAGCAAGAGATGTGTAGAGCTTGGAGTAGGCTTAGCTGAGGATAATGTTATACCTCCGCAATACTTCCGACAGGAAGACTTAGAAAGCCCTTCTAGGCTAGAGCAATTGCTCAAAAGCACACATGAGCGAGCTCTACAAGTCATCCAGACAATGGAACAACAAGAGGGAGGCTACCTTCAGTTGTTGGTCTGTGTCATGGGCGAAAAGCATTCTTCGTATGGAGAACTCAAAAGGATCTGTGAGACAGACATAGGCCTTGTCACACAATGTTGCCTATCTAGACACGTGTTGAAGTGCAACTCTCAGTATTTGGCGAATCTAGCACTCAAGATAAACGCCAAGGTGGGTGGCCGCAATGTCACTCTGGCGAGGGGTTTGCCTAGCTTGTGCCCGAAGGTGTTTGGTCGCCCGACTATTATCTTTGGCGCAGACGTGACCCACCCCCACCCTGGGGATGATAGTGGGCCCTCCATTGCCGCCATCGTGGCAAATATGGATTGGCCATCGGCAAATCGGTATGTTGCGCGTGTGCGCGCTCAGGCGCATCGGTCGGAAATCATCGACTCCGTGCATTTGAAGAAAATGGTGCAGGAGCTTTGGCTCGAGTTTCGGCTTAAGGTTGGAGTTGTCCCGGAGAAAGTAGTGTTTTTTCGGGATGGAGTTAGTGAAGGACAGTTTGAATTCGTACTTCAGTGTGAAGTCGTTGCCCTAAAGGAAGCATTGAGGGAGGTTGGGGGTCCAGATTATCACCCACTTATCACTTGGGCAGTTGTTCAGAAGCGGCATCACACTCGGCTATTTCCAACAGATAATGCAAATATGGATATTTCGGGTAATATTCTTCCTGGAACAGTAGTTGATACTGCTATAACTCATCCGAGGGAGTTTGATTTCTATCTCTGCAGTCATGCTGGTATGCAAGGGACAAGCCGACCCACGCATTATCATGTACTATGGGATGAGAATCATTTTGGACCAGATGATCTGCAGGGAGTCGTTTATAATCTGTGTTACACTTATGTCAGGTGTACTCGCTCTGTTTCCATTGTCCCGCCTGCTTACTATGCGCACTTGGCTGCATATAGAGCTCGTTTATATGTGGATTCTGCTGGAAGTGGTTCTGATACTGCTTCATTGAGAGGAGCTTCTTTTTCGGGTGCTAAATCAGTTAATATTGGAAACTCATCTTCAAGATCTGGTCCTCAATCGGTAAGAGAGCTGCCCCCTATCCGACCCATAGTGCAGGAGGTTATGTACTATTGCTGA
>Afom5969
AAGGTGAGGAGTTTCAATCCCAACAGAAGCTTATCCAAGGAGGAGTGGCACATGGTGGCGGGAGTTTTGCGTGGTCTCCAAGTGCACGTGACACACAGAGACTCTACGAGAAAATACACGATCTCTGGCTTAACCGAAGCTCCGACTAAGGAGGTGAAGTTTCCTGTGGCAGGAGGAGGAGAGAAGCGGGTGGTTGATCACTTCAAAGAGACCTATGGATACAATATCAAGCACCTGGGGTTACCCTGTGTGCAGGTGGGATCCTCAGGGTTTGTCTGCTTCCCAATGGAGCTGTGCAAAATCTGTGAAGGGCTGAAATTTGTCGGAGAATTGACAGATATGCAGAGGAGAAGCTTCATAGCGCTGGCGTGTCTAAGGCCTGAAGACCGAGAAAAAATCATCAATTCGGTTATGGAGAGATCCGATGGCCCTGGAAGTGGAGAATTCCTACCTCATTTTGGCATAAACGTGACGAAGCAGATGACAGATGTCCGGGCCCGTGTTTTACAGGCTCCAAAGCTGAGGTTTGGAGAAAGAAGCAAGGTCAAGGAGATCACTCCTGAGCGGGGTGAATGGATTCTGCGTGACTCCCGTTTTGTGGAGGGGAGCCAGGTGAAGCATTGGGCAGTGGTGAGCTTCGATGCCGAGCTTCAACTGAAGACCGTGATGGACTTCGTAAGCAATTTGAGCAGAAGCTGCAATGACCTAGGGATGGAGCTGGCACCCAAGACGGCGTTGCGTCCTTTCTCGTATGGGTATGAAGATCTGGAAGGCCCGAAGCTCGGGGAGATACTGCACATAGTGCAGCAACAAACTGAGAAGGCGATCGGAGCGGAGAATCAGGGACGACCAGGGCACAAGCTGCAGCTGCTGGTGTGCATTGTGGGCGAGGGCCACCCATCGATAGGGCGACTGAAGAGGATCTGCGAGACGGAGCTGGGCCTCATAACGCAATGCTGCCTGTCCAAGAACGTATGGTCCTGCAGACCACAGCTCCTCACCAATGTAGCCCTGAAGATCAACGCGAAGATGGGCGGACGTAACGTTTCGCTGGCCACCCCCCTCCCCAAGCTCTGCCCCTCCATCTTCAACAAGCCCACGATCATCTTCGGAGCGGATGTAAACCACCCTCGCCCCAAGGATTTGAGCAGCCCATCCATGGCGGCGGTGGTGGCCAACACAGACTGGCCAGGGGCGAGCAAGTATGCGGCACGCTACAGAGCACAGAAGCACAGGGAGGAGATAATTCAGGATTTGAAGGGGATGGTG
>Afom12564
GTGCGTGTCCTTGCAAATCATTTTCGGGTTTATTGGAAACGGATCAACATTCATCAGTACCATATGGAAATTACACCTCGAATCTCCAAGGAAGAGGCTAGGCTCCTTAAGGGGGAGCTCACATCGAGACACTGCTCAGAATTTGGAGGTAAGCTGCTCGTGTATGATGGTAGCAAGATCATCTACTCATCAGGGTCGCTCCCTTTCACGCAGAAAGAGTTCTCTGTCGTCTTGCCAAATGAAGGAGCACAGGGTTCAGCCAATGAAGGATTCAAGAAAAAGTTCAAAGTGATGATCAAGCTTGCAATGATTCATGACCAATCAAGCTTGTGTGAGTTTCTTCAGGGTCATGATGTCACCATGCCTCAAAAGCTTGTGCAAGCTCTTGATGTGGTGTTCCGAGAGAACCCTTCTAAATATGTCACGCCCATTGGTAGATCTTTCTACACGGGAGATCTAGGTTGCAAGGATTTGGGAGATGGCCTCGTGGGTTGGAACGGCTACTATCAAAGCATTCGTCCTACAATGCAAGGGCTTATTCTTAATGTTGATTTCGCTACAGCTGCGTTTGTTGAAAGCATCCCAATTATTGAGTTTCTGAAGAAGAGATTCAGAAATTTCATGCCCAACAAGTGTATATCCAAGGAGCAATATTTCATGGTTAAGGATGCTTTGTGGGGTCTCAAAGTTCAAGTCAAGCATAGAACCACTCCTAGAAAATACACAATCTGTGGGTTATCTCCAACTGCAACTAAGGACTTGTCGTTTCCAGTGGAAGGTGGACCAGAAAAGCGGGTGGTTGATTAT
>Dpem67643
ATAAGAAACGTGATGCATCATGATTATGGACCTGCTCAAGGGAAATTCGTGAGAGAATTTGGCATTCGGGTCACCCGTGAACTGACCACAGTTCGTGCCCGTCATCTCCCACCTCCAACACTTAAGTATGGACAGATTGGTGGTTCCGTGAAGCTAATCACTCCCGAATCTGACGCAGGTCAGTGGAATCTGATGGATGGTGCACAAGTTGTCCAAGGATGCCGGATAGCTCATTGGACTATCGTGAATTTCGACAAGACGAACTTGTCCCCTGGAGACATGAGCGCATTCGCATCCAAATTGAGGGCGAGGTGCATGGACCTTGGTGTGTGGATGAGTGAAGGCACGATGGTGGATCGCTACTCGCGATCACCAGAGCACTTGAAGAGCCCAAAACTAGAGCGGCTTCTGCAGACGATAAAATGCGAGATGAAGAATATTCGTTTACAACTACTGGTGTGCGTGATGGGCGAGAAGAACAGCAGCTACGGGAACCTAAAGAAATACTGCGAGATCGATCTGGGGATCGTAACGCAGTGTTGCTTGACGGAGAACATGAAGAAGGCGAGCTCCCAAATACTTGCGAATCTAGTGCTGAAGATAAATTCGAAGCTTGGGGGTCTAAATGTAGAGCTAGCACGCGGAATTCCTGAAGTGAGTCGTGTATTAGACACACCGACGATTTTCTTCGGAGCAGATGTGTCGCATCCACAAGCTGGGGACGATCAAGGGCCATCGATAGCAGCCGTATTAGCAAGCTGGGAGTGGCCATCGCCAAGCAGGTATGCATCACGCGTTCGATTACAAGCAAGCAGGGAGGAAATCATTCACGACTTAGGCGACATGGTGAAGGAGCTATGGAAGAATTTCTACGACAAGACAAAGCTCGTGCCGGAAAGGGTGGTGTTCTTCCGTGACGGAGTTGGGGATGGACAATTCAAGGCGGTGCTAATGGAAGAATTGAAAGTATTACGACAAGCATTGACGGAAGTGGGCGGCTTCTGCAAGGATTACAAGCCAAGGATAACGATAGCAGTGGTGCAGAAGAGGCACAGCACGAGGCTATTTCCGGCATACGACGACGGAAATCGAAGAAGTTCGTCGGCAGCTAATGACGACAGAAATCAGGGAATTACTCCGTCGGCTTCGGTGGACGGAAAGCATAGGAGAAGTCCGTCAACGAAGTCGAAAAACATATTGCCGGGAACGGTCGTAGATACAAAGATTACACATCCGAGGGAGTTCGATTTCTATTTGTGCAGCCATGCAGGAGTTAGGGGAACGAGCAAACCGGCACATTATCATGTTCTATGGGACGAAAACAATTTCCGGTCGGATGATCTGCAAATTCTTGTGTACCAACTTTGCTATACGTTTGCCAGATGCACTCGTTCTGTTTCCATAGTGCCGCCAGCTTACTATGCTCATTTGGCGGCTTATCGAGCTCGGCATTATCTGCAATTCCATCACCCTCCTTCTTCTTCTTCTTCTTCTAATTCTGCCTCTAATTTGTCGGCCAATATCCCTTACCTTCCTAACCTCCATCGTGACCTTTTAGATGCCGGAATGATCTACAACTGA
>Schm23152
CCAGCGCCACGCAGTATGGAGTCCAAGAGAAGAAGAGCAGAGGCAGCAGCCCATCATCAACAAGGGGGCAACAGCGTTCATAGCAGCTCGTTTGCCCACTGCTACAAGCATCCCCTAGCCCCGCCCTTTCTCAATTACGCCTTCTCCCAGGCTGTCAGATCTCCCATTTCTGACTGCTTTGCAATGCAGCCTATTCGCCCACAAGGCAATGGCCTTCTCCCGCTTCCTCCTGATGAAGGGTATGCCATGTCCTACAATGTATGGCAGCCTAACTCCCAGAATGTTTCCTTCCCTCCAGTACCAGCTGCAGCCTCTTCCGTATACAACAACGAGCCTACTAGTCTTCAGAATGTCAGGAAGAATCACAATGTAAAGTTCTCATCCCCTTCCTCAACCAGTCCTCTTGCCCCGAATACTGCGACTGTCCTTGGGAAGAAGACGTTTGTAAAGACCAACTATTTCGTGGTAGATCTGAGCAAGGCCAGGTCTATCTATCACTACAAGCTTTGGATTGAACCTGTTCTAGGGCCAGAGAGTGTGGGGCATCAGGTCCCGAAAGCGCTGGCCTGTGCAATAACAAAGATTTTTGCACTGCAATATCGAGCAGAGCTCGGGGGGAAATTGCTAGTGTTTGACAGAAACCAAGCCCTCTACACAGCAGAGCCTCTGCCTTTTGAGAGCTTCGAATGCTTTGTAGATCTGTCTTCTCGATATGATTTGAACCCAAAGAAGTACAGATTAGGGGTAAGGCTGGTGGAATTGAATCCCATTCAGGATCTGTCGCATGATCAAATGCCTCAGGACATTCTTACTCTTTTGGCCGCTGTTGTAAGAGAGAACCCTTTCCAGAAATGTATTGCATTGGGCAAGCATTACTTCTCTAAAGACTTCCATGTGGCTAGCTTGAGCAACCCTACCCTTGTTGCTGTGACCGGGTTTTCCCAGAGACTCCGCCCAACCATGCGCGGCCCTGCTCTTAATGTGGACATCTCTGCATTACCATTTTGTATGGGTATGCCGGTTATTGAATACTTGAAAGGGCAAGTCCCGGGCTTTAACCCCAATCAGGAAATGTCCTCAAGAATGTGCAAGTGTGTAGAGGGTATTCTCTATAAGCTCAAGGTCGAAGTGATTCACCATGAGTCAAAGAGACGCTACATTATAGCAGCGCTTTCTTTAGGCAGAACTGAGCAGCTGGTGCTCTCGTGTGAGCAAGACGGTTTAGGCAACATGCAAGCTTTTGGAAAGAAGACTGTGATTCGATACTTTAAGGAGACTTACAACTACACTATTAGATACCCGAAGCTGCCATGCTTGCAGATGAAGGCTGGCAGAACCACGTACCTGCCCATGGAGGTCTGCAGGATCTCAGATGGACAAAAATTTGCAGGGAAGCTGAGTCAGGGCGACAAGTATAGGTTGAGGGAGCTGAATAACATGGAGCCACGTATGAGGCAGGAGGTCATCAGCACTATAATGCATCATGAATACGGTCCTGCAAAAGGAGAGATCCTTGCAGAGTTTGGAGTCGGTGTCAGCACCGAGCCAGTGGTGGTGGAAGCCCGTCAGCTTCCGCCTCCCACTCTCAAGTACGGGGCAGCACAAGAACTAACACCGGATTGTGATGCTGGCAAATGGAGCATGACAGATGCGAGTGTGCGTGTGTCGGAGGGTTCCAGAGTCAATGAGTGGGCAATCGTGAGCTTTGACATGCAGGGCGCCAGTGAACCTGTGATGAGAGTTTTTGCCACAAAGCTTAGGGAGAGAGCCTTAGAAATGGGTGTCTACTTTACCGAAACCCCTGCCTTAGAACCTCTTGCCCTCTCACCCGAATGCCTCACCATTCCCAGGAAGCTTGAGCAATGCCTTCTTGCGATCCATGGAGCCTGCAAAAGGCCTTTGCAGCTCCTCATCTGCCTGATGCGTCACAAGCACGCCAATTATGGTGTCCTTAAGAAGTATTGTGAAGTTGACCTGGGCATTGTCACCCAATGCTGCTTAATAAGTAACTGTGTCAAATCTGGCAGCAGCCAGCTTCTCTCGAACCTTGTTCTGAAAATCAATGCCAAACTGGGTGGACGCAACGTTGCTCTTGCATGTGACCTTCTGTCTAAGATGCACCAGCCAACTATAATCTTTGGAGCGGATGTTTCCCACCCTTCGCCTAGAGATGACACATCACCATCGATTGCAGCTGTTGTGGCCAGCTTGGAATGGCCATGCCCAGCACGATACATAGCACGCATGCGAGCACAGCGGCATAGGACGGAGATCATTGACGACTTAGCAGGGATGGTGAAGGAGCTGTTGGAATGTTTCCGCAAGAATGTGGAGCGTCTTCCAGAGGGTGTGCTCTTCTTCAGGGATGGGGTGAGTGAAGATCAATTTGCTGATGTACTTGAGAGAGAGCTCAAGATGCTCAAACAAGCGTTGAGTGAGGTTGGAGGAGAGGGGTACGAGCCAAAGGTCACTCTAGTGCTGGTGCAGAAGAGGCATAACACAAGGCTATTTCCTGTGGCCAATCACGGCGTGGGCACTACCACAGGTCAAGCTCCCCACATGAAGAACGTTTTACCTGGCACTGTTGTTGACAGCGTCATAACCCACTCCGGGAAGGACATGCGAGATTTCTACCTATGCAGTCATGCTGGGGAGAGGGGGACCAGCAAGCCTGCTCACTACCATGTCCTCTGGAATGAAATGGGCTTCCAGTCAATTGAGCTCCAACGCCTCATTTACAATCTTTGTTACACTTACACACGGTGTACCCGCGCCCTCTCCATCCCGCCACCTATTCAGTATGCACATCTGGCGGCACTGAGAGTTCATCAGTACTTAGCAGCTCAGTACCATAATCAACTGGACAAGCCTTCCATAATTCGACGCCTTCCTGCCGTCCATAAGAAAGTCAAGGATAAGATGTTTTATTCTTGA
>Dpem11466
GAAGGAGGAGGCAGGGGATGGGGAAGAGGAGGCGGCAACAGAGGAGGCAGGGGCAGGGAAGGCGGCAGAGGAGAAGGCAGCGGGGCGTGGCCGGCTAGGACAAGCGCAACAGCAAGACAAGCAGGAAGAGGAGAACAGAGTAGTAGCTCCGCCAAAGAGGTGGCTCACAAGCTCTCAAATGTGCATCTTTCTGATTCGGCTTCTTCTTCTTCAAGACCTGTGGATCCTTCAAGTTCCTCTTCCCACGTGCACGCTCCAAAAACTTCGTTGCATCCCATCGTTCCTTTATCTTCCCCTCCAAATCGCCCAGATAAAGGCGGCACCCTCGGCAATCCCGTCCGAGTTCTCGCTAATCATTTCGGAATGCAAATCGGCGTCCAACAAATCTTCCAATACAGTATCGAAATCCACAGTGACACTAACCAACCCTCCCGTATCTCCAAATCCACAGCCCGATCCGTCCAACAACAGTTAACCCGCTCCTGCTCTGAGCTCGGTAAGTCTGTTTTCGATGGTAGCGCTATCATGTACACTGCCCATCCCCTCCCCTTTGAATACAAGACTGTCTCTGTTTCCCTCCCCCCTCGTGACCAACACTTTGAGGTGCATATCAAACTAGCTTCTGTGCTCTCCGTGCAACGATCCTCTCATCATCGTCAGGCTGCTTATGACCTCCTCCAAGCCCTCAATATTGTCCTTCGTGAAGCCCCCTCTCGCACTCTCACCCCCCTAGGTCGTTGCTTTTACTCTGACACCTTTGGTGCTTGCTCTGTCACGCGCGTTCTTGAAGGCTGGAACGGTTTTTTCCAAAGCATCCGCGAGACCCAACAAGGATATGTCCTCAATGTTGATCTTTCCGCTGCTGTCTTTTACAAGAGCATGCCTGTGTTGGACTTCTTGGACGCTCAGATACCCGGCCTTAACCGCACCAGAGAATGGACTCGCTCTCAGCAAGCACAGGCCTTGGACGCCTTGCGTGGTCTCAAGGTGGATGTCTCACATCGTGACACGCCAAGAATTTACAGCATCAAAGGCTTGTCTCCCAACAAGACGGAAGACATCAGATTTCGAATGGACGGCACCGGAAATGATGGTCGCGAAACAACAATCGTTGCGTTTTTCCGCGACACTTACGGCTATCATATCCAGTATACGAAATTGCATTGTCTGCAAGTGGGCGGCTTGAAGGCCACCTATTTGCCCATGGAGGTCTGCTACATTTCTCCCGGTCAGAAATATCGGGGCCATTTGAACGAAAACTTGAGGAGAACTGTTCAGAGTATGAGCTGCGTGCAGCCATGGGAACGACATAAGGGTATCTGCGACCTCATGAACGGATCATTCAGTCCTGCAAAGGGAGAATTTGTTCAAGAATTTGGTGTCAAAATAAACCTTCAGATGACTAGGGTGCCAGCTCGTGTACTCACTGCTCCCGCATTGAAGTATTCTCAAGACGGCGGGCGTCTGAAGCAAATAACTCCAGCTTACGGATCGGGTTCCTGGAATCTATTGAATGGTGCACACCTTATTAGGGGTTGCACAATCACTGATTGGACAGTGGTGAACTTTGATCCAGCTGCTCGTGATCAAGAGATCCAACAGTTCATTGGGAAGTTGATGTCAAGGTGCCAGGAGCTAGGTGTGCAAATCAACCCAAGGCCCGTGACCACATTTTCGCAACTCTCAGCAAGAGACCCTGAAAATGAGAGGCATCAGCTTCTTCAAATTCTGCAAGGGATCAAAAGGGCCAGTACATCACCTCTACCTATACTTCTCTGTGTCACGCAAGAGAAACACAGAGCCTATGGACTACTGAAGAAACTTGCAGAGGTGAATGTGGGGATCATTACACAATGTTGCTTAACTGCACATGTCAGAAAAGCGAATTCTCAATATCTAGCCAATGTTGTTTTGAAAATAAATGGCAAGTTGGGAGGACAGAATGTGGGATTAGTGAAAGACATTCCTGCAATCTGTCCTATTTTGAGTGAACCTACCATTATATTTGGGGCGGATGTTACACACCCAAAGCCTGGAGAGCATGCTCTGCCCTCCATCGCTGCAGTAGTAGCAAGTTCTGATTGGCCATCAGCAACCAGATATGCTGCACGACAGAGCATTCAAACAGGGCGGATGGAGATCATTCGGAACCTCAAAGAGATGGTGGAGGAATTGTGGCACAATTTTTACAGGAAGGTACAGAGAAAGCCTAAGAATGTGCTCTTTTTCAGGGATGGGGTCGGAGAGGGGCAATTTGAGGAAGTGCTGGGG
>Dpem17419
[truncated: 3,193,908 more chars]
