# Supplementary material for: Conservation and divergence of small RNA pathways and microRNAs in land plants
Source: Genome Biol. 2017 Aug 23;18:158. doi: 10.1186/s13059-017-1291-2 (PMC5569507; doi:10.1186/s13059-017-1291-2)
Supplement: Supplementary file 4 — Conserved miRNAs identified in this study. (TXT 112 kb) [file 13059_2017_1291_MOESM4_ESM.txt]

>Sun-miR1026.2511_15
GAATGACTTGAGAGGATTG
>Dpe-miR1028.705_770
ATTGTGAACCTCAGCCCCT
>Hch-miR1028.985_882
ATTGCGGACCTCAGCCCCA
>Sch-miR1028.2014_36
ATGACCTTGTAGATGTGCGT
>Pvi-miR1029.1895_17
GCCTCTCTCACCCCACCA
>Smo-miR1029.2302_25
GCCTCTCTCACCCCACCA
>Lja-miR1029.1391_50
GCCTCTCTCACCCCACCA
>Aca-miR1029.1_38
GCCTCTCTCACCCCACCA
>Scu-miR1029.2111_247
GCCTCTCTCACCCCACCA
>Sun-miR1029.2512_18
TCCTCTCTCACCCCACCA
>Vst-miR1030.2609_228
TGCATCTGCACCTGCACCCGT
>Pvi-miR1030.1896_15
TCAGCATCTGCACCCGCACCC
>Cba-miR1042.391_151
TGCAGGAATTAGACAGTCT
>Asp-miR1061.279_231
TCATGGACTACTCACAAGT
>Ani-miR1064.217_111
TCGGGTGATGATTCTGACA
>Pcu-miR1069.1739_42
CAGGTCTTATAATTGGAAT
>Smo-miR1080.2303_1567
TTCACTATCTGCAAACACCTCT
>Smo-miR1081.2304_283
TGAGGCTTGCCTTTGATTCTC
>Sun-miR1081.2513_63
TGAGGCTTGCCTTTGATTCTC
>Ovu-miR1083.1666_273
ATAGCCTGGAACGAAGCACAG
>Ovu-miR1083.1667_9823
TAGCCTGGAACGAAGCACAGA
>Cba-miR1083.396_104
TAGCCTGGAACGGAGCACGGA
>Cba-miR1083.392_50
CAGCCTGGAACGAAGCACGGA
>Cba-miR1083.400_82
TGGCCTGGAACGAAGCACGGA
>Cba-miR1083.399_39
TAGTCTGGAACGAAGCACGGA
>Cba-miR1083.393_76
TAGCCCGGAACGAAGCACGGA
>Cba-miR1083.398_108
TAGCCTGGGACGAAGCACGGA
>Cba-miR1083.395_85
TAGCCTGGAACGAGGCACGGA
>Cba-miR1083.397_98
TAGCCTGGAGCGAAGCACGGA
>Sch-miR1083.2016_8875
TAGCCTGGAACGAAGCACGGA
>Ani-miR1083.218_689
TAGCCTGGAACGAAGCACGGA
>Cba-miR1083.394_35830
TAGCCTGGAACGAAGCACGGA
>Era-miR1083.906_6034
TAGCCTGGAACGAAGCACGGAA
>Hch-miR1083.986_13438
TAGCCTGGAACGAAGCACGGA
>Cfo-miR1083.476_2043
TAGCCTGGAACGAAGCACGGA
>Smo-miR1083.2305_168
TAGCCTGGAACGAAGCACGGT
>Mpl-miR1083.1464_6533
TAGCCTGGAACGAAGCACGGG
>Pvi-miR1083.1897_1025
TAGCCTGGAACGAAGCACGGG
>Lja-miR1083.1392_122
TAGCCTGGAACGAAGCACGGG
>Des-miR1083.573_4271
TAGCCTGGAACGAAGCACGGG
>Pcu-miR1083.1740_1897
TAGCCTGGAACGAAGCACGGG
>Asp-miR1083.280_207
ATAGCCTGGAACGAAGCACGG
>Sch-miR1083.2015_771
ATAGCCTGGAACGAAGCACGG
>Vst-miR1083.2610_1768
TAGCCTGGAACGAAGCACGG
>Asp-miR1083.281_6796
TAGCCTGGAACGAAGCACGG
>Era-miR1083.908_82
TAGTCTGGAACGGAGCATGG
>Era-miR1083.904_204
TAGCCTGGAACAGAGCATGG
>Era-miR1083.907_408
TAGCCTGGAACGGAGCATGGAA
>Era-miR1083.905_345
TAGCCTGGAACGAAACATGGAA
>Dpe-miR1083.706_135
TAGCCTGGAACGAAGCATGGA
>Isi-miR1083.1231_38
TAGCTTGGAACGAAGCACGAT
>Isi-miR1083.1222_30
TAGCATGGAACGAAGCACGAT
>Isi-miR1083.1230_75
TAGCCTGGGACGAAGCACGAT
>Isi-miR1083.1229_34
TAGCCTGGCACGAAGCACGAT
>Isi-miR1083.1227_71
TAGCCTGGAACGGAGCACGAT
>Isi-miR1083.1232_90
TGGCCTGGAACGAAGCACGAT
>Isi-miR1083.1223_62
TAGCCCGGAACGAAGCACGAT
>Isi-miR1083.1224_38
TAGCCTGAAACGAAGCACGAT
>Isi-miR1083.1226_89
TAGCCTGGAACGAGGCACGAT
>Isi-miR1083.1228_89
TAGCCTGGAGCGAAGCACGAT
>Afo-miR1083.91_11844
TAGCCTGGAACGAAGCACGAG
>Ova-miR1083.1533_3016
TAGCCTGGAACGAAGCACGA
>Isi-miR1083.1220_1560
ATAGCCTGGAACGAAGCACGA
>Isi-miR1083.1225_36464
TAGCCTGGAACGAAGCACGAT
>Sun-miR1083.2514_28
TAGCCTGGAACGAAGCACGAT
>Isi-miR1083.1219_77
AGCCTGGAACGAAGCACGAT
>Isi-miR1083.1221_118
CAGCCTGGAACGAAGCACGAT
>Isi-miR1084.1233_1196
TAATTCAGGGGGTATGTTGCC
>Sun-miR1084.2515_285
TAACTCAGGTGGTATGTTCCCG
>Smo-miR1084.2306_435
TAACTCAGGTGGTATGTTCCCA
>Smo-miR1086.2307_10
TAGTGCCGTGGTCCTTTTGGC
>Sun-miR1088.2516_179
GCGTGCTCTTTTTCTTCTGTC
>Smo-miR1088.2308_15
CGTGCTCTTTTTCTTCTGTC
>Sml-miR1088.2266_83
TATCTTTTTTTTCTGTCGT
>Smo-miR1089.2309_50
AGATCATCTAGGATTGTTTGCT
>Smo-miR1094.2310_1393
TACTTCTCCGTGCCACAGTA
>Smo-miR1094.2311_309
TACTTCTCTGTTCCACAGTAC
>Lce-miR1095.1340_2452
TAGGTTCCCTTGTTTCCAGAC
>Isi-miR1095.1235_145
TAGGTTCCCTTGTTTCCAAAT
>Sun-miR1095.2517_485
TAGGTTCCCTTGTTTCCAAAT
>Smo-miR1095.2312_1422
TAGGTTCCCTTGTTTCCAAAT
>Isi-miR1095.1234_207
CAGGTTCCCTTGTTTCCAAAT
>Smo-miR1096.2313_19
CTGCCTCTTTGCTTCAGGAAT
>Smo-miR1098.2322_18
TGGTGACGTTTGTGCTGAAAT
>Smo-miR1098.2318_12
TGACGACGTTTGTGCTGAAAT
>Smo-miR1098.2321_14
TGATGGCGTTTGTGCTGAAAT
>Smo-miR1098.2319_10
TGATGACGTTCGTGCTGAAAT
>Smo-miR1098.2314_16
AGATGACGTTTGTGCTGAAAT
>Smo-miR1098.2316_10
CGATGACGTTTGTGCTGAAAT
>Smo-miR1098.2317_213
CTGATGACGTTTGTGCTGAAAT
>Smo-miR1098.2323_15
TTGATGACGTTTGTGCTGAAAT
>Smo-miR1098.2320_4554
TGATGACGTTTGTGCTGAAAT
>Smo-miR1098.2315_335
ATGACGTTTGTGCTGAAAT
>Sun-miR1100.2518_361
CTGTCACAGAGAGAACGCCACT
>Sun-miR1100.2519_1406
TGTCACAGAGAGAACGCCACTC
>Smo-miR1100.2324_118
CGGACAGAACCCCACTCTCT
>Smo-miR1100.2326_12
TCTGTCACGGACAGAACCCCAC
>Aca-miR1100.2_32
TGTCACGGACAGAACCCCACTC
>Smo-miR1100.2327_1729
TGTCACGGACAGAACCCCACTC
>Smo-miR1100.2325_29
TCACGGACAGAACCCCACTCT
>Smo-miR1105.2330_25
TGTGAAGATCGCTGCTTGGG
>Smo-miR1105.2328_24
GCTTCGGATGTGAAGATCGCT
>Smo-miR1105.2329_45
TCGGATGTGAAGATCGCTGCT
>Smo-miR1105.2331_466
TTCGGATGTGAAGATCGCTGC
>Smo-miR1106.2332_26
TTTAAAGGTGTTAATGTGTGA
>Smo-miR1107.2333_69
GGTGCTGGTTCCAATTCAGGT
>Smo-miR1108.2334_129
AGCTGAGAGACATAACCCCCC
>Smo-miR1108.2335_874
TGAGCTGAGAGACATAACCCC
>Smo-miR1111.2336_20
ACCATGACTAAGCAGGACCGG
>Smo-miR1111.2339_24
TGACTAAGCAGGACCGGACTG
>Smo-miR1111.2337_225
ACTAAGCAGGACCAGACTGT
>Smo-miR1111.2338_43
TGACTAAGCAGGACCAGACTG
>Smo-miR1112.2340_135
ACTTTGTTATGGCATTCCTCG
>Smo-miR1112.2341_41
AGGAATGCTATAACAAAGTCA
>Lce-miR1113.1341_663
TGAGCAGTCATAAGGTAGCCT
>Smo-miR1113.2342_1267
TGAGCAGTCATAAGGTAGCCT
>Sun-miR1113.2522_1869
TGAGCAGTCATAAGGTAGCCT
>Sun-miR1113.2520_24
CAGTCATAAGGTAGCCTTTG
>Sun-miR1113.2521_53
GCAGTCATAAGGTAGCCTTTG
>Smo-miR1114.2344_10
ACAAAACATTGAGCAGGAATG
>Smo-miR1114.2343_177
AAGGGACAAAACATTGAGCAG
>Smo-miR1114.2345_16
AGGGACAAAACATTGAGCA
>Sch-miR1127.2017_129
TGGGTTCGGAATAACAG
>Era-miR1127.909_231
CGGTTCGGAATAACTCA
>Pvi-miR1127.1898_33
TCACTCGTTTTTCTGGACG
>Ova-miR1130.1534_53
GATCTGTAACTCAATATAACC
>Pnu-miR1151.1817_55
GATGGGGAGTAGGACCC
>Pnu-miR1151.1818_55
GGATGGGGAGTAGGACCCGG
>Sun-miR1151.2523_42
GACAGGGGTGTGCGAC
>Pnu-miR1151.1816_81
AGTGCGGGACTCGGTG
>Scu-miR1151.2112_93
ATCGGGGTTGTGGGACCT
>Aca-miR1151.3_79
GTACGGGCTGGGAGACC
>Aca-miR1151.4_87
TACGGGCTGGGAGACC
>Era-miR1154.910_33
TTGTGAAGTCGAAGTCT
>Sun-miR1166.2524_18
GAAGGTCAAAGAGCTCA
>Isi-miR1167.1236_37
TGGCTGTGATGATTTGCA
>Scu-miR1167.2113_95
GTGTGACGAGTTGTAACCT
>Ova-miR1168.1535_150
CCGGCACGGAATGGGA
>Lce-miR1168.1342_91
ACTGAAGCCGGAGAAT
>Mpl-miR1211.1465_168
TTTGCATTTCCATCTCTTCC
>Pnu-miR1214.1820_93
CTTGAGAATCTCGCGGCCCT
>Pnu-miR1214.1819_71
AGCTTGAGAATCTCGCGGC
>Pnu-miR1214.1821_69
GCTTGAGAATCTCGCGGCC
>Ovu-miR1214.1668_286
CTTGAGAATCGCGCGGCCG
>Vst-miR1214.2611_69
CTTGAGAATCGCGCGGCCG
>Hch-miR1214.987_97
CTTGAGAATCGCGCGGCCC
>Cba-miR1214.401_73
CTTGAGAATCGCGCGGCCT
>Cfo-miR1215.477_33
TGGCAAAACTGTATACATC
>Ova-miR1215.1541_51
TCATTGCAAAGCTATAAAC
>Ova-miR1215.1540_135
TCATTCCAAAGCTGTACAC
>Ova-miR1215.1539_882
TATTGCGAAGCTGTATACGA
>Ova-miR1215.1538_87
TATTGCAAAGCTGTATACGT
>Ova-miR1215.1542_132
TTGCAAAGCTGTATACGTCTG
>Ova-miR1215.1543_37
TTGCGAAACTGTATACGTCTG
>Ova-miR1215.1544_5163
TTGCGAAGCTGTATACGTCT
>Ova-miR1215.1536_71
ATTGCGAAGCTGTATACGT
>Ova-miR1215.1537_62
CATTGCGAAGCTGTATACGT
>Ova-miR1311.1545_232
TAGATTTGCCAATTCCGCCCA
>Cba-miR1428.402_56
AAGAAACTGCCATGAATAT
>Cba-miR1428.403_51
CCAAGAAACTGCCATGAAT
>Asp-miR1428.282_84
CCAAGAAACTGCCATGAAT
>Mpl-miR1432.1466_105
CAGGAGTGATGACATCGAT
>Asp-miR1446.283_64
CTGTGCTCTCTCCCTCCTCC
>Lce-miR1507.1343_46
TCTTCATCCCAGACATCATCT
>Isi-miR1510.1237_42
GCGGGTATAGGTAAAAGAAC
>Lja-miR1511.1397_1028
TCTACTGGCTCTGATACC
>Lja-miR1511.1396_62
TCTACAGGCTCTGATACC
>Lja-miR1511.1398_90
TTACCAGGCTCTGATACCATGAT
>Lja-miR1511.1393_319
AAATCTATGCTCTGATACCAT
>Des-miR1511.577_181
CTATGTCGCTCTGATACCATG
>Des-miR1511.579_251
TATGTCGCTCTGATACCAT
>Des-miR1511.574_2375
AACCACGCTCTGATACCATTTG
>Des-miR1511.578_13272
TAACCACGCTCTGATACCAT
>Des-miR1511.575_84
AACCTCGCTCTGATACCA
>Des-miR1511.576_510
CGCTCTGATACCATGTTGATATC
>Pcu-miR1511.1745_33
TAACCTAGCCCTGATACCACGT
>Pcu-miR1511.1746_34
TAACCTAGCTCCGATACCACGT
>Pcu-miR1511.1747_41
TAACCTAGCTCTGACACCACGT
>Pcu-miR1511.1749_39
TAACCTAGCTCTGGTACCACGT
>Pcu-miR1511.1750_34
TAACTTAGCTCTGATACCACGT
>Pcu-miR1511.1752_37
TAGCCTAGCTCTGATACCACGT
>Pcu-miR1511.1743_88
AGCTCTGATACCACGTGT
>Pcu-miR1511.1744_56
CAACCTAGCTCTGATACCACGT
>Pcu-miR1511.1748_27487
TAACCTAGCTCTGATACCACGT
>Pcu-miR1511.1741_4769
AACCTAGCTCTGATACCACGTGT
>Pcu-miR1511.1751_49
TACCTAGCTCTGATACCACGTGT
>Pcu-miR1511.1753_46
TGACCTAGCTCTGATACCACGT
>Pcu-miR1511.1742_1256
ACCTAGCTCTGATACCACGTGT
>Isi-miR1511.1238_40
AACCTGGCTCTGATACCA
>Scu-miR1511.2114_77
AACCTGGCTCTGATACCA
>Vst-miR1511.2612_47
AACCTGGCTCTGATACCA
>Ova-miR1511.1546_44
AACCTGGCTCTGATACCA
>Lja-miR1511.1394_55
AACCTGGCTCTGATACCA
>Pnu-miR1511.1822_50
AACCTGGCTCTGATACCA
>Dpe-miR1511.707_60
AACCTGGCTCTGATACCA
>Hch-miR1511.988_81
AACCTGGCTCTGATACCA
>Pvi-miR1511.1899_51
AACCTGGCTCTGATACCA
>Dpe-miR1511.708_62
ATCCTGGCTCTGATACCA
>Lja-miR1511.1395_260
TCCCCTAGCTCTGATACCAT
>Cba-miR1511.404_44
ATCCTAGCTCTGATACCATGT
>Cba-miR1511.405_521
TCCTAGCTCTGATACCATGT
>Scu-miR1511.2115_160
TCCTAGCTCTGATACCATGT
>Des-miR1516.580_92
TTGCGGCTTGTCTCTAAGG
>Smo-miR1535.2346_11
GTCTGTGATGATCTCTCT
>Pvi-miR157-5p.1901_18
TTGACAGAAGATAGAAT
>Des-miR157-5p.584_211
TTGACAGAAGATAGATAT
>Sun-miR157-5p.2531_636
TTGACAGAAGATAGGGAGCA
>Smo-miR157-5p.2347_46
ACAGAAGACAGGGAGCACCAG
>Smo-miR157-5p.2352_12
TGACAGAAGACAGGGAGCACC
>Smo-miR157-5p.2355_584
TTGACAGAAGACAGGGAGCA
>Smo-miR157-5p.2350_316
CTGACAGAAGATAGAGAGC
>Dpe-miR157-5p.710_122
CGTTGACAGAAGATAGAGAGC
>Mpl-miR157-5p.1467_434
TGACAGAAGATAGAGAGCACA
>Sun-miR157-5p.2527_2017
CTGACAGAAGATAGAGAGCA
>Sun-miR157-5p.2525_16
ACAGAAGATAGAGAGCACTCT
>Asp-miR157-5p.287_4621
TTGACAGAAGATAGAGAGC
>Asp-miR157-5p.286_56
TGTTGACAGAAGATAGAGAGC
>Sch-miR157-5p.2019_6443
TGACAGAAGATAGAGAGCACT
>Afo-miR157-5p.93_116
TTGACAGAAGATAGAGAGC
>Aca-miR157-5p.8_28
TTGACAGAAGATAGAGAGC
>Cba-miR157-5p.410_2252
TTGACAGAAGATAGAGAGC
>Isi-miR157-5p.1242_2479
TTGACAGAAGATAGAGAGC
>Cfo-miR157-5p.481_2057
TTGACAGAAGATAGAGAGC
>Dpe-miR157-5p.713_109
TGTTGACAGAAGATAGAGAGC
>Dpe-miR157-5p.711_65
GTTGACAGAAGATAGAGAGCA
>Hch-miR157-5p.994_9658
TTGACAGAAGATAGAGAGC
>Hch-miR157-5p.993_1789
TGTTGACAGAAGATAGAGAGC
>Pvi-miR157-5p.1900_128
TGACAGAAGATAGAGAGCAC
>Pvi-miR157-5p.1902_3057
TTGACAGAAGATAGAGAGCAC
>Hch-miR157-5p.992_387
TGACAGAAGATAGAGAGC
>Dpe-miR157-5p.712_64
TGACAGAAGATAGAGAGC
>Dpe-miR157-5p.714_4164
TTGACAGAAGATAGAGAGCAC
>Lce-miR157-5p.1346_87
TTGACAGAAGATAGAGAGCAC
>Cfo-miR157-5p.480_203
TGACAGAAGATAGAGAGC
>Mpl-miR157-5p.1468_7979
TTGACAGAAGATAGAGAGCAC
>Lja-miR157-5p.1401_421
TGACAGAAGATAGAGAGC
>Lja-miR157-5p.1402_1246
TTGACAGAAGATAGAGAGCAC
>Ani-miR157-5p.219_1074
TTGACAGAAGATAGAGAGCAC
>Ova-miR157-5p.1547_965
TTGACAGAAGATAGAGAGCAC
>Vst-miR157-5p.2613_151
TTGACAGAAGATAGAGAGCAC
>Isi-miR157-5p.1241_33
TGACAGAAGATAGAGAGCA
>Cba-miR157-5p.408_402
TGACAGAAGATAGAGAGC
>Des-miR157-5p.582_1026
TGACAGAAGATAGAGAGC
>Des-miR157-5p.583_12577
TTGACAGAAGATAGAGAGCAC
>Pcu-miR157-5p.1754_53
TGACAGAAGATAGAGAGC
>Pcu-miR157-5p.1755_1634
TTGACAGAAGATAGAGAGCAC
>Asp-miR157-5p.285_1931
TGACAGAAGATAGAGAGC
>Era-miR157-5p.912_183
TGACAGAAGATAGAGAGCACA
>Smo-miR157-5p.2354_138
TTGACAGAAGAAAGAGAGCAC
>Sun-miR157-5p.2526_257
CAGAAGAAAGAGAGCACGCGT
>Smo-miR157-5p.2351_157
TCTAGACAGAAGAAAGAGAGC
>Smo-miR157-5p.2348_36
CAGAAGAAAGAGAGCACGCAT
>Sml-miR157-5p.2267_2326
AGAAGAGAGAGAGCACAGCCC
>Hch-miR157-5p.989_424
AGAAGAGAGAGAGCACAGCCC
>Dpe-miR157-5p.709_86
AGAAGAGAGAGAGCACAGCCC
>Cfo-miR157-5p.478_38
AGAAGAGAGAGAGCACAGCCC
>Pnu-miR157-5p.1823_35
AGAAGAGAGAGAGCACAGCCC
>Lja-miR157-5p.1399_39
AGAAGAGAGAGAGCACAGCCC
>Cba-miR157-5p.406_803
AGAAGAGAGAGAGCACAGCCC
>Aca-miR157-5p.5_57
AGAAGAGAGAGAGCACAGCCC
>Sch-miR157-5p.2018_171
AGAAGAGAGAGAGCACAGCCC
>Asp-miR157-5p.284_1015
AGAAGAGAGAGAGCACAGCCC
>Afo-miR157-5p.92_55
TGACAGAAGAGAGAGAGCACC
>Era-miR157-5p.911_133
AGAAGAGAGAGAGCACAGCCT
>Scu-miR157-5p.2117_4445
AGAAGAGAGAGAGCACAGCCT
>Sun-miR157-5p.2530_34
TTGACAGAAGAGAGAGAGC
>Scu-miR157-5p.2123_85
TGACGGAAGAGAGTGAGCAC
>Scu-miR157-5p.2118_2179
AGACAGAAGAGAGTGAGCAC
>Smo-miR157-5p.2349_22
CGACAGAAGAGAGTGAGCAC
>Isi-miR157-5p.1239_220
CGACAGAAGAGAGTGAGCAC
>Scu-miR157-5p.2119_69
CTGACAGAAGAGAGTGAGCAC
>Aca-miR157-5p.7_75
TTGACAGAAGAGAGTGAGCAC
>Smo-miR157-5p.2353_15
TGACAGAAGAGAGTGAGCAC
>Sml-miR157-5p.2268_511
TGACAGAAGAGAGTGAGCAC
>Hch-miR157-5p.991_667
TGACAGAAGAGAGTGAGCAC
>Lce-miR157-5p.1345_91
TGACAGAAGAGAGTGAGCACA
>Pnu-miR157-5p.1824_46
TGACAGAAGAGAGTGAGCAC
>Sun-miR157-5p.2529_4487
TGACAGAAGAGAGTGAGCAC
>Scu-miR157-5p.2122_21685
TGACAGAAGAGAGTGAGCAC
>Isi-miR157-5p.1240_207
TGACAGAAGAGAGTGAGCAC
>Cba-miR157-5p.407_1870
TGACAGAAGAGAGTGAGCACA
>Aca-miR157-5p.6_2067
TGACAGAAGAGAGTGAGCAC
>Scu-miR157-5p.2116_390
ACACAGAAGAGAGTGAGCAC
>Scu-miR157-5p.2121_90
TCACAGAAGAGAGTGAGCAC
>Lja-miR157-5p.1400_162
TAGTGCTGGGAGCTCCCAT
>Sun-miR157-5p.2528_16
CTTGGATTGAAGGGAT
>Scu-miR157-5p.2125_108
TTGGACTGAAGGGAGCT
>Lce-miR157-3p.1344_60
GCACACTGCTGTATCTGTCTG
>Ovu-miR157-3p.1669_42
TTCCCTCTCTTTCTGTCAAT
>Cba-miR157-3p-3p.409_349
TGCTCACTCTTCTTACTGTCAGT
>Scu-miR157-3p.2120_527
GCTCATTCCTCTTCCTGTCAGT
>Scu-miR157-3p.2124_97
TGCTCATTCCTCTTCCTGTCAGT
>Hch-miR157-3p.990_148
GCTCTCTACTCTTCTGCCACC
>Cfo-miR157-3p.479_862
GCTCTCTACTCTGCTGTCACC
>Mpl-miR157-3p.1469_228
GCTCTCTACTCTGCTGTCACC
>Des-miR157-3p.581_1269
GCTCTCTACTCTGCTGTCACC
>Pvi-miR157-3p.1903_791
GCTCTCTAGTCTGCTGTCACC
>Lja-miR157-3p.1403_110
TGCTCCCTATTCTTCTGTCACC
>Pnu-miR158.1825_1090
TCCCAAATGTAGACAAAGCA
>Cfo-miR158.482_382
TCCCAAATGTAGACAAAGCA
>Lce-miR158.1347_53
TCCCAAATGTAGACAAAGCA
>Dpe-miR158.715_355
TCCCAAATGTAGACAAAGCA
>Hch-miR158.995_287
TCCCAAATGTAGACAAAGCA
>Era-miR158.913_491
TCCCAAATGTAGACAAAGCA
>Smo-miR158.2356_102
TCCCAAATGTAGACAAAGCA
>Scu-miR158.2126_592
TCCCAAATGTAGACAAAGCA
>Vst-miR158.2614_414
TCCCAAATGTAGACAAAGCA
>Isi-miR158.1243_4496
TCCCAAATGTAGACAAAGCA
>Isi-miR158.1244_32
TTCCCAAATGTAGACAAAGCA
>Sun-miR158.2532_274
TCCCAAATGTAGACAAAGCA
>Aca-miR158.9_336
TCCCAAATGTAGACAAAGCA
>Sch-miR158.2020_103
TCCCAAATGTAGACAAAGCA
>Asp-miR158.288_596
TCCCAAATGTAGACAAAGCA
>Afo-miR158.94_57
TCCCAAATGTAGACAAAGC
>Pcu-miR158.1756_417
TCCCAAATGTAGACAAAGCA
>Lce-miR159-3p.1349_519
CTTGCCTGACGCAGGAGCTG
>Sun-miR159-3p.2533_31
TTTGCATGATACAGGAGCTG
>Lce-miR159-5p.1348_165
ATGAGATCCCTGAAGACC
>Hch-miR159-3p.996_112
ATTGGTGTGAAGGGAGCTTC
>Hch-miR159-3p.997_302
ATTGGTTTGAAGGGAGCTTC
>Hch-miR159-3p.999_130
TCTTTGGTCCGAAGGGAGCTC
>Ovu-miR159-3p.1670_54
CTCGGAATGAAGAGAGCTCCG
>Ovu-miR159-3p.1676_68
CTTGGGATGAAGAGAGCTCCG
>Ovu-miR159-3p.1671_54
CTTGGAATAAAGAGAGCTCCG
>Ovu-miR159-3p.1672_59
CTTGGAATGAAGAGGGCTCCG
>Ovu-miR159-3p.1675_48
CTTGGAGTGAAGAGAGCTCCG
>Ovu-miR159-3p.1674_81
CTTGGAATGGAGAGAGCTCCG
>Ovu-miR159-3p.1673_74
CTTGGAATGAGGAGAGCTCCG
>Ovu-miR159-3p.1677_37
TGGAATGAAGAGAGCTCCGT
>Ovu-miR159-3p.1678_734
TTGGAATGAAGAGAGCTCCG
>Pnu-miR159-3p.1830_82
CTTGGAATGAAGGGAGCACCA
>Era-miR159-3p.915_32
CTTGGTTTGAAGGGAGCTCT
>Hch-miR159-3p.998_160
CTTGGAAAGAAGAGAGCTCGC
>Hch-miR159-3p.1000_99
TTGGAAAGAAGAGAGCTCGC
>Pnu-miR159-3p.1826_33
CTCGGAACGAAGGGAGCTCCA
>Ani-miR159-3p.222_27
CTTGGGAAGAAGGGAGCTCCA
>Pnu-miR159-3p.1831_32
CTTGGGACGAAGGGAGCTCCA
>Pnu-miR159-3p.1829_30
CTTGGAACGGAGGGAGCTCCA
>Aca-miR159-3p.11_25
CTTGGAAAGGAGGGAGCTCCA
>Pnu-miR159-3p.1828_31
CTTGGAACGAGGGGAGCTCCA
>Ani-miR159-3p.221_27
CTTGGAAAGAGGGGAGCTCCA
>Ani-miR159-3p.220_33
CTTGGAAAGAAGGGGGCTCCA
>Aca-miR159-3p.10_26
CTTGGAAAGAAGGGGGCTCCA
>Pnu-miR159-3p.1827_52
CTTGGAACGAAGGGGGCTCCA
>Dpe-miR159-3p.717_171
TTGGAAAGAAGGGAGCTCCT
>Pcu-miR159-3p.1758_35
TTGGAAAGAAGGGAGCTCCT
>Pvi-miR159-3p.1905_65
CTTGGAGAGAAGGGAGCTCCA
>Scu-miR159-3p.2127_137
CTTGGAGAGAAGGGAGCTCCA
>Pvi-miR159-3p.1904_18
CTTGGAAAGAAGAGAGCTCCA
>Mpl-miR159-3p.1470_86
TTGGAAAGAAGGGAGCTCCA
>Pvi-miR159-3p.1906_257
TTGGAAAGAAGGGAGCTCCA
>Scu-miR159-3p.2128_90
TGGAAAGAAGGGAGCTCCA
>Scu-miR159-3p.2129_198
TTGGAAAGAAGGGAGCTCCA
>Ani-miR159-3p.223_248
TTGGAAAGAAGGGAGCTCCA
>Des-miR159-3p.585_763
TTGGAAAGAAGGGAGCTCCA
>Dpe-miR159-3p.716_194
TTGGAAAGAAGAGAGCTCTG
>Era-miR159-3p.914_35
ACTTGGAATGAAGGGAGCTCT
>Asp-miR159-3p.289_173
TTGGAAAGAAGGGAGCTCT
>Sch-miR159-3p.2023_277
TTGGAAAGAAGGGAGCTCT
>Pcu-miR159-3p.1757_2835
CCTTGGAAAGAAGGGAGCTCT
>Ova-miR159-3p.1548_2320
CTTGGATTGAAGAGAGCTCTA
>Ova-miR159-3p.1549_878
TTGGATTGAAGAGAGCTCTA
>Pnu-miR159-3p.1832_96
TTTGGATTGAAGGGAGCTCT
>Dpe-miR159-3p.718_128
TTTGGATTGAAGGGAGCTCTA
>Cfo-miR159-3p.483_164
TTTGGATTGAAGGGAGCTCTA
>Hch-miR159-3p.1001_105
TTTGGATTGAAGGGAGCTCTA
>Era-miR159-3p.916_42
TTTGGATTGAAGGGAGCTCT
>Smo-miR159-3p.2357_74
TTTGGATTGAAGGGAGCTCT
>Isi-miR159-3p.1245_358
TTTGGATTGAAGGGAGCTCTA
>Scu-miR159-3p.2130_379
TTTGGATTGAAGGGAGCTCTA
>Vst-miR159-3p.2616_28
TTTGGATTGAAGGGAGCTCT
>Sun-miR159-3p.2534_24
TTTGGATTGAAGGGAGCTCTA
>Aca-miR159-3p.12_253
TTTGGATTGAAGGGAGCTCT
>Asp-miR159-3p.290_49
TTTGGATTGAAGGGAGCTCT
>Sch-miR159-3p.2024_61
TTTGGATTGAAGGGAGCTCT
>Vst-miR159-3p.2615_35
TCATTGGCCTGAAGGGAGCTC
>Lja-miR159-3p.1404_2084
TGGACTGAAGGGAGCTCCACC
>Afo-miR159-3p.95_308
TTGGACTGAAGGGAGCT
>Sch-miR159-3p.2021_38
GATTGGAGGGTGCTCG
>Sch-miR159-3p.2022_40
TCCGGATTGTAGGGAGCTCCT
>Scu-miR160-5p.2132_75
ACCCTGGCTCCCTGTATGCT
>Dpe-miR160-5p.719_54
TGCCTGGCTCCCTGTATGT
>Scu-miR160-5p.2135_3934
TGCCTGGCTCCCTGTATGT
>Scu-miR160-5p.2133_480
AGCCTGGCTCCCTGTATGT
>Era-miR160-5p.917_457
CGCCTGGTTCCCTGAATGCCA
>Era-miR160-5p.918_62
TGCCTGGTTCCCTGACTGCCA
>Scu-miR160-5p.2131_148
AAGCCTGGCTCCCTGCATGCC
>Aca-miR160-5p.14_3200
TTGCCTGGCTCCCTGCATGCT
>Des-miR160-5p.588_10232
TTGCCTGGCTCCCTGCATGCT
>Pcu-miR160-5p.1759_147
TTGCCTGGCTCCCTGCATGCT
>Sch-miR160-5p.2025_197
TTGCCTGGCTCCCTGCATGCT
>Asp-miR160-5p.292_934
TTGCCTGGCTCCCTGCATGCT
>Pvi-miR160-5p.1907_905
TTGCCTGGCTCCCTGCATGCT
>Hch-miR160-5p.1003_253
TTGCCTGGCTCCCTGCATGCT
>Sml-miR160-5p.2269_53
TTGCCTGGCTCCCTGCATGCT
>Dpe-miR160-5p.720_51
TTGCCTGGCTCCCTGCATGCT
>Cfo-miR160-5p.484_1853
TTGCCTGGCTCCCTGCATGCT
>Mpl-miR160-5p.1471_6230
TTGCCTGGCTCCCTGCATGCT
>Ani-miR160-5p.224_418
TTGCCTGGCTCCCTGCATGCT
>Scu-miR160-5p.2136_5519
TTGCCTGGCTCCCTGCATGCT
>Ova-miR160-5p.1550_34
TTGCCTGGCTCCCTGCATGCT
>Cba-miR160-5p.411_101
TTGCCTGGCTCCCTGCATGCT
>Scu-miR160-5p.2134_477
ATGCCTGGCTCCCTGCATGCT
>Des-miR160-5p.589_118
TTGCCTGGCTCTCTGCATGCC
>Cfo-miR160-5p.485_44
TTGCCTGGCTCTCTGCATGCC
>Mpl-miR160-5p.1472_82
TTGCCTGGCTCTCTGCATGCC
>Des-miR160-5p.587_71
TTGCCTGGCTCCCCGCATGCC
>Des-miR160-5p.586_64
TCGCCTGGCTCCCTGCATGCC
>Aca-miR160-3p.13_32
CCGAGGAACGAAGCATGCG
>Asp-miR160-3p.291_39
GCATACTGGGAGTCATGCAGA
>Hch-miR160-3p.1002_80
GCGTAGAGGGAGTCATGCAGA
>Lja-miR160-3p.1405_121
GCGTAGAGGGAGTCATGCAGA
>Vst-miR161.1.2622_26
TGAAAGTGACTACATCGGGGT
>Scu-miR161.1.2137_106
TGAAAGTGACTACATCGGGGT
>Asp-miR161.1.293_35
TGAAAGTGACTACATCGGGGT
>Isi-miR161.1.1246_180
TGAAAGTGACTACATCGGGGT
>Pnu-miR161.1.1833_90
TGAAAGTGACTACATCGGGGT
>Cfo-miR161.1.486_35
TGAAAGTGACTACATCGGGGT
>Aca-miR161.1.15_52
TGAAAGTGACTACATCGGGGT
>Smo-miR161.1.2358_13
TGAAAGTGACTACATCGGGGT
>Era-miR161.1.919_25
TGAAAGTGACTACATCGGGGT
>Isi-miR161.1.1247_52
TTGAAAGTGACTACATCGGGG
>Aca-miR161.1.16_53
TTGAAAGTGACTACATCGGGG
>Vst-miR161-3p.2620_131
GCCGGTGTAGTTACTTC
>Vst-miR161-3p.2621_24
GGCCGGTGTAGTTACTCT
>Vst-miR161-3p.2617_38
AGCCGGTGTAGTTACCT
>Vst-miR161-3p.2618_13173
AGCCGGTGTAGTTACTCT
>Vst-miR161-3p.2619_1461
GCCGGTGTAGTTACTCT
>Sch-miR162-3p.2026_51
TCGATAAACCTCTGCATCCAG
>Pnu-miR162-3p.1834_56
TCGATAAACCTCTGCATCCAG
>Cfo-miR162-3p.487_33
TCGATAAACCTCTGCATCCAG
>Isi-miR162-3p.1248_78
TCGATAAACCTCTGCATCCAG
>Asp-miR162-3p.294_34
TCGATAAACCTCTGCATCCAG
>Aca-miR162-3p.17_45
TCGATAAACCTCTGCATCCAG
>Smo-miR162-5p.2359_46
GGGGATGTAGTGGTTCATC
>Ova-miR163.1551_145
TTCTAGCATCCTCAGACT
>Des-miR164.591_4808
TGTGTCCTGCATCTCCATCAG
>Hch-miR164.1004_119
TGCATCCCTTCTCCATCAT
>Isi-miR164.1249_35
TACCCCACTTCTCCACCA
>Sch-miR164.2027_37
TACCCCACTTCTCCACCA
>Smo-miR164.2361_43
TGCCCCTCATCTCCACCA
>Aca-miR164.18_114
TGCCCGTCATCTCCACCA
>Ovu-miR164.1679_72
TGCCCGTCATCTCCACCA
>Mpl-miR164.1473_102
TGCCCGTCATCTCCACCA
>Cfo-miR164.489_83
TGCCCGTCATCTCCACCA
>Pcu-miR164.1760_45
TGCCCGTCATCTCCACCA
>Lja-miR164.1406_210
TGCCCGTCATCTCCACCA
>Des-miR164.590_105
TGCCCGTCATCTCCACCA
>Cba-miR164.413_46
TGCCCGTCATCTCCACCA
>Scu-miR164.2138_514
TGCCCGTCATCTCCACCA
>Sch-miR164.2029_38
TGCCCGTCATCTCCACCA
>Pvi-miR164.1908_87
TGCCCGTCAACTCCACCA
>Cfo-miR164.488_130
TGCCCGTCAACTCCACCA
>Cba-miR164.412_41
TGCCCGTCAACTCCACCA
>Sch-miR164.2028_86
TGCCCGTCAACTCCACCA
>Smo-miR164.2360_12
TGCCCCTCAACTCCACCA
>Lce-miR164.1350_72
TGCCCCTCTCCTCCACCA
>Scu-miR164.2139_378
TGCCCGTCTCCTCCACCA
>Cfo-miR166-3p.495_49
TCATACCTGGATCGAGACG
>Asp-miR166-3p.302_41
TCGGACCAGGCTTCCCCT
>Smo-miR166-3p.2373_10
TCGGACCAGGCTTCCCC
>Smo-miR166-3p.2374_34
TCGGACCAGGCTTCGTTCT
>Mpl-miR166-3p.1479_90
TCGGACCAGGCTTCGTTCT
>Cfo-miR166-3p.501_121
TCGGACCAGGCTTCGTTCT
>Hch-miR166-3p.1013_86
TCGGACCAGGCTTCGTTCCT
>Afo-miR166-3p.105_51
TCGGACCAGGCTTCGTTCCCT
>Dpe-miR166-3p.731_129
TCGGACCAGGCTTCGTTCCCT
>Dpe-miR166-3p.732_56
TCGGACCAGGCTTCTTTCCCT
>Smo-miR166-3p.2376_10
TCGGACCTGGCTTCATTCT
>Cfo-miR166-3p.504_115
TCGGACCGGGCTTCATTCT
>Cfo-miR166-3p.505_34
TCGGACCTGGCTTCATTCCT
>Smo-miR166-3p.2375_36
TCGGACCGGGCTTCATTCCT
>Hch-miR166-3p.1014_86
TCGGACCGGGCTTCATTCGCT
>Afo-miR166-3p.108_39
TCGGACCGGGCTTCATTCCCT
>Dpe-miR166-3p.734_84
TCGGACCGGGCTTCATTCCCT
>Cfo-miR166-3p.503_35
TCGGACCAGGTTTCATTCT
>Afo-miR166-3p.107_81
TCGGACCAGGTTTCATTCCCT
>Afo-miR166-3p.100_52
TCGGACCAGGATTCATTCCCT
>Pvi-miR166-3p.1911_15
TCGGACCAGGATTCATTCCCT
>Asp-miR166-3p.300_38
TCGGACCAGGCTTCAATCCCTC
>Smo-miR166-3p.2370_45
TCGGACCAGGCTTCAAT
>Cba-miR166-3p.414_92
TCGGACCAGGCTTCAATCCCTC
>Afo-miR166-3p.103_69
TCGGACCAGGCTTCACTCCCT
>Des-miR166-3p.593_79
TCGGACCAGGCTTCACT
>Sch-miR166-3p.2031_37
TCGGACCAGGCTTCACT
>Smo-miR166-3p.2371_93
TCGGACCAGGCTTCACT
>Pvi-miR166-3p.1914_15
TCGGACCAGGCTTCACTCCCT
>Mpl-miR166-3p.1477_71
TCGGACCAGGCTTCACT
>Dpe-miR166-3p.729_78
TCGGACCAGGCTTCACTCCCT
>Cfo-miR166-3p.499_104
TCGGACCAGGCTTCACT
>Scu-miR166-3p.2145_67
TCGGACCAGGCTTCACT
>Ova-miR166-3p.1556_91
TCGGACCAGGCTTCACT
>Lja-miR166-3p.1409_38
TCGGACCAGGCTTCTTAT
>Asp-miR166-3p.303_30
TCGGATTAGGCTTCATTCCCT
>Afo-miR166-3p.109_42
TCGGACTAGGCTTCATTCCCT
>Cfo-miR166-3p.506_46
TCGGACTAGGCTTCATTCCCT
>Cfo-miR166-3p.491_156
ACGGACCAGGCTTCATTCT
>Scu-miR166-3p.2143_2655
ACGGACCAGGCTTCATTCT
>Cfo-miR166-3p.492_92
CCGGACCAGGCTTCATTCT
>Cfo-miR166-3p.493_39
TAGGACCAGGCTTCATTCT
>Smo-miR166-3p.2365_10
TCAGACCAGGCTTCATTCT
>Cfo-miR166-3p.494_55
TCAGACCAGGCTTCATTCT
>Ovu-miR166-3p.1684_70
TTTCGGACCAGGCTTTATTCT
>Ova-miR166-3p.1558_49
TCGGACCAGGCTTTATTCT
>Hch-miR166-3p.1015_75
TCGGGCCAGGCTTCATTCT
>Mpl-miR166-3p.1480_97
TCGGGCCAGGCTTCATTCT
>Ova-miR166-3p.1559_45
TCGGGCCAGGCTTCATTCT
>Hch-miR166-3p.1010_71
TCGGACCAGGCCTCATTCT
>Smo-miR166-3p.2367_31
TCGGACCAGGCCTCATTCT
>Pvi-miR166-3p.1912_14
TCGGACCAGGCCTCATTCT
>Mpl-miR166-3p.1475_86
TCGGACCAGGCCTCATTCT
>Ova-miR166-3p.1554_34
TCGGACCAGGCCTCATTCT
>Ovu-miR166-3p.1682_45
TTTCGGACCAGGCTCCATTCT
>Des-miR166-3p.592_81
TCGGACCAGGCTCCATTCT
>Mpl-miR166-3p.1476_88
TCGGACCAGGCTCCATTCT
>Cfo-miR166-3p.498_112
TCGGACCAGGCTCCATTCT
>Ova-miR166-3p.1555_37
TCGGACCAGGCTCCATTCT
>Hch-miR166-3p.1008_76
CCGGACCAGGCTTCATTCCT
>Smo-miR166-3p.2364_30
CCGGACCAGGCTTCATTCCT
>Smo-miR166-3p.2363_46
ACGGACCAGGCTTCATTCCT
>Cfo-miR166-3p.508_57
TTGGACCAGGCTTCATTCCT
>Cfo-miR166-3p.502_95
TCGGACCAGGCTTTATTCCT
>Smo-miR166-3p.2369_14
TCGGACCAGGCTTATTCCCC
>Sun-miR166-3p.2536_18
TCGGACCAGGCTTATTCCCC
>Smo-miR166-3p.2377_22
TCGGGCCAGGCTTCATTCCT
>Cfo-miR166-3p.507_103
TCGGGCCAGGCTTCATTCCT
>Cfo-miR166-3p.497_108
TCGGACCAGGCCTCATTCCT
>Smo-miR166-3p.2362_33
TCGGACCAGGCTCATTCCCC
>Smo-miR166-3p.2368_45
TCGGACCAGGCTCCATTCCT
>Asp-miR166-3p.295_97
TCGGACCAGGCTCATTCCCT
>Hch-miR166-3p.1005_143
TCGGACCAGGCTCATTCCCT
>Dpe-miR166-3p.721_97
TCGGACCAGGCTCATTCCCT
>Cfo-miR166-3p.490_34
TCGGACCAGGCTCATTCCCT
>Afo-miR166-3p.101_57
TCGGACCAGGCCTCATTCCCT
>Dpe-miR166-3p.726_94
TCGGACCAGGCCTCATTCCCT
>Asp-miR166-3p.299_72
TCGGACCAGGCTTATTCCCT
>Dpe-miR166-3p.728_51
TCGGACCAGGCTTATTCCCT
>Afo-miR166-3p.106_53
TCGGACCAGGCTTTATTCCCT
>Pvi-miR166-3p.1916_42
TCGGACCAGGCTTTATTCCCT
>Dpe-miR166-3p.733_58
TCGGACCAGGCTTTATTCCCT
>Dpe-miR166-3p.736_55
TTGGACCAGGCTTCATTCCCT
>Scu-miR166-3p.2141_169
ACCGACCAGGCTTCATTCCCT
>Scu-miR166-3p.2142_90
ACGCACCAGGCTTCATTCCCT
>Scu-miR166-3p.2144_88
ACGGCCCAGGCTTCATTCCCT
>Afo-miR166-3p.110_55
TCGGGCCAGGCTTCATTCCCT
>Pvi-miR166-3p.1917_26
TCGGGCCAGGCTTCATTCCCT
>Dpe-miR166-3p.735_114
TCGGGCCAGGCTTCATTCCCT
>Afo-miR166-3p.102_55
TCGGACCAGGCTCCATTCCCT
>Hch-miR166-3p.1011_112
TCGGACCAGGCTCCATTCCCT
>Pvi-miR166-3p.1913_14
TCGGACCAGGCTCCATTCCCT
>Dpe-miR166-3p.727_104
TCGGACCAGGCTCCATTCCCT
>Dpe-miR166-3p.722_253
ACGGACCAGGCTTCATTCCCT
>Hch-miR166-3p.1007_211
ACGGACCAGGCTTCATTCCCT
>Afo-miR166-3p.98_40
CCGGACCAGGCTTCATTCCCT
>Pvi-miR166-3p.1909_15
CCGGACCAGGCTTCATTCCCT
>Dpe-miR166-3p.724_106
CCGGACCAGGCTTCATTCCCT
>Asp-miR166-3p.296_50
CGGACCAGGCTTCATTCCCTCT
>Des-miR166-3p.594_31028
TCGGACCAGGCTTCATTTAT
>Asp-miR166-3p.301_18094
TCGGACCAGGCTTCATTTAT
>Mpl-miR166-3p.1478_32797
TCGGACCAGGCTTCATTTAT
>Ovu-miR166-3p.1683_1952
TTTCGGACCAGGCTTCAT
>Afo-miR166-3p.112_44
TTTCGGACCAGGCTTCAT
>Lce-miR166-3p.1357_118
TTCGGACCAGGCTTCAT
>Lce-miR166-3p.1358_381
TTTCGGACCAGGCTTCAT
>Scu-miR166-3p.2147_186
TTCGGACCAGGCTTCAT
>Ova-miR166-3p.1557_15602
TCGGACCAGGCTTCATTCT
>Scu-miR166-3p.2146_17180
TCGGACCAGGCTTCATTCT
>Isi-miR166-3p.1251_1801
TCGGACCAGGCTTCATTCT
>Sun-miR166-3p.2537_1788
TCGGACCAGGCTTCATTCT
>Ani-miR166-3p.227_4460
TCGGACCAGGCTTCATTCT
>Cfo-miR166-3p.500_33143
TCGGACCAGGCTTCATTCT
>Pvi-miR166-3p.1915_6885
TCGGACCAGGCTTCATTCT
>Sml-miR166-3p.2270_2392
TCGGACCAGGCTTCATTCT
>Era-miR166-3p.920_435
TCGGACCAGGCTTCATTCT
>Smo-miR166-3p.2372_12117
TCGGACCAGGCTTCATTCT
>Hch-miR166-3p.1012_42639
TCGGACCAGGCTTCATTCT
>Sch-miR166-3p.2032_16563
TCGGACCAGGCTTCATTCT
>Pcu-miR166-3p.1761_1077
TCGGACCAGGCTTCATTCT
>Ovu-miR166-3p.1681_2610
TCGGACCAGGCTTCATTCT
>Ovu-miR166-3p.1680_67
CTTCGGACCAGGCTTCATTCT
>Aca-miR166-3p.22_1552
TCGGACCAGGCTTCATTCT
>Lja-miR166-3p.1408_1787
TCGGACCAGGCTTCATTCCCT
>Dpe-miR166-3p.730_38890
TCGGACCAGGCTTCATTCCCT
>Afo-miR166-3p.104_16262
TCGGACCAGGCTTCATTCCCT
>Vst-miR166-3p.2623_1028
TCGGACCAGGCTTCATTCCTTTA
>Pnu-miR166-3p.1835_5255
TCGGACCAGGCTTCATTAT
>Cba-miR166-3p.415_2217
TCGGACCAGGCTTCATTTTA
>Lce-miR166-3p.1356_1358
TCGGACCAGGCTTCATTTTTC
>Aca-miR166-3p.21_33
TCGGACAGGCTTCATTCCCC
>Afo-miR166-3p.99_64
TCGGACAGGCTTCATTCCCC
>Asp-miR166-3p.298_90
TCGGACAGGCTTCATTCCCC
>Sch-miR166-3p.2030_32
TCGGACAGGCTTCATTCCCC
>Hch-miR166-3p.1009_292
TCGGACAGGCTTCATTCCCC
>Smo-miR166-3p.2366_116
TCGGACAGGCTTCATTCCCC
>Pvi-miR166-3p.1910_15
TCGGACAGGCTTCATTCCCC
>Mpl-miR166-3p.1474_213
TCGGACAGGCTTCATTCCCC
>Dpe-miR166-3p.725_165
TCGGACAGGCTTCATTCCCC
>Cfo-miR166-3p.496_90
TCGGACAGGCTTCATTCC
>Sun-miR166-3p.2535_51
TCGGACAGGCTTCATTCCCC
>Isi-miR166-3p.1250_37
TCGGACAGGCTTCATTCCCC
>Ova-miR166-3p.1553_74
TCGGACAGGCTTCATTCCCC
>Afo-miR166-3p.111_97
TCTCGGACCAGGCTTCAT
>Ova-miR166-3p.1560_255
TCTCGGACCAGGCTTCAT
>Aca-miR166-5p.19_365
CGTGGGCTGGCACGACGGG
>Afo-miR166-5p.97_229
AATGTAGCTTGGCTCGAGAGC
>Lce-miR166-5p.1355_370
GGAATGTAGCTTGGCTCGACG
>Aca-miR166-5p.20_158
GGAATGCCGCCGGGACCGAAG
>Afo-miR166-5p.96_243
AATGAGGCCTGGCTCTAGATC
>Hch-miR166-5p.1006_1422
AATGAGGCCTGGCTCTAGATC
>Lja-miR166-5p.1407_546
AATGAGGCCTGGCTCTAGATC
>Dpe-miR166-5p.723_1278
AGTGAGGCCTGGCTCTAGATC
>Ova-miR166-5p.1552_7778
AGTGAGGCCTGGCTCTAGATC
>Lce-miR166-5p.1352_86
AGTGTGGCCTGGCTCGAGATC
>Lce-miR166-5p.1354_58
GAGTGTGGCCTGGCTCGAGAT
>Lce-miR166-5p.1351_405
AGTGTAGCCTGGCTCGAGATC
>Lce-miR166-5p.1353_44
GAGTGTAGCCTGGCTCGAGAT
>Ani-miR166-5p.225_213
GAGTGTCGCCTGGCTCGAGGC
>Ani-miR166-5p.226_27
GGAGTGTCGCCTGGCTCGAGGT
>Asp-miR166-5p.297_40
GGAATGCCGCCTGGCTCGAGG
>Scu-miR166-5p.2140_506
GGAATGCCGCCTGGATCGAGG
>Mpl-miR167-3p.1481_72
GAGGTCCTGGTGCTGCACCCT
>Cba-miR167-3p.416_50
GAGGTCCTGGTGCTGCACCCT
>Afo-miR167-5p.114_53
AGGAAGCTGTTAGCATGATGC
>Afo-miR167-3p.113_194
AGATCATCTGGCAGCATCACC
>Afo-miR167-3p.116_202
CTAGATCATCTGGCAGCAT
>Afo-miR167-3p.117_173
TAGATCATCTGGCAGCAT
>Vst-miR167-5p.2624_72
TGAAGCTGCCAGCAAGATCTG
>Isi-miR167-5p.1252_43
TGAAGCTGCCAGCATGATCTA
>Afo-miR167-5p.115_217
ATGAAGCTGCCAGCATGATCTG
>Afo-miR167-5p.118_7230
TGAAGCTGCCAGCATGATCT
>Asp-miR168.304_63
CCTGTCCTGCATCAATTGAAT
>Sml-miR168.2271_122
CGTCCCCTGGTGCAGATCT
>Des-miR168.596_363
TCGCTTGGTGCAGGTCGGGAA
>Afo-miR168.121_259
TCGCTTGGTGCAGGTCGGGAA
>Asp-miR168.305_225
TCGCTTGGTGCAGGTCGGGAA
>Aca-miR168.23_176
TCGCTTGGTGCAGGTCGGGAA
>Ovu-miR168.1686_40
TCGCTTGGTGCAGGTCGGGAA
>Ani-miR168.229_117
TCGCTTGGTGCAGGTCGGGA
>Ova-miR168.1562_40
TCGCTTGGTGCAGGTCGGGAA
>Scu-miR168.2149_2660
TCGCTTGGTGCAGGTCGGGAA
>Sml-miR168.2272_144
TCGCTTGGTGCAGGTCGGGAA
>Era-miR168.922_743
TCGCTTGGTGCAGGTCGGGAA
>Hch-miR168.1017_972
TCGCTTGGTGCAGGTCGGGAA
>Pvi-miR168.1918_142
TCGCTTGGTGCAGGTCGGGAA
>Cfo-miR168.509_185
TCGCTTGGTGCAGGTCGGGAA
>Dpe-miR168.738_268
TCGCTTGGTGCAGGTCGGGAA
>Lja-miR168.1411_38
TTCGCTTGGTGCAGGTCGGGA
>Vst-miR168.2625_25
TGGTGCAGGTCGGGAACTTCT
>Scu-miR168.2148_251
ACGCTTGGTGCAGGTCGGGAA
>Era-miR168.921_27
CGCTTGGTGCAGGTCGGGAAC
>Sch-miR168.2033_48
TCGATTGGTGCAGATCGGGAT
>Ovu-miR168.1685_229
TCGATTGGTGCAGATCGGGAC
>Ani-miR168.228_67
TCGATTGGTGCAGATCGGGAG
>Afo-miR168.119_252
TCGACTGGTGCAGATCGGGAA
>Hch-miR168.1016_96
TCGATTGGTGCAGATCGGGAAC
>Afo-miR168.120_182
TCGATTGGTGCAGATCGGGAAT
>Cba-miR168.418_258
TTGGTGCAGATCGGGAAACT
>Dpe-miR168.737_89
TCGATTGGTGCAGATCGGGAA
>Ova-miR168.1561_181
TCGATTGGTGCAGATCGGGAA
>Cba-miR168.417_52
TCGATTGGTGCAGATCGGGAA
>Lja-miR168.1410_110
TCGATTGGTGCAGATCGGGAA
>Des-miR168.595_163
TCGATTGGTGCAGATCGGGAA
>Ova-miR169-3p.1563_99
AGACTTATTGGATATCAT
>Ovu-miR169-3p.1689_216
TGGGCAAGCTGTCTTTGGCTAC
>Cfo-miR169-3p.511_38
CGGCAAGTTCTCTTTGGCTAC
>Des-miR169-3p.597_81
GCAAGTTCTCTTTGGCTACA
>Ovu-miR169-3p.1688_112
TAGGCGACTCATCTTTGGCT
>Sml-miR169-3p.2273_354
TGGTGGTCTTCTTGGCG
>Sml-miR169-3p.2274_136
TTGGTGGTCTTCTTGGCG
>Ovu-miR169-3p.1687_81
CGGCATGGCTTCGGGCT
>Mpl-miR169-3p.1482_73
GGTGGTCTCCTTGGCG
>Mpl-miR169-3p.1483_128
TGGTGGTCTCCTTGGCG
>Mpl-miR169-3p.1484_94
TTGGTGGTCTCCTTGGCG
>Cfo-miR169-5p.510_101
CCTAGCCAGGTATGCTCTGCC
>Lja-miR169-3p.1412_288
ATCTCCTTGCCAAGGA
>Sch-miR169-3p.2034_47
ATCTCCTTGCCAAGGA
>Afo-miR169-5p.122_52
CAGCCAAGGATGAATTGCCGA
>Era-miR169-5p.923_38
CAGCCAAGAATGATTTGCCGA
>Afo-miR169-5p.123_863
CAGCCAAGGATGATTTGCCGA
>Dpe-miR169-5p.739_997
CAGCCAAGGATGATTTGCCGA
>Hch-miR169-5p.1018_69
CAGCCAAGGATGATTTGCCGA
>Aca-miR171-3p.25_40
GAGCCGTGCTAATAGACC
>Lja-miR171-3p.1415_169
TGGGCCGCGTCAATATCACAG
>Dpe-miR171-3p.742_48
CGAGCCGAACCAATATCACAC
>Afo-miR171-3p.124_44
CGAGCCGAGCCAATATCACGC
>Aca-miR171-3p.24_30
CGAGCCGAGCCAATGTCACAC
>Sch-miR171-3p.2035_216
CGAGCCGAGCCAATGTCACAC
>Dpe-miR171-3p.743_415
CGAGCCGAGCCAATGTCACACC
>Pvi-miR171-3p.1919_84
CGAGCCGAGCCAATGTCACAC
>Lja-miR171-3p.1414_43
CGAGCCGAGCCAATGTCACAC
>Sml-miR171-3p.2275_92
TGAGCCGAGCCAATGTCACACC
>Scu-miR171-3p.2152_2953
TGAGCCGAGCCAATGTCACACC
>Scu-miR171-3p.2150_295
AGAGCCGAGCCAATGTCACACC
>Era-miR171-3p.925_29
TGAGCCGCACCAATATCGTAG
>Dpe-miR171-3p.748_217
TTGAGTCGCGCCAATATTACT
>Isi-miR171-3p.1253_98
CTGAGTCGCGCCAATATCATG
>Sun-miR171-3p.2538_40
CTGAGTCGCGCCAATATCATG
>Smo-miR171-3p.2378_10
ATGAGTCGCGCCAATATCATG
>Isi-miR171-3p.1254_60
TCGAGTCGCGCCAATATCATG
>Sun-miR171-3p.2539_19
TCGAGTCGCGCCAATATCATG
>Smo-miR171-3p.2381_10
TTGGGTCGCGCCAATATCATG
>Isi-miR171-3p.1262_67
TTGGGTCGCGCCAATATCATG
>Sun-miR171-3p.2544_21
TTGGGTCGCGCCAATATCATG
>Isi-miR171-3p.1259_34
TTGAGTCGCGCCAATGTCATG
>Sun-miR171-3p.2541_17
TTGAGTCGCGCCAATGTCATG
>Isi-miR171-3p.1257_32
TTGAGTCGCGCCAACATCATG
>Isi-miR171-3p.1260_37
TTGAGTCGCGCCGATATCATG
>Sun-miR171-3p.2542_25
TTGAGTCGCGCCGATATCATG
>Isi-miR171-3p.1261_45
TTGAGTCGCGCTAATATCATG
>Sun-miR171-3p.2543_19
TTGAGTCGCGCTAATATCATG
>Smo-miR171-3p.2380_3761
TTGAGTCGCGCCAATATCATG
>Isi-miR171-3p.1258_19684
TTGAGTCGCGCCAATATCATG
>Sun-miR171-3p.2540_9352
TTGAGTCGCGCCAATATCATG
>Scu-miR171-3p.2151_111
ATGAGTCGCGCCAATATCT
>Scu-miR171-3p.2155_779
TTGAGTCGCGCCAATATCT
>Asp-miR171-3p.308_62
TTGAGTCGCGCCAATATCGT
>Sch-miR171-3p.2037_152
TTGAGTCGCGCCAATATCGT
>Des-miR171-3p.601_169
TTGAGTCGCGCCAATATCGT
>Mpl-miR171-3p.1486_78
TTGAGTCGCGCCAATATCGT
>Dpe-miR171-3p.747_810
TGAGTCGCGCCAATATCGCAG
>Hch-miR171-3p.1022_1692
TGAGTCGCGCCAATATCGCAG
>Vst-miR171-3p.2627_25
TGAGTCGCGCCAATATCGCAG
>Sml-miR171-3p.2276_42
TTGAGTCGCGCCAATATCGCT
>Pvi-miR171-3p.1922_120
TTGAGTCGCGCCAATATCGCT
>Ani-miR171-3p.231_143
TTGAGTCGCGCCAATATCGCG
>Era-miR171-5p.924_53
CGATGTTGGCACGTCTCAACC
>Lce-miR171-5p.1359_40
CGGTATTGGCGTGTCTCAATC
>Pcu-miR171-5p.1762_74
TGAATTGGTTCACTCAGAGC
>Pcu-miR171-5p.1763_536
TTGAATTGGTTCACTCAGAGC
>Lce-miR171-5p.1361_65
TGATATTGGCCAGGTTCAATC
>Smo-miR171-5p.2379_38
TGATATTGGCATGATTCAATC
>Lce-miR171-5p.1360_43
TGATATTGGCAGGGTTCAAT
>Isi-miR171-5p.1255_1231
TGATATGGGCGCGGTTCAATG
>Ovu-miR171-5p.1690_240
TGATGTTGGAGTGGCTCAATC
>Cba-miR171-5p.419_182
TGAATTGGCTCATGGCTCG
>Lja-miR171-5p.1413_50
ATATTGGCTCGGATCAATCCG
>Dpe-miR171-5p.740_50
AGATATTGGGTCGGATCAATC
>Asp-miR171-5p.306_90
GTGATATTGGGTCGGATCAAT
>Vst-miR171-5p.2626_44
GTGATATTGGGTCGGATCAAT
>Asp-miR171-5p.307_1104
TGATATTGGGTCGGATCAATC
>Dpe-miR171-5p.741_196
ATATTGGGTCGGATCAATC
>Hch-miR171-5p.1019_626
ATATTGGGTCGGATCAATC
>Scu-miR171-5p.2153_156
TGATATTGGGTCGGATCAATC
>Vst-miR171-5p.2628_180
TGATATTGGGTCGGATCAATC
>Des-miR171-5p.600_151
TGATATTGGATCGGATCAATC
>Mpl-miR171-5p.1485_918
TGATATTGGATCGGATCAATC
>Ova-miR171-5p.1564_355
TGATATTGGATCGGATCAATC
>Afo-miR171-5p.125_146
TGATATTGGATCGGTTCAATC
>Cfo-miR171-5p.513_37
TGATATTGGATCGGGTCAATC
>Pvi-miR171-5p.1921_29
TGATATTGGATCGGGTCAATC
>Isi-miR171-5p.1256_106
TGATGTTGGCACCGTTCAATC
>Dpe-miR171-5p.746_756
GTGATGTTGGCTCGGTTCAAT
>Hch-miR171-5p.1021_877
GTGATGTTGGCTCGGTTCAAT
>Scu-miR171-5p.2154_99
TGTGATGTTGGCTTGGTTCA
>Des-miR171-5p.598_332
ATGTTGGCGCAGTTCAATCTG
>Afo-miR171-5p.126_99
TGATGTTGGTGTAGTTCAATC
>Pnu-miR171-5p.1837_78
TATTGTAGCTGCTCATGGT
>Pnu-miR171-5p.1836_28
ATTGTAGCTGCTCATGGT
>Dpe-miR171-5p.745_52
GCGGTATTGAGGCGGTTCA
>Hch-miR171-5p.1020_154
GCGGTATTGAGGCGGTTCAAT
>Dpe-miR171-5p.744_374
CGATAATGGAGCGCTTCAATC
>Sch-miR171-5p.2036_42
CGATATTGTAGCGGTTCAATC
>Des-miR171-5p.599_599
CGATATTGTAGCGGTTCAATC
>Cfo-miR171-5p.512_66
CGATATTGTAGCGGTTCAATC
>Pvi-miR171-5p.1920_548
CGATATTGTAGCGGTTCAATC
>Ani-miR171-5p.230_138
CGATATTGTAGCGGTTCAATC
>Era-miR172-3p.926_176
CGTGAATCCTGATGATGCTAC
>Aca-miR172-3p.27_1686
CGAGAATCCTGATGACGCTGC
>Afo-miR172-3p.127_676
TGAGAATCCTGATGATGCTGC
>Ovu-miR172-3p.1691_2128
TGAGAATCCTGATGATGCTGC
>Scu-miR172-3p.2156_78
AGAGAATCTTGATGATGCTGC
>Sml-miR172-3p.2277_144
AGAGAATCTTGATGATGCTGC
>Sch-miR172-3p.2040_110
TGAGAATCTTGATGATGCTGC
>Afo-miR172-3p.128_60
TGAGAATCTTGATGATGCTGC
>Ovu-miR172-3p.1692_51
TGAGAATCTTGATGATGCTGC
>Asp-miR172-3p.310_240
CGAGAATCTTGATGATGCTGC
>Sch-miR172-3p.2038_81
CGAGAATCTTGATGATGCTGC
>Pcu-miR172-3p.1764_93
CGAGAATCTTGATGATGCTGC
>Des-miR172-3p.603_70
CGAGAATCTTGATGATGCTGC
>Cba-miR172-3p.420_1343
CGAGAATCTTGATGATGCTGC
>Scu-miR172-3p.2158_678
CGAGAATCTTGATGATGCTGC
>Vst-miR172-3p.2629_55
CGAGAATCTTGATGATGCTGC
>Ova-miR172-3p.1566_96
CGAGAATCTTGATGATGCTGC
>Ani-miR172-3p.232_38
CGAGAATCTTGATGATGCTGC
>Mpl-miR172-3p.1487_112
CGAGAATCTTGATGATGCTGC
>Cfo-miR172-3p.515_168
CGAGAATCTTGATGATGCTGC
>Hch-miR172-3p.1023_160
CGAGAATCTTGATGATGCTGC
>Sml-miR172-3p.2279_87
CGAGAATCTTGATGATGCTGC
>Pvi-miR172-3p.1924_124
CGAGAATCTTGATGATGCTGC
>Sch-miR172-3p.2039_92
GGAATCTTGATGATGCTGCAAT
>Ova-miR172-3p.1567_1288
TGGGAATCTTGATGATGCTGC
>Pnu-miR172-3p.1838_24
CGTGAATCTTGATGATGCTGC
>Era-miR172-3p.927_38
CGTGAATCTTGATGATGCTGC
>Ova-miR172-3p.1565_57
ATCTTGATGATGCTGCAAC
>Aca-miR172-5p.26_70
AACATCATCAAGTCTCTCAGC
>Dpe-miR172-5p.749_239
AGCATCATCAAGACTCTCATC
>Scu-miR172-5p.2159_322
GCATCATCAGGACTCTCATC
>Scu-miR172-5p.2157_5717
AGCATCATCAGGACTCTCATC
>Sml-miR172-5p.2278_1060
AGCATCATCAGGACTCTCATC
>Cfo-miR172-5p.514_58
AGCATCATCAGGACTCTCAT
>Pvi-miR172-5p.1923_163
AGCATCATCAGGACTCTCAT
>Sml-miR172-5p.2280_35
GCATCATCAGGACTCTCA
>Des-miR172-5p.602_104
AGCATCATCAGAATTCTCAGC
>Asp-miR172-5p.309_86
AGTATCATCAGGATTCTCAGC
>Ovu-miR1862.1693_46
CGAGGCTGGTTTATTTTGACT
>Scu-miR1863.2160_3386
AAGCTCTGATACCATGTAGGA
>Pvi-miR1863.1925_42
TCTGATACCATGTTGAACTAGG
>Asp-miR1863.311_1945
ACGGCTCTGATACCATGTTGA
>Des-miR1863.605_99
CAAGCTCTGATACCATGTTAG
>Des-miR1863.604_269
AGCTCTGATACCATGTTAGAAATC
>Asp-miR1863.312_219
TAGCTCTGATACCATGTTAAACAT
>Scu-miR1863.2161_32724
TAGCTCTGATACCATGTAGGA
>Cba-miR1863.421_62
CTAGCTCTGATACCATGT
>Cba-miR1863.422_98
TAGCTCTGATACCATGT
>Asp-miR1871.313_1374
CTACGGCTCTGATACCATGTTGA
>Pcu-miR2097.1765_52
AAGGGAAGGGAAGGGAAGGG
>Hch-miR2098.1024_73
TATCTCGTGGACGGAGCCG
>Cba-miR2108.423_241
TTTTGATCTCTTGTGTTTGTG
>Sch-miR2118.2041_32
ATGGGATGGGAATATGTAGGACGG
>Hch-miR2118.1025_82
TTTCCTATCCCACCCATACCGTG
>Des-miR2592.606_121
TTCGGCAGCACTCAAGCAGT
>Vst-miR2600.2630_35
CACAGTAGCCAATCCCACT
>Scu-miR2623.2162_73
CTGTACTGACGCTCATGCA
>Pnu-miR2635.1839_69
TTGGAAACGTGACTTGTC
>Pcu-miR2653.1766_99
CTGCTGTGAAGATGATGATA
>Scu-miR2654.2163_98
GAGGGACGAAGCGTGCGC
>Sml-miR2654.2281_75
AGGGACGAAGCGTGCGCC
>Sml-miR2654.2282_41
GGGACGAAGCGTGCGCCT
>Era-miR2863.928_141
CCATTGTAGTCTAGCTCGG
>Era-miR2863.929_81
TCCATTGTAGTCTAGCTC
>Hch-miR2868.1026_122
TTGGTTTTGTGGAGGATAAAT
>Smo-miR2916.2382_10
AGTTGGGGCTCGAAGACGATCAGA
>Pvi-miR2924.1926_14
TCTCGATTGCTCCGGACGGCA
>Pvi-miR2938.1927_15
CTTATGAGAGAGTTGCAGCC
>Pvi-miR2938.1928_323
TCTTATGAGAGAGTTGCAGCC
>Afo-miR2950.137_40
CTCCATCTCTAGCACACTGAA
>Afo-miR2950.138_421
CTCCATCTCTCGCACACTGAA
>Ovu-miR2950.1698_79
CTCCATCTCTCGCACACTGCA
>Ova-miR2950.1577_221
CTCCATCTCTCGCACACTG
>Ova-miR2950.1589_35
CTCCTTCTCTTGCACACTGAA
>Afo-miR2950.149_316
CTCCGTCTCTTGCACACTGAA
>Ovu-miR2950.1704_79
CTCCGTCTCTTGCACACTGCA
>Ova-miR2950.1588_162
CTCCGTCTCTTGCACACTG
>Ova-miR2950.1575_33
CTCCATCTCATGCACACTG
>Afo-miR2950.135_53
CTCCATCTCATGCACACTGAA
>Afo-miR2950.136_376
CTCCATCTCCTGCACACTGAA
>Ovu-miR2950.1697_70
CTCCATCTCCTGCACACTGCA
>Ova-miR2950.1576_190
CTCCATCTCCTGCACACTG
>Ova-miR2950.1581_37
CTCCATCTCTTGCACTCTG
>Afo-miR2950.142_73
CTCCATCTCTTGCACTCTGAA
>Afo-miR2950.141_410
CTCCATCTCTTGCACGCTGAA
>Ovu-miR2950.1700_72
CTCCATCTCTTGCACGCTGCA
>Ova-miR2950.1580_210
CTCCATCTCTTGCACGCTG
>Ova-miR2950.1584_39
CTCCATCTCTTGCTCACTG
>Afo-miR2950.145_73
CTCCATCTCTTGCTCACTGAA
>Afo-miR2950.144_505
CTCCATCTCTTGCGCACTGAA
>Ovu-miR2950.1702_110
CTCCATCTCTTGCGCACTGCA
>Ova-miR2950.1583_336
CTCCATCTCTTGCGCACTG
>Afo-miR2950.143_163
CTCCATCTCTTGCATACTGAA
>Ovu-miR2950.1701_45
CTCCATCTCTTGCATACTGCA
>Ova-miR2950.1582_86
CTCCATCTCTTGCATACTG
>Ova-miR2950.1590_60
CTCTATCTCTTGCACACTG
>Afo-miR2950.150_134
CTCTATCTCTTGCACACTGAA
>Pnu-miR2950.1842_33
TTCCATTTCTTGCACACTGCG
>Ova-miR2950.1578_46
CTCCATCTCTTACACACTG
>Afo-miR2950.139_120
CTCCATCTCTTACACACTGAA
>Ova-miR2950.1586_43
CTCCATCTTTTGCACACTG
>Afo-miR2950.147_173
CTCCATCTTTTGCACACTGAA
>Afo-miR2950.148_69
CTCCATTTCTTGCACACTGAA
>Pnu-miR2950.1841_41
TACTCCATTTCTTGCACACTG
>Pnu-miR2950.1840_2774
CTCCATTTCTTGCACACTGCA
>Ova-miR2950.1587_37
CTCCATTTCTTGCACACTG
>Afo-miR2950.151_233
CTTCATCTCTTGCACACTGAA
>Ovu-miR2950.1705_65
CTTCATCTCTTGCACACTGCA
>Ova-miR2950.1591_145
CTTCATCTCTTGCACACTG
>Afo-miR2950.133_352
CTCCACCTCTTGCACACTGAA
>Ovu-miR2950.1695_64
CTCCACCTCTTGCACACTGCA
>Ova-miR2950.1573_189
CTCCACCTCTTGCACACTG
>Afo-miR2950.134_357
CTCCATCCCTTGCACACTGAA
>Ovu-miR2950.1696_70
CTCCATCCCTTGCACACTGCA
>Ova-miR2950.1574_189
CTCCATCCCTTGCACACTG
>Afo-miR2950.146_243
CTCCATCTCTTGTACACTGAA
>Ovu-miR2950.1703_46
CTCCATCTCTTGTACACTGCA
>Ova-miR2950.1585_121
CTCCATCTCTTGTACACTG
>Lce-miR2950.1362_4416
TTCCATCTCTTGCACACTGTA
>Afo-miR2950.132_439
CCCCATCTCTTGCACACTGAA
>Ovu-miR2950.1694_91
CCCCATCTCTTGCACACTGCA
>Ova-miR2950.1572_208
CCCCATCTCTTGCACACTG
>Ova-miR2950.1570_38
CACCATCTCTTGCACACTG
>Afo-miR2950.130_85
CACCATCTCTTGCACACTGAA
>Ova-miR2950.1579_238373
CTCCATCTCTTGCACACTGAG
>Afo-miR2950.140_256171
CTCCATCTCTTGCACACTGAG
>Des-miR2950.607_265
CTCCATCTCTTGCACACTGAG
>Ani-miR2950.233_152
CTCCATCTCTTGCACACTGAG
>Sml-miR2950.2283_52
CTCCATCTCTTGCACACTGAG
>Ova-miR2950.1568_1075
ACTCCATCTCTTGCACACTG
>Ovu-miR2950.1699_35977
CTCCATCTCTTGCACACTGCA
>Ovu-miR2950.1706_92
TCCATCTCTTGCACACTGCA
>Ovu-miR2950.1707_38
TGCTCCATCTCTTGCACACTG
>Afo-miR2950.129_54
ATCCATCTCTTGCACACTGAG
>Ova-miR2950.1569_77
ATCCATCTCTTGCACACTGAG
>Afo-miR2950.153_310
TTCCATCTCTTGCACACTGAG
>Ova-miR2950.1593_291
TTCCATCTCTTGCACACTGAG
>Ova-miR2950.1571_47
CCATCTCTTGCACACTGAG
>Ova-miR2950.1592_292
TCCATCTCTTGCACACTGAG
>Afo-miR2950.131_40
CCATCTCTTGCACACTGAG
>Afo-miR2950.152_401
TCCATCTCTTGCACACTGAG
>Sch-miR159-3p.2049_39
TGTGGCTGAGACGAAGAGTGT
>Ovu-miR159-3p.1709_18331
CTTGGAATGAAGAGAGCTCCG
>Ova-miR159-3p.1598_49
CTTGGAATGAAGAGAGCTCCG
>Pvi-miR159-3p.1937_59
CTTGGAAAGAAGGGCGCTCC
>Pvi-miR159-3p.1939_29
CTTGGAAAGAAGGGTGCTCCA
>Scu-miR159-3p.2177_253
CTTGGAAAGAAGGGGGCTCCA
>Pvi-miR159-3p.1938_121
CTTGGAAAGAAGGGGGCTCCA
>Des-miR159-3p.609_80
CTTGGAAAGAAGGGGGCTCCA
>Dpe-miR159-3p.762_96
CTTGGAAAGAAGGGGGCTCCT
>Sch-miR159-3p.2043_39
CTTGGAAAGAAGGGGGCTCC
>Asp-miR159-3p.317_80
CTTGGAAAGAAGGGGGCTCC
>Pvi-miR159-3p.1932_25
CTTAGAAAGAAGGGAGCTCCA
>Scu-miR159-3p.2171_87
CTTAGAAAGAAGGGAGCTCCA
>Scu-miR159-3p.2172_93
CTTCGAAAGAAGGGAGCTCCA
>Pvi-miR159-3p.1933_26
CTTGAAAAGAAGGGAGCTCCA
>Scu-miR159-3p.2173_75
CTTGAAAAGAAGGGAGCTCCA
>Scu-miR159-3p.2174_102
CTTGCAAAGAAGGGAGCTCCA
>Pvi-miR159-3p.1944_28
CTTGGCAAGAAGGGAGCTCCA
>Scu-miR159-3p.2181_226
CTTGGGAAGAAGGGAGCTCCA
>Pvi-miR159-3p.1945_138
CTTGGGAAGAAGGGAGCTCCA
>Dpe-miR159-3p.768_107
CTTGGGAAGAAGGGAGCTCCT
>Des-miR159-3p.612_89
CTTGGGAAGAAGGGAGCTCC
>Sch-miR159-3p.2046_45
CTTGGGAAGAAGGGAGCTCC
>Asp-miR159-3p.321_73
CTTGGGAAGAAGGGAGCTCC
>Scu-miR159-3p.2169_116
CTAGGAAAGAAGGGAGCTCCA
>Scu-miR159-3p.2170_154
CTCGGAAAGAAGGGAGCTCCA
>Pvi-miR159-3p.1931_89
CTCGGAAAGAAGGGAGCTCCA
>Dpe-miR159-3p.759_46
CTCGGAAAGAAGGGAGCTCCT
>Asp-miR159-3p.315_58
CTCGGAAAGAAGGGAGCTCC
>Pnu-miR159-3p.1848_36
CTTGGAGCGAAGGGAGCTCCA
>Pnu-miR159-3p.1845_24
CCTGGAACGAAGGGAGCTCCA
>Pnu-miR159-3p.1846_12939
CTTGGAACGAAGGGAGCTCCA
>Pnu-miR159-3p.1850_30
TGGAACGAAGGGAGCTCCA
>Pvi-miR159-3p.1935_29
CTTGGAAAGAAGGGAACTCC
>Pvi-miR159-3p.1941_29
CTTGGAAAGCAGGGAGCTCC
>Dpe-miR159-3p.763_111
CTTGGAAAGAGGGGAGCTCCT
>Scu-miR159-3p.2178_195
CTTGGAAAGAGGGGAGCTCCA
>Sch-miR159-3p.2044_42
CTTGGAAAGAGGGGAGCTCC
>Asp-miR159-3p.318_45
CTTGGAAAGAGGGGAGCTCC
>Pvi-miR159-3p.1940_117
CTTGGAAAGAGGGGAGCTCC
>Scu-miR159-3p.2179_240
CTTGGAAAGGAGGGAGCTCCA
>Des-miR159-3p.610_76
CTTGGAAAGGAGGGAGCTCCA
>Dpe-miR159-3p.764_64
CTTGGAAAGGAGGGAGCTCCT
>Sch-miR159-3p.2045_41
CTTGGAAAGGAGGGAGCTCC
>Asp-miR159-3p.319_68
CTTGGAAAGGAGGGAGCTCC
>Pvi-miR159-3p.1942_117
CTTGGAAAGGAGGGAGCTCC
>Dpe-miR159-3p.767_50
CTTGGAGAGAAGGGAGCTCCT
>Pvi-miR159-3p.1934_51
CTTGGAAAGAAGGAAGCTCCA
>Scu-miR159-3p.2175_72
CTTGGAAAGAAGGAAGCTCCA
>Ova-miR159-3p.1596_691
CTTGGAAAGAAGAGAGCTCCA
>Scu-miR159-3p.2168_157
CCTGGAAAGAAGGGAGCTCCA
>Asp-miR159-3p.314_39
CCTGGAAAGAAGGGAGCTCC
>Pvi-miR159-3p.1930_103
CCTGGAAAGAAGGGAGCTCC
>Dpe-miR159-3p.757_58
CCTGGAAAGAAGGGAGCTCCT
>Scu-miR159-3p.2167_712
CATGGAAAGAAGGGAGCTCCA
>Pvi-miR159-3p.1929_20
CATGGAAAGAAGGGAGCTCCA
>Scu-miR159-3p.2176_56927
CTTGGAAAGAAGGGAGCTCCA
>Ova-miR159-3p.1597_39
CTTGGAAAGAAGGGAGCTCCA
>Ani-miR159-3p.235_8957
CTTGGAAAGAAGGGAGCTCCA
>Mpl-miR159-3p.1488_4242
CTTGGAAAGAAGGGAGCTCCA
>Cfo-miR159-3p.517_873
CTTGGAAAGAAGGGAGCTCCA
>Sml-miR159-3p.2284_207
CTTGGAAAGAAGGGAGCTCCA
>Pvi-miR159-3p.1947_18
TCTTGGAAAGAAGGGAGCTCCA
>Pvi-miR159-3p.1936_23306
CTTGGAAAGAAGGGAGCTCCA
>Asp-miR159-3p.316_11181
CTTGGAAAGAAGGGAGCTCCA
>Des-miR159-3p.608_13686
CTTGGAAAGAAGGGAGCTCCA
>Aca-miR159-3p.29_7594
CTTGGAAAGAAGGGAGCTCCA
>Smo-miR159-3p.2385_47
CTTGGAAAGAAGGGAGCTCCT
>Hch-miR159-3p.1072_14465
CTTGGAAAGAAGGGAGCTCCT
>Dpe-miR159-3p.761_26319
CTTGGAAAGAAGGGAGCTCCT
>Cba-miR159-3p.424_3119
CTTGGAAAGAAGGGAGCTCCT
>Scu-miR159-3p.2183_90
TCTTGGAAAGAAGGGAGCTCC
>Sch-miR159-3p.2047_49
TCTTGGAAAGAAGGGAGCTCC
>Scu-miR159-3p.2184_71
TTTGGAAAGAAGGGAGCTCCA
>Pvi-miR159-3p.1949_23
TTTGGAAAGAAGGGAGCTCC
>Dpe-miR159-3p.753_55
ATTGGAAAGAAGGGAGCTCCT
>Hch-miR159-3p.1078_69
TTGGAAAGAAGGGAGCTCCT
>Scu-miR159-3p.2165_110
ATTGGAAAGAAGGGAGCTCCA
>Scu-miR159-3p.2182_796
GTTGGAAAGAAGGGAGCTCCA
>Aca-miR159-3p.32_144
TGGAAAGAAGGGAGCTCCA
>Aca-miR159-3p.30_42
CTTGGAAGGAAGGGAGCTCCA
>Des-miR159-3p.611_89
CTTGGAAGGAAGGGAGCTCCA
>Pvi-miR159-3p.1943_112
CTTGGAAGGAAGGGAGCTCCA
>Ani-miR159-3p.236_38
CTTGGAAGGAAGGGAGCTCCA
>Scu-miR159-3p.2180_213
CTTGGAAGGAAGGGAGCTCCA
>Hch-miR159-3p.1073_61
CTTGGAAGGAAGGGAGCTCCT
>Dpe-miR159-3p.765_81
CTTGGAAGGAAGGGAGCTCCT
>Asp-miR159-3p.320_41
CTTGGAAGGAAGGGAGCTCT
>Dpe-miR159-3p.760_254
CTTGGAAAGAAGAGAGCTCTG
>Pcu-miR159-3p.1767_667
CTTGGAAAGAAGGGAGCTCT
>Sch-miR159-3p.2042_5055
CTTGGAAAGAAGGGAGCTCT
>Era-miR159-3p.930_230
CTTGGCTGAAGGGAGCTCCCT
>Hch-miR159-3p.1066_319
ATTGGTCTGTAGGGAGCTTC
>Hch-miR159-3p.1065_2065
ATTGGTCTGGAGGGAGCTTC
>Hch-miR159-3p.1064_122
ATTGGTCTGCAGGGAGCTTC
>Hch-miR159-3p.1060_1113
ATTGGTCTGAATGGAGCTTC
>Hch-miR159-3p.1045_124
ATTGGTCTGAACGGAGCTTC
>Hch-miR159-3p.1044_475
ATTGGTCTGAAAGGAGCTTC
>Hch-miR159-3p.1049_140
ATTGGTCTGAAGGAGCTTC
>Hch-miR159-3p.1069_73
ATTGTTCTGAAGGGAGCTTC
>Hch-miR159-3p.1035_110
ATTGCTCTGAAGGGAGCTTC
>Hch-miR159-3p.1034_463
ATTGATCTGAAGGGAGCTTC
>Hch-miR159-3p.1054_186
ATTGGTCTGAAGGGATCTTC
>Hch-miR159-3p.1052_116
ATTGGTCTGAAGGGACCTTC
>Hch-miR159-3p.1051_476
ATTGGTCTGAAGGGAACTTC
>Hch-miR159-3p.1037_64
ATTGGGCTGAAGGGAGCTTC
>Hch-miR159-3p.1036_1605
ATTGGCCTGAAGGGAGCTTC
>Hch-miR159-3p.1058_390
ATTGGTCTGAAGGTAGCTTC
>Hch-miR159-3p.1050_123
ATTGGTCTGAAGGCAGCTTC
>Hch-miR159-3p.1048_422
ATTGGTCTGAAGGAAGCTTC
>Hch-miR159-3p.1059_557
ATTGGTCTGAAGTGAGCTTC
>Hch-miR159-3p.1047_178
ATTGGTCTGAAGCGAGCTTC
>Hch-miR159-3p.1046_454
ATTGGTCTGAAGAGAGCTTC
>Hch-miR159-3p.1039_348
ATTGGTCAGAAGGGAGCTTC
>Hch-miR159-3p.1041_233
ATTGGTCGGAAGGGAGCTTC
>Hch-miR159-3p.1040_1588
ATTGGTCCGAAGGGAGCTTC
>Dpe-miR159-3p.754_160
ATTGGTCCGAAGGAAGCTCCG
>Aca-miR159-3p.34_92
TTGGTCCGAAGGAAGCTCCGC
>Dpe-miR159-3p.793_81
TGGTCCGAAGGAAGCTCCGC
>Dpe-miR159-3p.796_15603
TTGGTCCGAAGGAAGCTCCGC
>Lja-miR159-3p.1418_39
TTGGTCCGAAGGAAGCTCCGC
>Dpe-miR159-3p.752_51
ATGGTCCGAAGGGAGCTCCGC
>Dpe-miR159-3p.798_76
TTGGTCCGAAGGGGGCTCCGC
>Dpe-miR159-3p.799_60
TTGGTCCGAGGGGAGCTCCGC
>Dpe-miR159-3p.755_421
ATTGGTCCGAAGGGAGCTCCG
>Aca-miR159-3p.35_147
TTGGTCCGAAGGGAGCTCCGC
>Smo-miR159-3p.2388_22
TTGGTCCGAAGGGAGCTCCGC
>Hch-miR159-3p.1079_3820
TTGGTCCGAAGGGAGCTCCGC
>Cfo-miR159-3p.518_41
TTGGTCCGAAGGGAGCTCCGC
>Dpe-miR159-3p.797_23249
TTGGTCCGAAGGGAGCTCCGC
>Hch-miR159-3p.1057_334
ATTGGTCTGAAGGGTGCTTC
>Hch-miR159-3p.1056_2419
ATTGGTCTGAAGGGGGCTTC
>Hch-miR159-3p.1055_194
ATTGGTCTGAAGGGCGCTTC
>Hch-miR159-3p.1063_215
ATTGGTCTGATGGGAGCTTC
>Hch-miR159-3p.1062_2073
ATTGGTCTGAGGGGAGCTTC
>Hch-miR159-3p.1061_124
ATTGGTCTGACGGGAGCTTC
>Hch-miR159-3p.1067_205
ATTGGTCTTAAGGGAGCTTC
>Hch-miR159-3p.1043_82
ATTGGTCTCAAGGGAGCTTC
>Hch-miR159-3p.1042_758
ATTGGTCTAAAGGGAGCTTC
>Hch-miR159-3p.1068_102
ATTGTCTGAAGGGAGCTTC
>Hch-miR159-3p.1070_553
ATTTGTCTGAAGGGAGCTTC
>Hch-miR159-3p.1032_671
ATTAGTCTGAAGGGAGCTTC
>Hch-miR159-3p.1033_161
ATTCGTCTGAAGGGAGCTTC
>Hch-miR159-3p.1031_132
ATGGGTCTGAAGGGAGCTTC
>Hch-miR159-3p.1030_1548
ATCGGTCTGAAGGGAGCTTC
>Hch-miR159-3p.1029_585
ATAGGTCTGAAGGGAGCTTC
>Hch-miR159-3p.1028_1366
ACTGGTCTGAAGGGAGCTTC
>Hch-miR159-3p.1027_440
AATGGTCTGAAGGGAGCTTC
>Hch-miR159-3p.1038_457
ATTGGTATGAAGGGAGCTTC
>Hch-miR159-3p.1082_1209
TTTGGTCTGAAGGGAGCTTC
>Hch-miR159-3p.1075_2360
GTTGGTCTGAAGGGAGCTTC
>Aca-miR159-3p.28_793
ATTGGTCTGAAGGGAGCTTC
>Smo-miR159-3p.2383_134
ATTGGTCTGAAGGGAGCTTC
>Hch-miR159-3p.1053_726135
ATTGGTCTGAAGGGAGCTTC
>Hch-miR159-3p.1071_5031
CATTGGTCTGAAGGGAGCTTC
>Cfo-miR159-3p.516_378
ATTGGTCTGAAGGGAGCTTC
>Dpe-miR159-3p.756_1439
ATTGGTCTGAAGGGAGCTTC
>Scu-miR159-3p.2166_264
ATTGGTCTGAAGGGAGCTTC
>Hch-miR159-3p.1080_164
TTGGTCTGAAGGGAGCTTCA
>Cba-miR159-3p.426_43
TTTGGACTGAAGGGGCTCCA
>Cba-miR159-3p.427_72
TTTGGACTGAAGGGGGCTCCT
>Ani-miR159-3p.238_31
TTGGACTGAAGGGAGCGTCCAC
>Ovu-miR159-3p.1711_203
TTGGACTGAAGGGAACT
>Smo-miR159-3p.2386_61
CTTGGATTGAAGGGAGCT
>Sun-miR159-3p.2546_92
CTTGGATTGAAGGGAGCT
>Cba-miR159-3p.425_384
TTTGGACTGAAGGGAGCCCCT
>Cba-miR159-3p.428_42
TTTGGACTGGAGGGAGCTCCT
>Pnu-miR159-3p.1847_43
CTTGGACTGAAGGGAGCT
>Dpe-miR159-3p.766_376
CTTGGACTGAAGGGAGCT
>Hch-miR159-3p.1074_200
CTTGGACTGAAGGGAGCT
>Afo-miR159-3p.157_528
CTTGGACTGAAGGGAGCT
>Asp-miR159-3p.322_63
TTGGACTGAAGGGAGCTGCAG
>Pvi-miR159-3p.1948_31
TTGGACTGAAGGGAGCTCCTTTTA
>Hch-miR159-3p.1081_1001
TTTGGACTGAAGGGAGCTCT
>Lja-miR159-3p.1419_49
TTTGGACTGAAGGGAGCTCCCGGT
>Ova-miR159-3p.1600_194
TTTTGGACTGAAGGGAGCTCT
>Sch-miR159-3p.2048_47
TGGACTGAAGGGAGCTCCTCC
>Ova-miR159-3p.1599_310
TTTGGACTGAAGGGAGCT
>Dpe-miR159-3p.800_162
TTTGGACTGAAGGGAGCT
>Afo-miR159-3p.159_127
TTTGGACTGAAGGGAGCT
>Aca-miR159-3p.33_26
TTGGACTGAAGGGAGCT
>Des-miR159-3p.614_108
TTGGACTGAAGGGAGCT
>Dpe-miR159-3p.795_78
TTGGACTGAAGGGAGCT
>Pvi-miR159-5p.1946_18
GAGCTCTCATCGGTCCAATC
>Ani-miR159-5p.234_55
AGCTCTCGTCGGTCCAATC
>Ani-miR159-5p.237_72
GAGCTCTCGTCGGTCCAATCC
>Scu-miR159-5p.2164_103
AGCTCTCCTCGGTCCAAC
>Lja-miR159-5p.1417_52
TGGAGCTTCCTTCTGTCCAGA
>Afo-miR159-5p.158_116
TTCTGCCGACTCACACAT
>Dpe-miR159-5p.791_871
TGCTGCTGACTCATTGATCCG
>Des-miR159-5p.613_73
TAAGCTTCCGATTCCTTCT
>Ovu-miR159-5p.1710_91
TGCTGCCGATTCATTCAT
>Afo-miR159-5p.156_140
AGCTGCCGGCTCATTCATTCG
>Afo-miR159-5p.155_2638
AGCTGCCGACTCATTCATTCG
>Dpe-miR159-5p.751_3011
AGCTGCTGACTCATTCAATC
>Ova-miR159-5p.1595_652
AGCTGCTGACTCATTCATTCT
>Smo-miR159-5p.2384_1384
CGCTGCTGACTCATGCAT
>Sun-miR159-5p.2545_442
CGCTGCTGACTCATGCAT
>Sun-miR159-5p.2547_18
TGCTGCTGGCTCATGCATCCGT
>Sun-miR159-5p.2548_38
TGCTGTTGGCTCATGCATCCG
>Lja-miR159-5p.1416_71
AGCTGCCGACTCATGCAACAT
>Dpe-miR159-5p.783_75
TGCTGCCGACTCATGTACTCG
>Dpe-miR159-5p.781_51
TGCTGCCGACTCATGAACTCG
>Dpe-miR159-5p.772_219
TGCCGCCGACTCATGCACTCG
>Dpe-miR159-5p.771_57
TGCAGCCGACTCATGCACTCG
>Dpe-miR159-5p.785_66
TGCTGCCGACTCTTGCACTCG
>Dpe-miR159-5p.784_260
TGCTGCCGACTCGTGCACTCG
>Dpe-miR159-5p.786_113
TGCTGCCGACTTATGCACTCG
>Dpe-miR159-5p.778_71
TGCTGCCGACTAATGCACTCG
>Dpe-miR159-5p.790_130
TGCTGCCTACTCATGCACTCG
>Dpe-miR159-5p.776_80
TGCTGCCAACTCATGCACTCG
>Dpe-miR159-5p.792_84
TGCTGTCGACTCATGCACTCG
>Dpe-miR159-5p.774_46
TGCTGACGACTCATGCACTCG
>Dpe-miR159-5p.789_63
TGCTGCCGTCTCATGCACTCG
>Dpe-miR159-5p.788_182
TGCTGCCGGCTCATGCACTCG
>Dpe-miR159-5p.787_122
TGCTGCCGCCTCATGCACTCG
>Pnu-miR159-5p.1843_85
AGCTGCCGACTCATACACCCAT
>Pnu-miR159-5p.1844_210
AGCTGCCGACTCATGCACCCA
>Dpe-miR159-5p.750_264
AGCTGCCGACTCATGCACTCG
>Dpe-miR159-5p.770_80
TACTGCCGACTCATGCACTCG
>Dpe-miR159-5p.794_84
TGTTGCCGACTCATGCACTCG
>Dpe-miR159-5p.773_114
TGCTACCGACTCATGCACTCG
>Dpe-miR159-5p.775_116
TGCTGCAGACTCATGCACTCG
>Dpe-miR159-5p.777_216
TGCTGCCGACCCATGCACTCG
>Dpe-miR159-5p.780_105
TGCTGCCGACTCATACACTCG
>Dpe-miR159-5p.779_309
TGCTGCCGACTCACGCACTCG
>Aca-miR159-5p.31_50
TGCTGCCGACTCATGCACTCGT
>Dpe-miR159-5p.782_29080
TGCTGCCGACTCATGCACTCGT
>Pnu-miR159-5p.1849_768
TGCTGCCGACTCATGCACTCGT
>Dpe-miR159-5p.758_55
CGCTGCCGACTCATGCACTCGT
>Ovu-miR159-5p.1708_216
AGCTGCCGACTCATTCACTCA
>Dpe-miR159-5p.769_94
GCTGCCGACTCATGCACTCA
>Hch-miR159-5p.1076_458
TCCCGACTCATGCATGCT
>Smo-miR159-5p.2387_107
TGCTGCCGACTCATGCAT
>Hch-miR159-5p.1077_1099
TGCTGCCGACTCATGCAT
>Afo-miR159-5p.154_45
AGCTGCCGACTCACGCAT
>Ova-miR159-5p.1594_1124
AGCTGCCGACTCATGCATCTA
>Afo-miR3448.160_456
AATCTGTGGATTTATCTTGT
>Des-miR3512.615_76
ACCCAAATGATGAGAACT
>Isi-miR3512.1263_77
CGCAAATGATGTCTGATA
>Isi-miR3512.1264_35
GCGCAAATGATGTCTGATA
>Ova-miR3518.1601_255
GACCTTTGGGGATGATCGTGGG
>Smo-miR3522.2389_15
CCGGATGAGCGGCTGAA
>Des-miR3627.616_154
TGCCTCTGTAATTCTACAT
>Pvi-miR3627.1950_102
CAGGAGTGATGACACGAAT
>Dpe-miR3630.801_51
TCTTGGGAATCTCTCTGATGCAC
>Cba-miR3630.429_39
GATATGGGAATCTCTATGATGCAC
>Pvi-miR3630.1951_39
CTCTGGGAATCTCTATGATGCAC
>Pvi-miR3630.1952_32
TCTGGGAATCTCTATGATGCAC
>Mpl-miR3631.1489_90
TGGACGATATCAAAAAGTGT
>Era-miR3632.931_32
CCAAACTCCGAATACCAACG
>Des-miR3699.617_104
TTGACAGAAGATAGAAT
>Mpl-miR3699.1490_95
TTGACAGAAGATAGATTTA
>Ani-miR3706.239_40
GGAGAGATGGCTGAGAGG
>Asp-miR390-3p.324_260
CGCTATCTATCTTGGGCTTTA
>Pvi-miR390-3p.1958_99
CGCTATCTATCTTGGGCT
>Sch-miR390-3p.2051_645
TGCTATCTATCCTGGGCT
>Pcu-miR390-3p.1771_834
CGCTGTCTATCCTGGGCT
>Pcu-miR390-3p.1769_66
ACGCTGTCTATCCTGGGCT
>Des-miR390-3p.619_434
ACGCTGTCTATCCTGGGCT
>Des-miR390-3p.620_258
CGCTGTCTATCCTGGGCT
>Mpl-miR390-3p.1493_546
CGCTGTCTATCCTGGGCT
>Cfo-miR390-3p.520_60
ACGCTGTCTATCCTGGGCT
>Cfo-miR390-3p.522_950
CGCTGTCTATCCTGGGCT
>Mpl-miR390-3p.1492_605
ACGCTGTCTATCCTGGGCT
>Cba-miR390-3p.431_215
CGCTATCTATCCTGGGCTTTG
>Afo-miR390-3p.162_132
CGCTATCTATCCTGAGCTTTG
>Dpe-miR390-3p.803_109
CGCTATCTATCTTGAGCTTTG
>Era-miR390-3p.933_68
CGCTATCCATCTTGGGCTTTG
>Hch-miR390-3p.1084_965
CGCTATCCATCTTGAGCTTTG
>Ova-miR390-5p.1603_2502
CAGCTCAGGAGGGATAGCGCT
>Pvi-miR390-5p.1957_22
AGGCTCAGGAGGGATAGCGCC
>Pvi-miR390-5p.1953_17
AAGCCCAGGAGGGATAGCGCC
>Pvi-miR390-5p.1956_16
AAGCTTAGGAGGGATAGCGCC
>Pvi-miR390-5p.1955_19
AAGCTCAGGGGGGATAGCGCC
>Scu-miR390-5p.2187_87
TAGCTCAGGAGGGATAGCGCC
>Pvi-miR390-5p.1959_23
GAGCTCAGGAGGGATAGCGCC
>Scu-miR390-5p.2186_67
GAGCTCAGGAGGGATAGCGCC
>Pcu-miR390-5p.1770_35
AGCTCAGGAGGGATAGCGCC
>Aca-miR390-5p.37_40
AGCTCAGGAGGGATAGCGCC
>Cfo-miR390-5p.521_49
AGCTCAGGAGGGATAGCGCC
>Asp-miR390-5p.323_5089
AAGCTCAGGAGGGATAGCGCC
>Sch-miR390-5p.2050_2426
AAGCTCAGGAGGGATAGCGCC
>Pcu-miR390-5p.1768_1647
AAGCTCAGGAGGGATAGCGCC
>Afo-miR390-5p.161_5435
AAGCTCAGGAGGGATAGCGCC
>Des-miR390-5p.618_3094
AAGCTCAGGAGGGATAGCGCC
>Aca-miR390-5p.36_3713
AAGCTCAGGAGGGATAGCGCC
>Ovu-miR390-5p.1712_70
AAGCTCAGGAGGGATAGCGCC
>Cba-miR390-5p.430_5092
AAGCTCAGGAGGGATAGCGCC
>Vst-miR390-5p.2631_776
AAGCTCAGGAGGGATAGCGCC
>Scu-miR390-5p.2185_17441
AAGCTCAGGAGGGATAGCGCC
>Ova-miR390-5p.1602_1457
AAGCTCAGGAGGGATAGCGCC
>Lja-miR390-5p.1420_634
AAGCTCAGGAGGGATAGCGCC
>Ani-miR390-5p.240_1214
AAGCTCAGGAGGGATAGCGCC
>Mpl-miR390-5p.1491_4784
AAGCTCAGGAGGGATAGCGCC
>Dpe-miR390-5p.802_4766
AAGCTCAGGAGGGATAGCGCC
>Cfo-miR390-5p.519_3423
AAGCTCAGGAGGGATAGCGCC
>Hch-miR390-5p.1083_6095
AAGCTCAGGAGGGATAGCGCC
>Sml-miR390-5p.2285_1977
AAGCTCAGGAGGGATAGCGCC
>Era-miR390-5p.932_3098
AAGCTCAGGAGGGATAGCGCC
>Pvi-miR390-5p.1954_6427
AAGCTCAGGAGGGATAGCGCC
>Cfo-miR391.523_128
CAGGAGTGATGATGTCGAT
>Des-miR391.621_203
CAGGAGTGATGACGTCGAT
>Ova-miR391.1604_72
AGACGGTATCTCTCCTTCCAAG
>Ani-miR393.241_184
ATCATGCGATGGCTTTGGACT
>Afo-miR394.164_99
TCTGGTTGTCTCCCTTTGT
>Smo-miR394.2393_2131
TTTGGCGTTCTGACAACCTC
>Smo-miR394.2390_818
ATTTGGCGTTCTGACAACCTCC
>Smo-miR394.2391_57
TGGCGTTCTGACAACCTC
>Smo-miR394.2392_16
TTGGCGTTCTGACAACCTCC
>Sch-miR394.2053_56
TCTGGCGTTCTGTTCACCTCC
>Hch-miR394.1086_59
CTTGGCATTCTGTCCACCTCC
>Afo-miR394.165_174
TTGGCATTCTGTCCACCTCC
>Mpl-miR394.1494_289
CCTGGCATTCTGTCCACCTCC
>Pvi-miR394.1960_131
CCTGGCATTCTGTCCACCTCC
>Cfo-miR394.525_67
TCTGGCATTCTGTCCACCTCC
>Hch-miR394.1085_288
CTGGCATTCTGTCCACCTCC
>Era-miR394.934_175
CTGGCATTCTGTCCACCTCCT
>Pvi-miR394.1961_58
CTGGCATTCTGTCCACCTCC
>Pnu-miR394.1851_238
CTGGCATTCTGTCCACCTCC
>Dpe-miR394.804_361
CTGGCATTCTGTCCACCTCC
>Lja-miR394.1421_37
CTGGCATTCTGTCCACCTCC
>Vst-miR394.2632_162
CTGGCATTCTGTCCACCTCC
>Ova-miR394.1605_120
CTGGCATTCTGTCCACCTCC
>Ovu-miR394.1713_5389
CTGGCATTCTGTCCACCTCC
>Sch-miR394.2052_91
CTGGCATTCTGTCCACCTTC
>Asp-miR394.325_183
CTGGCATTCTGTCCACCTTC
>Cfo-miR394.524_607
CCTGGCATTCTGTCCACCTTC
>Sml-miR394.2287_250
CTGGCATTCTGTCCACCT
>Afo-miR394.163_2972
CTGGCATTCTGTCCACCTCT
>Sml-miR394.2286_174
ACTGGCATTCTGTCCACCT
>Smo-miR395.2394_15
GCTTGAGAGAACTCGG
>Lja-miR395.1422_242
TGCGTCTGCAGGAACTCCT
>Afo-miR3951.166_49
TAAGGCTTAGAGAAAAACT
>Scu-miR396-3p.2188_189
AAGTAGCTCGAGGAAAAGA
>Dpe-miR396-3p.815_102
TCAAGAAATGTGTGAAAAGGA
>Pnu-miR396-3p.1854_40
CTCAAGAAAGCTGTTTTAT
>Asp-miR396-3p.329_143
CTCAAGAAAGCTGTATTAT
>Sch-miR396-3p.2055_54
CTCAAGAAAGCTGTGTTAT
>Asp-miR396-3p.331_90
CTCAAGAAAGCTGTGTTAT
>Pnu-miR396-3p.1853_148
CTCAAGAAAGCTGTGTTAT
>Dpe-miR396-3p.808_181
CTCAAGAAAGCTGTGTTTAT
>Pvi-miR396-3p.1964_23
CTCAAGAAAGCTGTGTTTAT
>Des-miR396-3p.623_406
CTCAAGAAAGCTGTGTAT
>Hch-miR396-3p.1096_971
CTCAAGAAAGCTGTGTAT
>Vst-miR396-3p.2634_184
TGGCTCAAGAAAATTGTTGGA
>Smo-miR396-3p.2413_34
TTCAAGAAAGCTGTGTGAAA
>Smo-miR396-3p.2411_20
TTCAAGAAAGCTGTGAGA
>Isi-miR396-3p.1280_66
TTCAAGAAAGCTGTGAGAAA
>Smo-miR396-3p.2410_26
TTCAAGAAAGCTGTAGGAAA
>Isi-miR396-3p.1279_51
TTCAAGAAAGCTGTAGGAAA
>Smo-miR396-3p.2414_47
TTCAAGAAAGCTGTTGGAAA
>Hch-miR396-3p.1097_108
CTCAAGAAAGCTGTTGGAAAA
>Hch-miR396-3p.1094_62
CTCAAGAAAGCTGTAGGAAAA
>Isi-miR396-3p.1272_39
TTCAAGAAAGATGTGGGAAA
>Smo-miR396-3p.2415_25
TTCAAGAAAGTTGTGGGAAA
>Isi-miR396-3p.1282_40
TTCAAGAAAGTTGTGGGAAA
>Isi-miR396-3p.1284_172
TTCAAGAACGCTGTGGGAAA
>Smo-miR396-3p.2416_127
TTCAAGAAGGCTGTGGGAAA
>Isi-miR396-3p.1285_312
TTCAAGAAGGCTGTGGGAAA
>Hch-miR396-3p.1090_69
CTAAAGAAAGCTGTGGGAAAA
>Asp-miR396-3p.337_64
CTTAAGAAAGCTGTGGGAAAA
>Dpe-miR396-3p.812_47
CTTAAGAAAGCTGTGGGAAAA
>Hch-miR396-3p.1103_125
CTTAAGAAAGCTGTGGGAAAA
>Asp-miR396-3p.328_115
CTCAAGAAAGCTGCGGGAAAA
>Hch-miR396-3p.1093_148
CTCAAGAAAGCTGCGGGAAAA
>Hch-miR396-3p.1092_80
CTCAAGAAAGCTGAGGGAAAA
>Smo-miR396-3p.2409_22
TTCAAGAAAGCTGGGGGA
>Isi-miR396-3p.1278_78
TTCAAGAAAGCTGGGGGAAA
>Smo-miR396-3p.2401_101
TCCAAGAAAGCTGTGGGAAA
>Isi-miR396-3p.1270_384
TCCAAGAAAGCTGTGGGAAA
>Smo-miR396-3p.2423_33
TTTAAGAAAGCTGTGGGAAA
>Isi-miR396-3p.1292_158
TTTAAGAAAGCTGTGGGAAA
>Smo-miR396-3p.2422_103
TTCGAGAAAGCTGTGGGAAA
>Isi-miR396-3p.1291_257
TTCGAGAAAGCTGTGGGAAA
>Smo-miR396-3p.2420_104
TTCAGGAAAGCTGTGGGAAA
>Isi-miR396-3p.1289_231
TTCAGGAAAGCTGTGGGAAA
>Smo-miR396-3p.2419_10
TTCAATAAAGCTGTGGGAAA
>Smo-miR396-3p.2407_30
TTCAAGAAAGCTGAGGGAAA
>Isi-miR396-3p.1276_74
TTCAAGAAAGCTGAGGGAAA
>Smo-miR396-3p.2404_11
TTCAAGAAAGCAGTGGGAAA
>Isi-miR396-3p.1273_33
TTCAAGAAAGCAGTGGGAAA
>Smo-miR396-3p.2406_14
TTCAAGAAAGCTATGGGAAA
>Isi-miR396-3p.1275_41
TTCAAGAAAGCTATGGGAAA
>Isi-miR396-3p.1283_37
TTCAAGAAATCTGTGGGAAA
>Isi-miR396-3p.1287_44
TTCAAGCAAGCTGTGGGAAA
>Smo-miR396-3p.2405_83
TTCAAGAAAGCCGTGGGAAA
>Isi-miR396-3p.1274_182
TTCAAGAAAGCCGTGGGAAA
>Smo-miR396-3p.2417_25
TTCAAGAGAGCTGTGGGAAA
>Isi-miR396-3p.1286_142
TTCAAGAGAGCTGTGGGAAA
>Smo-miR396-3p.2399_22
TACAAGAAAGCTGTGGGAAAT
>Isi-miR396-3p.1268_54
TACAAGAAAGCTGTGGGAAA
>Smo-miR396-3p.2403_12
TTCAAGAAAACTGTGGGAAAT
>Isi-miR396-3p.1271_52
TTCAAGAAAACTGTGGGAAA
>Smo-miR396-3p.2418_93
TTCAAGGAAGCTGTGGGAAAT
>Isi-miR396-3p.1288_231
TTCAAGGAAGCTGTGGGAAA
>Smo-miR396-3p.2408_94
TTCAAGAAAGCTGCGGGAAAT
>Isi-miR396-3p.1277_190
TTCAAGAAAGCTGCGGGAAA
>Asp-miR396-3p.332_218
CTCAAGAAGGCTGTGGGAAAA
>Dpe-miR396-3p.809_106
CTCAAGAAGGCTGTGGGAAAA
>Pnu-miR396-3p.1855_31
CTCAAGAAGGCTGTGGGAAA
>Pvi-miR396-3p.1965_20
CTCAAGAAGGCTGTGGGAAAA
>Hch-miR396-3p.1098_253
CTCAAGAAGGCTGTGGGAAAA
>Asp-miR396-3p.326_178
CCCAAGAAAGCTGTGGGAAAA
>Dpe-miR396-3p.806_92
CCCAAGAAAGCTGTGGGAAAA
>Pvi-miR396-3p.1962_21
CCCAAGAAAGCTGTGGGAAAA
>Hch-miR396-3p.1089_264
CCCAAGAAAGCTGTGGGAAAA
>Smo-miR396-3p.2402_33
TTAAAGAAAGCTGTGGGAAAT
>Asp-miR396-3p.336_132
CTCGAGAAAGCTGTGGGAAAA
>Hch-miR396-3p.1102_223
CTCGAGAAAGCTGTGGGAAAA
>Asp-miR396-3p.335_140
CTCAGGAAAGCTGTGGGAAAA
>Dpe-miR396-3p.811_58
CTCAGGAAAGCTGTGGGAAAA
>Hch-miR396-3p.1101_229
CTCAGGAAAGCTGTGGGAAAA
>Asp-miR396-3p.334_136
CTCAAGGAAGCTGTGGGAAAA
>Dpe-miR396-3p.810_62
CTCAAGGAAGCTGTGGGAAAA
>Hch-miR396-3p.1100_205
CTCAAGGAAGCTGTGGGAAAA
>Asp-miR396-3p.327_123
CTCAAGAAAGCCGTGGGAAAA
>Hch-miR396-3p.1091_178
CTCAAGAAAGCCGTGGGAAAA
>Asp-miR396-3p.333_85
CTCAAGAGAGCTGTGGGAAAA
>Hch-miR396-3p.1099_117
CTCAAGAGAGCTGTGGGAAAA
>Hch-miR396-3p.1088_81
CACAAGAAAGCTGTGGGAAAA
>Scu-miR396-3p.2190_74
CACAAGAAAGCTGTGGGAAAAT
>Isi-miR396-3p.1265_41
ATCAAGAAAGCTGTGGGAAA
>Hch-miR396-3p.1087_181
ATCAAGAAAGCTGTGGGAAAA
>Smo-miR396-3p.2395_212
ATCAAGAAAGCTGTGGGAAA
>Sun-miR396-3p.2549_7123
TTCAAGAAAGCTGTGGGAAA
>Isi-miR396-3p.1281_92219
TTCAAGAAAGCTGTGGGAAA
>Hch-miR396-3p.1107_157
TTCAAGAAAGCTGTGGGAAAA
>Era-miR396-3p.938_1021
TTCAAGAAAGCTGTGGGAAAA
>Smo-miR396-3p.2412_46154
TTCAAGAAAGCTGTGGGAAA
>Pnu-miR396-3p.1856_92
TTCAAGAAAGCTGTGGGAAA
>Dpe-miR396-3p.818_107
TTCAAGAAAGCTGTGGGAAA
>Cfo-miR396-3p.527_143
TTCAAGAAAGCTGTGGGAAA
>Asp-miR396-3p.339_106
TTCAAGAAAGCTGTGGGAAAA
>Aca-miR396-3p.39_181
TTCAAGAAAGCTGTGGGAAA
>Smo-miR396-3p.2397_11
CTTCAAGAAAGCTGTGGGAAAT
>Isi-miR396-3p.1267_30
CTTCAAGAAAGCTGTGGGAAA
>Lja-miR396-3p.1423_578
CTCAAGAAAGCTGTGGGAAAAT
>Sml-miR396-3p.2288_3267
CTCAAGAAAGCTGTGGGAAAAT
>Mpl-miR396-3p.1495_3176
CTCAAGAAAGCTGTGGGAAAAT
>Sch-miR396-3p.2054_5838
CTCAAGAAAGCTGTGGGAAAAT
>Smo-miR396-3p.2398_13
GTCAAGAAAGCTGTGGGAAA
>Isi-miR396-3p.1266_368
CTCAAGAAAGCTGTGGGAAA
>Hch-miR396-3p.1104_66
GCTCAAGAAAGCTGTGGGAAA
>Smo-miR396-3p.2396_132
CTCAAGAAAGCTGTGGGAAA
>Pnu-miR396-3p.1852_14930
CTCAAGAAAGCTGTGGGAAA
>Pcu-miR396-3p.1774_35
TCAAGAAAGCTGTGGGAAAAC
>Afo-miR396-3p.167_9779
CTCAAGAAAGCTGTGGGAAA
>Ovu-miR396-3p.1714_4939
CTCAAGAAAGCTGTGGGAAAA
>Aca-miR396-3p.38_435
CTCAAGAAAGCTGTGGGAAAA
>Asp-miR396-3p.330_65875
CTCAAGAAAGCTGTGGGAAAA
>Asp-miR396-3p.338_369
TCAAGAAAGCTGTGGGAAAA
>Des-miR396-3p.622_17403
CTCAAGAAAGCTGTGGGAAAA
>Des-miR396-3p.624_84
TCAAGAAAGCTGTGGGAAAA
>Pcu-miR396-3p.1772_381
CTCAAGAAAGCTGTGGGAAAA
>Dpe-miR396-3p.807_33084
CTCAAGAAAGCTGTGGGAAAA
>Dpe-miR396-3p.814_98
TCAAGAAAGCTGTGGGAAAA
>Cfo-miR396-3p.526_7882
CTCAAGAAAGCTGTGGGAAAA
>Pvi-miR396-3p.1963_7761
CTCAAGAAAGCTGTGGGAAAA
>Smo-miR396-3p.2400_54
TCAAGAAAGCTGTGGGAAA
>Era-miR396-3p.935_150
CTCAAGAAAGCTGTGGGAAAA
>Hch-miR396-3p.1095_99437
CTCAAGAAAGCTGTGGGAAAA
>Hch-miR396-3p.1105_134
TCAAGAAAGCTGTGGGAAAA
>Ova-miR396-3p.1606_6136
CTCAAGAAAGCTGTGGGAAAA
>Scu-miR396-3p.2191_5548
CTCAAGAAAGCTGTGGGAAAA
>Vst-miR396-3p.2633_3461
CTCAAGAAAGCTGTGGGAAAA
>Isi-miR396-3p.1269_101
TCAAGAAAGCTGTGGGAAA
>Cba-miR396-3p.432_826
CTCAAGAAAGCTGTGGGAAAA
>Ani-miR396-3p.242_2330
CTCAAGAAAGCTGTGGGAAAA
>Lja-miR396-5p.1424_93
TATTGAACTTCTTCAGCATCG
>Des-miR396-5p.625_117
TCCACACCTATCTAGAACT
>Pcu-miR396-5p.1773_121
CTTCCTACAGCTTCCTTGAAC
>Era-miR396-5p.937_55
TGGCTTTCCTGAACCCCT
>Sch-miR396-5p.2059_1619
TTTCTACAGCTCTCTTGAACT
>Era-miR396-5p.936_45
TCTACAGATCTCTTGAACTTAG
>Era-miR396-5p.939_133
TTTCTACAGATCTCTTGAACT
>Vst-miR396-5p.2635_212
TTTCCACAGCCTTCTTGAACC
>Hch-miR396-5p.1108_235
TTCCACAGCCTTCTTGAACT
>Ova-miR396-5p.1608_32
TTTCCACAGCCTTCTTGAACT
>Hch-miR396-5p.1109_4965
TTTCCACAGCCTTCTTGAACT
>Dpe-miR396-5p.820_16919
TTTCCACAGCCTTCTTGAACT
>Ovu-miR396-5p.1715_5731
TTTCCACAGCCTTCTTGAACT
>Aca-miR396-5p.43_50
TTTCCACAGCCTTCTTGAACT
>Dpe-miR396-5p.813_65
CTTCCACAGCCTTCTTGAACT
>Dpe-miR396-5p.805_82
ATTCCACAGCCTTCTTGAACT
>Dpe-miR396-5p.819_1167
TTCCACAGCCTTCTTGAACTC
>Dpe-miR396-5p.817_47
TCTCCACAGCCTTCTTGAACT
>Dpe-miR396-5p.816_151
TCCACAGCCTTCTTGAACTCG
>Hch-miR396-5p.1106_77
TCCACAGCCTTCTTGAACTCG
>Smo-miR396-5p.2421_1759
TTCCACGGCTTTCTTGAACC
>Isi-miR396-5p.1290_547
TTCCACGGCTTTCTTGAACC
>Sun-miR396-5p.2550_1582
TTCCACGGCTTTCTTGAACC
>Sun-miR396-5p.2551_41
TTTTCCACGGCTTTCTTGAACT
>Pnu-miR396-5p.1858_317
TTCCACAGCTTTCTTGAACA
>Ova-miR396-5p.1610_48
TTTTCCACAGCTTTCTTGAAC
>Sch-miR396-5p.2056_124
TTCCACAGCTTTCTTGAACT
>Afo-miR396-5p.168_5603
TTCCACAGCTTTCTTGAACT
>Afo-miR396-5p.169_2050
TTTCCACAGCTTTCTTGAACT
>Aca-miR396-5p.40_42
TTCCACAGCTTTCTTGAACT
>Lce-miR396-5p.1363_60
TTCCACAGCTTTCTTGAACT
>Ova-miR396-5p.1607_6851
TTCCACAGCTTTCTTGAACT
>Scu-miR396-5p.2192_88
TTCCACAGCTTTCTTGAACT
>Ova-miR396-5p.1609_5605
TTTCCACAGCTTTCTTGAACT
>Lja-miR396-5p.1425_252
TTTCCACAGCTTTCTTGAACT
>Aca-miR396-5p.42_82
TTTCCACAACTTCCTTGAACT
>Aca-miR396-5p.45_107
TTTCCACGACTTCCTTGAACT
>Aca-miR396-5p.44_46
TTTCCACATCTTTCTTGAAC
>Aca-miR396-5p.41_479
TTTCCACAACTCTCTTGAACA
>Sch-miR396-5p.2058_580
TTTCCACATCTCTCTTGAACT
>Sch-miR396-5p.2057_2679
TTTCCACAACTCTCTTGAACT
>Asp-miR396-5p.341_2118
TTTCCACAACTTTCTTGAACC
>Des-miR396-5p.626_5267
TTTCCACAACTTTCTTGAACC
>Pcu-miR396-5p.1775_35
TTTCCACAACTTTCTTGAACC
>Mpl-miR396-5p.1496_5461
TTTCCACAACTTTCTTGAACC
>Pvi-miR396-5p.1966_1065
TTTCCACAACTTTCTTGAACC
>Cfo-miR396-5p.528_510
TTTCCACAACTTTCTTGAACC
>Cba-miR396-5p.433_2207
TTTCCACAACTTTCTTGAACC
>Ani-miR396-5p.243_620
TTTCCACAACTTTCTTGAACC
>Asp-miR396-5p.340_49
TTCCACAACTTTCTTGAACCT
>Lja-miR396-5p.1426_1103
TTTCCACTACTTTCTTGAACT
>Scu-miR396-5p.2189_659
ATTCCACAACTTTCTTGAACT
>Scu-miR396-5p.2193_6769
TTTCCACAACTTTCTTGAACT
>Sml-miR396-5p.2289_1701
TTTCCACAACTTTCTTGAACT
>Pnu-miR396-5p.1857_367
TTCCACAACTTTCTTGAACT
>Isi-miR397.1293_40
TCCCGGTGCTGCACCCAAT
>Cfo-miR398.529_56
GGGTTGATATGAGAACACACG
>Pnu-miR398.1859_24
GGGTTGATATGAGAACACACG
>Isi-miR398.1294_75
GGGTTGATATGAGAACACACG
>Smo-miR398.2424_61
GGGTTGATATGAGAACACACG
>Aca-miR398.46_68
GGGTTGATATGAGAACACACG
>Cfo-miR398.530_111
TGTGTTCTCAGGTCACCCCTG
>Scu-miR398.2194_114
TGTGTTCTCAGGTCACCCCTG
>Smo-miR398.2425_28
TGTGTTCTCAGGTCACCCCTG
>Aca-miR398.47_105
TGTGTTCTCAGGTCACCCCTG
>Vst-miR398.2636_47
TCTTGGATTCTCAGATCACCC
>Vst-miR398.2637_25
TGTCATCAGATCACCGAAC
>Vst-miR399.2638_35
GGTTCTCCTGTAGCTCGGG
>Cfo-miR399.531_128
AGCGGTCCGCCTCCTTTGG
>Afo-miR403.170_54
TTTGTGCTAGAATCTCTTTCT
>Hch-miR408-5p.1110_66
CCTCGGATCAGGCAAGGC
>Vst-miR408-5p.2640_41
CCTCGGATCAGGCAAGGCA
>Aca-miR408-3p.48_159
TGCACTGCCTCTTCCCTTTAT
>Lce-miR408-3p.1365_201
TGCTTAGCCTCTTCCCTGGCT
>Lja-miR408-3p.1427_641
CGCACTGCCTCTTCCCTGGCTC
>Lce-miR408-3p.1364_103
TGCACTGCCTCTTCCCTGGCTG
>Smo-miR408-3p.2426_295
TGCACTGCCTCTTCCCTGGCTG
>Isi-miR408-3p.1295_220
TGCACTGCCTCTTCCCTGGCTG
>Sun-miR408-3p.2552_602
TGCACTGCCTCTTCCCTGGCTG
>Vst-miR408-3p.2639_78
ATGCACTGCCTCTTCCCTGGC
>Asp-miR408-3p.342_540
TGCACTGCCTCTTCCCTGGCTC
>Cba-miR408-3p.434_2021
TGCACTGCCTCTTCCCTGGCTC
>Ani-miR408-3p.244_53
TGCACTGCCTCTTCCCTGGCT
>Vst-miR408-3p.2641_119
TGCACTGCCTCTTCCCTGGCT
>Scu-miR408-3p.2196_2348
TGCACTGCCTCTTCCCTGGCT
>Era-miR408-3p.940_431
TGCACTGCCTCTTCCCTGGCT
>Scu-miR408-3p.2195_105
AGCACTGCCTCTTCCCTGGCT
>Scu-miR413.2197_147
TTATTATTTCTCTTGTCAC
>Scu-miR415.2198_89
CAGAACTGAAGCAGAACGGC
>Aca-miR417.49_35
GGTAGTTAAATTGTGCGAAT
>Ani-miR418.245_37
TTACTGTGATGATAAGATG
>Afo-miR418.171_55
ATGCTGTGATGAAGAAATG
>Smo-miR419.2427_14
CCTGAGGCGTGATGACGATG
>Lja-miR4224.1428_133
TGAGCTGCCCGATCTCTGG
>Lja-miR4224.1429_84
TGAGCTGCCTGATCTCCGG
>Hch-miR4225.1111_125
AAGAATCAATCGTTGAACA
>Era-miR4228.941_26
GTGCGAAACGGTCCTGTAA
>Era-miR4228.942_28
TGCGAAACGGTCCTGTAAG
>Ani-miR4228.246_73
TCGGATGCGGAACGGCGCT
>Ani-miR437.247_43
GAGAACTGCGAGAAGCTTG
>Sun-miR4372.2553_18
ACTCATAAGATCGTGACACGT
>Isi-miR4372.1296_109
ACTCATAAGATCGTGACACGT
>Pnu-miR4372.1860_66
ACTCATAAGATCGTGACACGT
>Des-miR4376.627_104
CAGGAGTGATGACGTTGAT
>Vst-miR4414.2642_454
AGCTGCTGACTCATTCGCCCG
>Dpe-miR4414.821_180
CGCTGCTGACTCATTGATTCA
>Pcu-miR477.1776_36
CCTCAAGGAATTCTGAAA
>Pvi-miR477.1967_76
CCTCAAGGAATTCTGAAA
>Asp-miR477.343_30
CCCTCAAGGAATTCTGAAA
>Asp-miR477.344_39
CCTCAAGGAATTCTGAAA
>Lja-miR477.1430_53
TCTCTCAGAGGCTTTCGAAT
>Dpe-miR479.825_172
TGATGTTGGCTCGGTTCATC
>Dpe-miR479.826_3974
TGTGATGTTGGCTCGGTTCATC
>Dpe-miR479.822_57
GATGTTGGCTCGGTTCATCT
>Ova-miR479.1611_309
GTGATATTGGATCGGATCAAT
>Sch-miR479.2060_333
TGATATTGGGTCGGGTCAATC
>Dpe-miR479.823_2482
GTGATATTGGGTCGGATCAAT
>Scu-miR479.2199_209
GTGATATTGGGTCGGATCAAT
>Hch-miR479.1112_7043
GTGATATTGGGTCGGATCAAT
>Dpe-miR479.824_11042
TGATATTGGGTCGGATCAATC
>Cba-miR479.435_1152
TGATATTGGGTCGGATCAATC
>Hch-miR479.1113_11104
TGATATTGGGTCGGATCAATC
>Pnu-miR482-3p.1861_31
AATCCTGCTATTCCGA
>Lja-miR482-3p.1432_102
TGTTTTGCCCACACCACCCAT
>Lja-miR482-3p.1433_218
TTTTTTGCCCACACCACCCAT
>Vst-miR482-3p.2643_48
TGCCCACCTCACCCATACCCG
>Hch-miR482-3p.1116_214
TTTCCTACCCCCCCCATACCGTG
>Scu-miR482-3p.2201_72
TTTCCTATCCCCCCCATACCGTG
>Dpe-miR482-3p.827_187
TTTCCTATCCCCCCCATACCGTG
>Cfo-miR482-3p.532_46
TTTCCTATCCCCCCCATACCGTG
>Aca-miR482-3p.50_129
TTTCCTATCCCCCCCATACCGTG
>Hch-miR482-3p.1115_401
TTCCTATCCCCCCCATACCGTG
>Hch-miR482-3p.1117_63337
TTTCCTATCCCCCCCATACCGTG
>Smo-miR482-3p.2428_14
TTTCCTATCCCCCCCATACCGTG
>Des-miR482-3p.635_1537
CTTTCCTATTCCACCTATGCC
>Des-miR482-3p.657_111
TTTCCTATTCCACCTATGCCT
>Des-miR482-3p.637_199
CTTTCCTATTCCTCCTATGCC
>Des-miR482-3p.644_1077
TCTTTCCTATTCCTCCTATGC
>Des-miR482-3p.641_1010
TCTTCCCAATACCTCCCAT
>Des-miR482-3p.629_6348
CTTCCCAATACCTCCCATCCC
>Des-miR482-3p.646_12251
TTCCCAATACCTCCCATCCCT
>Des-miR482-3p.628_303
CTTACCAATTCCTCCCATCCC
>Des-miR482-3p.645_4864
TTACCAATTCCTCCCATCCCT
>Des-miR482-3p.655_1269
TTTCCCATTCCACCCATGTCT
>Des-miR482-3p.634_690
CTTTCCAATTTCTCCCGTGCC
>Des-miR482-3p.650_641
TTGCCAATTCCCCCCATGCCT
>Des-miR482-3p.630_4201
CTTGCCAATTCCTCCCATGCC
>Des-miR482-3p.642_70
TCTTGCCAATTCCTCCCATGCC
>Des-miR482-3p.651_1135
TTGCCAATTCCTCCCATGCCT
>Des-miR482-3p.633_1289
CTTTCCAATTCCTCCCATGCC
>Des-miR482-3p.654_87
TTTCCAATTCCTCCCATGCCT
>Des-miR482-3p.631_417
CTTTCCAATTCCACCCATGCC
>Des-miR482-3p.652_2050
TTTCCAATTCCACCCATGCCT
>Des-miR482-3p.638_1772
TCCAATTCCGCCCATGCCTCG
>Des-miR482-3p.653_834
TTTCCAATTCCGCCCATTCCT
>Des-miR482-3p.632_339
CTTTCCAATTCCGCCCATTCC
>Des-miR482-3p.643_146
TCTTTCCAATTCCGCCCATTC
>Ova-miR482-3p.1612_225
TTCCAATGCCTCCCATTCCAT
>Ova-miR482-3p.1613_48
TTTCCTATGCCTCCCATTCCA
>Des-miR482-3p.656_1168
TTTCCGATTCCCCCCATTCCT
>Des-miR482-3p.640_495
TCCGATTCCCCCCATTCCTCG
>Des-miR482-3p.648_1987
TTCCGATTCCCCCCATTCCTC
>Des-miR482-3p.639_116
TCCCGATTCCTCCCATTCCTC
>Des-miR482-3p.647_109
TTCCCGATTCCTCCCATTCCT
>Des-miR482-3p.636_226
CTTTCCTATTCCTCCCATTCCT
>Des-miR482-3p.649_3074
TTCCTATTCCTCCCATTCCTC
>Des-miR482-3p.658_6163
TTTCCTATTCCTCCCATTCCTC
>Hch-miR482-5p.1114_535
CGTATGGGAGGATTCGGAAAA
>Sch-miR482-5p.2061_79
TCATAATTTGTGGGAGTGGG
>Ani-miR482-3p.249_118
ATTTGTGGATTGGAACCCCC
>Ani-miR482-3p.248_118
AATTTGTGGATTGGAACCCCC
>Lja-miR482-5p.1431_42
AGTGGGTGATGAACGAGAC
>Scu-miR482-5p.2200_175
TGTGGGTGACGCAGGAGCC
>Scu-miR4993.2202_117
CGCGGCGGTGGACGGTGAC
>Scu-miR4993.2203_88
GCGGCGGTGGACGGTGACG
>Sml-miR4993.2290_92
GTGAGCGGCGGAGGTTGAT
>Ova-miR4995.1614_34
ATAGGCAGTGGCTCGGTTAAG
>Sch-miR5020.2062_66
ATTGGAAGAAGTTGACGCTTGC
>Sch-miR5020.2063_34
TTGGAAGAAGTTGACGCTTGC
>Cba-miR5037.438_42
TAAGTGGATCTCTGAGGGCT
>Cba-miR5037.436_65
AAGTGGATCTCTGAGGGCT
>Asp-miR5037.347_53
GCAGTGGATCTCTGAGGGCT
>Asp-miR5037.346_65
CAGTGGATCTCTGAGGGCT
>Cba-miR5037.437_63
AGTGGATCTCTGAGGGCT
>Asp-miR5037.345_45
AGTGGATCTCTGAGGGCT
>Aca-miR5038.51_37
CGTGAGAATTTGGCTTTAG
>Isi-miR5054.1297_36
CCCACCGTGGTCGCCA
>Smo-miR5054.2429_17
CCCACCGTGGTCGCCA
>Lja-miR5054.1434_189
ACCCCACAGTCGGCACCA
>Smo-miR5054.2431_14
CCCACGGACGGTACCA
>Smo-miR5054.2432_26
CCCCACGGACGGTACCA
>Pvi-miR5054.1969_16
CCCATGGCCGGCGCCA
>Pvi-miR5054.1970_17
CCCCATGGCCGGCGCCA
>Dpe-miR5054.829_47
CCCACGGACGGCGCCG
>Smo-miR5054.2435_21
TCCCACGGACGGCGCT
>Isi-miR5054.1299_42
CCCACGGTCGGCGCCA
>Isi-miR5054.1300_34
GTCCCACGGTCGGCGCCA
>Isi-miR5054.1302_34
TCCCACGGTCGGCGCCA
>Hch-miR5054.1125_207
TTTCCCACGGACGGCGCCA
>Hch-miR5054.1123_274
TTCCCACGGACGGCGCCA
>Hch-miR5054.1121_153
TCCCACGGACGGCGCCA
>Hch-miR5054.1119_73
GTTTCCCACGGACGGCGCCA
>Smo-miR5054.2438_313
TTTCCCACGGACGGCGCCA
>Smo-miR5054.2436_221
TTCCCACGGACGGCGCCA
>Smo-miR5054.2434_302
TCCCACGGACGGCGCCA
>Smo-miR5054.2433_72
GTTTCCCACGGACGGCGCCA
>Dpe-miR5054.833_1254
TTTCCCACGGACGGCGCCA
>Dpe-miR5054.832_1293
TTCCCACGGACGGCGCCA
>Dpe-miR5054.831_1019
TCCCACGGACGGCGCCA
>Dpe-miR5054.830_392
GTTTCCCACGGACGGCGCCA
>Sun-miR5054.2556_109
TCCCACGGACGGCGCCA
>Isi-miR5054.1301_420
TCCCACGGACGGCGCCA
>Era-miR5054.945_30
TCCCCACGGACGGCGCCA
>Era-miR5054.944_26
CCCCACGGACGGCGCCA
>Isi-miR5054.1298_534
CCCACGGACGGCGCCA
>Sun-miR5054.2554_35
CCCACGGACGGCGCCA
>Dpe-miR5054.828_716
CCCACGGACGGCGCCA
>Smo-miR5054.2430_142
CCCACGGACGGCGCCA
>Era-miR5054.943_46
CCCACGGACGGCGCCA
>Hch-miR5054.1118_116
CCCACGGACGGCGCCA
>Pnu-miR5054.1862_32
ACCCACAGACGGCGCCA
>Ovu-miR5054.1718_153
TACCCACAGACGGCGCCA
>Ovu-miR5054.1716_57
ACCCACAGACGGCGCCA
>Afo-miR5054.172_45
CCCACAGACGGCGCCA
>Ovu-miR5054.1717_78
CCCACAGACGGCGCCA
>Aca-miR5054.52_40
CCCACAGACGGCGCCA
>Ova-miR5054.1615_57
CCCACAGACGGCGCCA
>Vst-miR5054.2644_48
CCCACAGACGGCGCCA
>Scu-miR5054.2204_179
CCCACAGACGGCGCCA
>Cfo-miR5054.533_37
CCCACAGACGGCGCCA
>Pnu-miR5054.1863_145
CCCACAGACGGCGCCA
>Pvi-miR5054.1968_75
CCCACAGACGGCGCCA
>Sch-miR5054.2064_49
TCCCACAGACGGCGCCA
>Sch-miR5054.2065_112
TTCCCACAGACGGCGCCA
>Sch-miR5054.2066_36
TTTCCCACAGACGGCGCCA
>Asp-miR5054.348_30
TCCCACAGACGGCGCCA
>Afo-miR5054.173_45
TCCCACAGACGGCGCCA
>Afo-miR5054.174_67
TTCCCACAGACGGCGCCA
>Afo-miR5054.175_74
TTTCCCACAGACGGCGCCA
>Aca-miR5054.53_40
TCCCACAGACGGCGCCA
>Aca-miR5054.54_41
TTCCCACAGACGGCGCCA
>Aca-miR5054.55_34
TTTCCCACAGACGGCGCCA
>Ova-miR5054.1616_48
GTTTCCCACAGACGGCGCCA
>Ova-miR5054.1617_57
TCCCACAGACGGCGCCA
>Ova-miR5054.1618_109
TTCCCACAGACGGCGCCA
>Ova-miR5054.1619_97
TTTCCCACAGACGGCGCCA
>Vst-miR5054.2645_29
GTTTCCCACAGACGGCGCCA
>Vst-miR5054.2646_29
TCCCACAGACGGCGCCA
>Vst-miR5054.2647_54
TTCCCACAGACGGCGCCA
>Vst-miR5054.2648_49
TTTCCCACAGACGGCGCCA
>Scu-miR5054.2205_161
GTTTCCCACAGACGGCGCCA
>Scu-miR5054.2206_241
TCCCACAGACGGCGCCA
>Scu-miR5054.2207_438
TTCCCACAGACGGCGCCA
>Scu-miR5054.2208_372
TTTCCCACAGACGGCGCCA
>Cba-miR5054.439_80
TTCCCACAGACGGCGCCA
>Sun-miR5054.2555_15
TCCCACAGACGGCGCCA
>Lja-miR5054.1435_55
TCCCACAGACGGCGCCA
>Lja-miR5054.1436_104
TTCCCACAGACGGCGCCA
>Lce-miR5054.1366_40
TCCCACAGACGGCGCCA
>Lce-miR5054.1367_89
TTCCCACAGACGGCGCCA
>Cfo-miR5054.534_34
TCCCACAGACGGCGCCA
>Cfo-miR5054.535_44
TTCCCACAGACGGCGCCA
>Cfo-miR5054.536_35
TTTCCCACAGACGGCGCCA
>Pnu-miR5054.1864_84
TCCCACAGACGGCGCCA
>Pnu-miR5054.1865_44
TTCCCACAGACGGCGCCA
>Pnu-miR5054.1866_36
TTTCCCACAGACGGCGCCA
>Pvi-miR5054.1971_29
GTTTCCCACAGACGGCGCCA
>Pvi-miR5054.1972_64
TCCCACAGACGGCGCCA
>Pvi-miR5054.1973_76
TTCCCACAGACGGCGCCA
>Pvi-miR5054.1974_60
TTTCCCACAGACGGCGCCA
>Smo-miR5054.2437_14
TTTCCCACAGACGGCGCCA
>Hch-miR5054.1120_62
TCCCACAGACGGCGCCA
>Hch-miR5054.1122_117
TTCCCACAGACGGCGCCA
>Hch-miR5054.1124_109
TTTCCCACAGACGGCGCCA
>Lce-miR5055.1370_95
TTGCACGCTACTGAGCTCG
>Lce-miR5055.1368_44
TAGCACGATGCTGAGCTCG
>Lce-miR5055.1369_106
TTGCACGATGCTGAGCTCG
>Scu-miR5077.2209_379
ACACGTCGGGTTCACCA
>Des-miR5077.663_218
TCACGTCGGATTCACCA
>Sun-miR5077.2559_22
TCACCTCGGGTTCACCA
>Afo-miR5077.177_176
TCACGTCAGGTTCACCA
>Dpe-miR5077.837_1181
TCACGTCAGGTTCACCA
>Lce-miR5077.1371_226
TCACGTCAGGTTCACCA
>Hch-miR5077.1130_837
TCACGTCAGGTTCACCA
>Pvi-miR5077.1979_179
TCACGTCAGGTTCACCA
>Isi-miR5077.1305_357
TCACGTCAGGTTCACCA
>Scu-miR5077.2213_414
TCACGTCAGGTTCACCA
>Mpl-miR5077.1500_258
TCACGTCGAGTTCACCA
>Cfo-miR5077.540_89
TCACGTCGAGTTCACCA
>Smo-miR5077.2441_109
TCACGCCGGGTTCACCA
>Sun-miR5077.2560_1074
TCACGTCGGGGTCACCA
>Pcu-miR5077.1778_145
CGTTTCGCGTCGGGTTCACCA
>Pcu-miR5077.1780_79
GTTTCGCGTCGGGTTCACCA
>Pcu-miR5077.1782_474
TCGCGTCGGGTTCACCA
>Hch-miR5077.1127_314
CGTTTCGCGTCGGGTTCACCA
>Hch-miR5077.1129_204
GTTTCGCGTCGGGTTCACCA
>Hch-miR5077.1132_757
TCGCGTCGGGTTCACCA
>Sun-miR5077.2558_19
GTTTCACGTCGGGTTCACCA
>Sun-miR5077.2557_27
CGTTTCACGTCGGGTTCACCA
>Lja-miR5077.1439_40
GTTTCACGTCGGGTTCACCA
>Scu-miR5077.2212_469
GTTTCACGTCGGGTTCACCA
>Cba-miR5077.442_48
GTTTCACGTCGGGTTCACCA
>Isi-miR5077.1304_77
GTTTCACGTCGGGTTCACCA
>Isi-miR5077.1303_168
CGTTTCACGTCGGGTTCACCA
>Pvi-miR5077.1978_182
GTTTCACGTCGGGTTCACCA
>Pvi-miR5077.1976_475
CGTTTCACGTCGGGTTCACCA
>Era-miR5077.949_60
GTTTCACGTCGGGTTCACCA
>Era-miR5077.947_209
CGTTTCACGTCGGGTTCACCA
>Hch-miR5077.1128_146
GTTTCACGTCGGGTTCACCA
>Hch-miR5077.1126_166
CGTTTCACGTCGGGTTCACCA
>Cfo-miR5077.539_167
GTTTCACGTCGGGTTCACCA
>Cfo-miR5077.538_281
CGTTTCACGTCGGGTTCACCA
>Dpe-miR5077.835_345
CGTTTCACGTCGGGTTCACCA
>Pnu-miR5077.1870_152
GTTTCACGTCGGGTTCACCA
>Pnu-miR5077.1868_395
CGTTTCACGTCGGGTTCACCA
>Mpl-miR5077.1498_179
CGTTTCACGTCGGGTTCACCA
>Afo-miR5077.176_81
CGTTTCACGTCGGGTTCACCA
>Des-miR5077.662_176
GTTTCACGTCGGGTTCACCA
>Des-miR5077.660_140
CGTTTCACGTCGGGTTCACCA
>Pcu-miR5077.1779_56
GTTTCACGTCGGGTTCACCA
>Pcu-miR5077.1777_93
CGTTTCACGTCGGGTTCACCA
>Asp-miR5077.350_86
GTTTCACGTCGGGTTCACCA
>Ovu-miR5077.1721_129
GTTTCACGTCGGGTTCACCA
>Ovu-miR5077.1719_114
CGTTTCACGTCGGGTTCACCA
>Smo-miR5077.2443_14
TTCTTCACGTCGGGTTCACCA
>Lja-miR5077.1438_80
GATTCACGTCGGGTTCACCA
>Lja-miR5077.1437_45
CGATTCACGTCGGGTTCACCA
>Ova-miR5077.1621_97
GATTCACGTCGGGTTCACCA
>Ova-miR5077.1620_147
CGATTCACGTCGGGTTCACCA
>Scu-miR5077.2211_161
GATTCACGTCGGGTTCACCA
>Scu-miR5077.2210_133
CGATTCACGTCGGGTTCACCA
>Vst-miR5077.2650_46
GATTCACGTCGGGTTCACCA
>Vst-miR5077.2649_72
CGATTCACGTCGGGTTCACCA
>Cba-miR5077.441_56
GATTCACGTCGGGTTCACCA
>Cba-miR5077.440_43
CGATTCACGTCGGGTTCACCA
>Pvi-miR5077.1977_44
GATTCACGTCGGGTTCACCA
>Pvi-miR5077.1975_104
CGATTCACGTCGGGTTCACCA
>Era-miR5077.948_38
GATTCACGTCGGGTTCACCA
>Era-miR5077.946_78
CGATTCACGTCGGGTTCACCA
>Smo-miR5077.2440_28
GATTCACGTCGGGTTCACCA
>Smo-miR5077.2439_44
CGATTCACGTCGGGTTCACCA
>Cfo-miR5077.537_70
CGATTCACGTCGGGTTCACCA
>Dpe-miR5077.836_56
GATTCACGTCGGGTTCACCA
>Dpe-miR5077.834_52
CGATTCACGTCGGGTTCACCA
>Pnu-miR5077.1869_60
GATTCACGTCGGGTTCACCA
>Pnu-miR5077.1867_78
CGATTCACGTCGGGTTCACCA
>Mpl-miR5077.1499_192
GATTCACGTCGGGTTCACCA
>Mpl-miR5077.1497_121
CGATTCACGTCGGGTTCACCA
>Des-miR5077.661_80
GATTCACGTCGGGTTCACCA
>Des-miR5077.659_83
CGATTCACGTCGGGTTCACCA
>Sch-miR5077.2067_34
GATTCACGTCGGGTTCACCA
>Asp-miR5077.349_65
CGATTCACGTCGGGTTCACCA
>Ovu-miR5077.1720_47
GATTCACGTCGGGTTCACCA
>Aca-miR5077.56_289
TCACGTCGGGTTCACCA
>Ovu-miR5077.1722_1929
TCACGTCGGGTTCACCA
>Asp-miR5077.351_512
TCACGTCGGGTTCACCA
>Sch-miR5077.2068_1245
TCACGTCGGGTTCACCA
>Pcu-miR5077.1781_787
TCACGTCGGGTTCACCA
>Des-miR5077.664_2071
TCACGTCGGGTTCACCA
>Afo-miR5077.178_1094
TCACGTCGGGTTCACCA
>Mpl-miR5077.1501_4959
TCACGTCGGGTTCACCA
>Pnu-miR5077.1871_2100
TCACGTCGGGTTCACCA
>Dpe-miR5077.838_1421
TCACGTCGGGTTCACCA
>Cfo-miR5077.541_1334
TCACGTCGGGTTCACCA
>Hch-miR5077.1131_1074
TCACGTCGGGTTCACCA
>Sml-miR5077.2291_343
TCACGTCGGGTTCACCA
>Smo-miR5077.2442_1004
TCACGTCGGGTTCACCA
>Era-miR5077.950_998
TCACGTCGGGTTCACCA
>Pvi-miR5077.1980_1599
TCACGTCGGGTTCACCA
>Isi-miR5077.1306_616
TCACGTCGGGTTCACCA
>Cba-miR5077.443_1754
TCACGTCGGGTTCACCA
>Vst-miR5077.2651_1015
TCACGTCGGGTTCACCA
>Scu-miR5077.2214_3613
TCACGTCGGGTTCACCA
>Ova-miR5077.1622_3850
TCACGTCGGGTTCACCA
>Ani-miR5077.250_219
TCACGTCGGGTTCACCA
>Lja-miR5077.1440_2012
TCACGTCGGGTTCACCA
>Sun-miR5077.2561_345
TCACGTCGGGTTCACCA
>Ani-miR5083.251_216
CCAGAATTATCTGATCCGC
>Dpe-miR5083.839_118
AGACTACAATTATCTGACCCT
>Cba-miR5083.444_82
AGACTACAATTATCTGACCCT
>Cba-miR5083.445_42
CTACAATTATCTGACCCT
>Cba-miR5083.446_43
GACTACAATTATCTGACCCT
>Asp-miR5083.352_44
AGACTACAATTATCTGACCCT
>Hch-miR5083.1133_105
AGACTACAATTATCTGACCCT
>Afo-miR5083.179_66
AGACTACAATTATCTGACTGT
>Afo-miR5083.180_68
CTACAATTATCTGACTGT
>Afo-miR5083.181_75
GACTACAATTATCTGACTGT
>Isi-miR5086.1307_4067
ATGGTGGAAGGCATGGTAT
>Era-miR5138.951_38
AAACGTTGGGCGCTAGG
>Era-miR5138.952_45
AACGTTGGGCGCTAGGT
>Ani-miR5139.252_29
CTAATCCTGGCTCTGAAACG
>Des-miR5139.665_77
ACCTCGCTCTGATACCA
>Pvi-miR5139.1982_117
CGAAACCTGGCTCTGATACC
>Pvi-miR5139.1981_39
ACCTGGCTCTGATACCA
>Ovu-miR5139.1723_152
AACCTGGCTCTGATACCA
>Ovu-miR5139.1724_114
ACCTGGCTCTGATACCA
>Afo-miR5139.182_63
AACCTGGCTCTGATACCA
>Afo-miR5139.183_50
ACCTGGCTCTGATACCA
>Pnu-miR5139.1872_94
ACCTGGCTCTGATACCA
>Vst-miR5139.2652_24
ACCTGGCTCTGATACCA
>Scu-miR5140.2215_74
AGCTGGTGAAACTTTGT
>Ovu-miR5140.1725_43
GCCGGTGTAGCTTTGG
>Ovu-miR5140.1726_61
GCTGGTGTAGCTTCGG
>Sch-miR5140.2069_32
TTGCTTTTGAAGATCT
>Ova-miR5147.1623_32
CTCTTGACGGTGGAGGGAT
>Pcu-miR5163.1783_59
TATTTTTGTTTGTGTGGAGC
>Lce-miR5181.1372_130
TGTACGATCTAGAATGAGT
>Sml-miR5185.2292_61
GGATGTTGGCTTAGAAGCA
>Aca-miR5185.57_39
GGATGTTGGCTTAGAAGCA
>Asp-miR5225.353_31
ATCCTGTCACCTCGACT
>Ova-miR5237.1624_53
TGTTTGAAAGACTTAGTTG
>Ova-miR5258.1625_112
ACTGACGAAGAAGATCTTGT
>Ani-miR5261.253_216
CATTGTAAATGGATTTCGCT
>Ani-miR5261.254_142
TCATTGTAAATGGATTTCGCT
>Scu-miR529-3p.2216_213
GCTGTGCCAACTCTCTTCT
>Scu-miR529-3p.2217_125
GCTGTGCTCACTCTCTTC
>Isi-miR529-5p.1308_101
AGCAGACAGATGGTAGAGG
>Isi-miR529-5p.1309_48
GCAGACAGATGGTAGAGG
>Pcu-miR529-5p.1784_151
GGAGAGATGGTCGAGCGG
>Ani-miR529-5p.255_197
GGAGAGATGGTCGAGCGG
>Cfo-miR529-5p.542_35
GGAGAGATGGTCGAGCGG
>Pvi-miR529-5p.1983_64
GGAGAGATGGTCGAGCGG
>Sch-miR529-5p.2070_32
GGAGAGATGGTCGAGTGG
>Asp-miR529-5p.355_83
GGAGAGATGGTCGAGTGG
>Scu-miR529-5p.2218_159
GGAGAGATGGTCGAGTGG
>Lja-miR529-5p.1441_41
GGAGAGATGGTCGAGTGG
>Vst-miR529-5p.2653_27
GGAGAGATGGTCGAGTGG
>Hch-miR529-3p.1134_237
GTGCTGCACCCTCTATCCT
>Hch-miR529-3p.1135_91
TGCTGCACCCTCTATCCT
>Era-miR529-5p.953_163
CGAAGAGAGAGAGCATAGCCT
>Era-miR529-5p.954_33
CGGAGAGAGAGAGCGCAGCCC
>Sch-miR529-5p.2071_132
TGAAGAGAGAGAGCACAGCCC
>Des-miR529-5p.666_484
TGAAGAGAGAGAGCACAGCCC
>Era-miR529-5p.955_62
TGAAGAGAGAGAGCACAGCCC
>Cba-miR529-5p.447_186
AGAAGAGAGAGAGCGCAGCCC
>Afo-miR529-5p.184_83
AGAAGAGAGAGAGTACAGCCC
>Asp-miR529-5p.354_32
AGAAGAGGGAGAGCACAGCCC
>Sch-miR530-5p.2077_34
TCTGCATCTGCACCTTTAT
>Sch-miR530-5p.2075_42
TCTGCATCTGCACCTCCACCA
>Ovu-miR530-5p.1727_45
TCTGCATCTGCACTCGCACCC
>Pvi-miR530-5p.1984_350
CCTGCATCTGCACCTGCACCA
>Cfo-miR530-5p.543_7415
CCTGCATCTGCACCTGCACCT
>Era-miR530-5p.956_92
CCTGCATCTGCACCTGCACCT
>Pcu-miR530-5p.1785_174
CCTGCATCTGCACCTGCACCT
>Hch-miR530-5p.1136_8498
TCAGCATCTGCACCTGCACCG
>Dpe-miR530-5p.841_10773
TCAGCATCTGCACCTGCACAC
>Aca-miR530-5p.58_31
TCAGCATCTGCACCTGCACAC
>Sch-miR530-5p.2072_33
TCAGCATCCGCACCTGCACCC
>Mpl-miR530-5p.1502_1350
TCAGCATCTGCACCTGCACCC
>Pvi-miR530-5p.1986_5287
TCAGCATCTGCACCTGCACCC
>Cba-miR530-5p.448_1301
TCAGCATCTGCACCTGCACCC
>Ani-miR530-5p.256_702
TCAGCATCTGCACCTGCACCC
>Sch-miR530-5p.2073_10203
TCAGCATCTGCACCTGCACCC
>Asp-miR530-5p.357_6142
TCAGCATCTGCACCTGCACCC
>Des-miR530-5p.667_7283
TCAGCATCTGCACCTGCACCC
>Pcu-miR530-5p.1786_89
TCAGCATCTGCACCTGCACCC
>Ova-miR530-5p.1626_1130
CTGCATCTGCACCTTCACCTC
>Ova-miR530-5p.1630_98
TCTGCATCTGCACCTTCACCT
>Afo-miR530-5p.187_146
TCTGCATCTGCACTTGCACCT
>Sch-miR530-5p.2074_43
TCTGCATCTGCACCCGCACCA
>Mpl-miR530-5p.1504_65
TCTGCATCTGCACCCGCACCT
>Cfo-miR530-5p.544_2813
TCAGCATCTGCACCTGCACCT
>Ani-miR530-5p.258_214
TCTGGATCTGCACCTGCACCT
>Mpl-miR530-5p.1506_99
TCTGCATCTGCGCCTGCACCT
>Sch-miR530-5p.2078_38
TCTGCATCTGCGCCTGCACCT
>Sch-miR530-5p.2079_33
TCTGCGTCTGCACCTGCACCT
>Mpl-miR530-5p.1503_85
TCTGCATCCGCACCTGCACCT
>Dpe-miR530-5p.842_359
TCTGCATCTGCACCTGCACCT
>Cfo-miR530-5p.545_2563
TCTGCATCTGCACCTGCACCT
>Mpl-miR530-5p.1505_23963
TCTGCATCTGCACCTGCACCT
>Pvi-miR530-5p.1987_1353
TCTGCATCTGCACCTGCACCT
>Hch-miR530-5p.1137_330
TCTGCATCTGCACCTGCACCT
>Vst-miR530-5p.2654_52
TCTGCATCTGCACCTGCACCT
>Ova-miR530-5p.1629_1660
TCTGCATCTGCACCTGCACCT
>Cba-miR530-5p.450_4774
TCTGCATCTGCACCTGCACCT
>Ani-miR530-5p.257_104
TCTGCATCTGCACCTGCACCT
>Lja-miR530-5p.1443_2553
TCTGCATCTGCACCTGCACCT
>Sch-miR530-5p.2076_15165
TCTGCATCTGCACCTGCACCT
>Asp-miR530-5p.359_4050
TCTGCATCTGCACCTGCACCT
>Afo-miR530-5p.186_2736
TCTGCATCTGCACCTGCACCT
>Des-miR530-5p.668_2174
TCTGCATCTGCACCTGCACCT
>Pcu-miR530-5p.1787_1676
TCTGCATCTGCACCTGCACCT
>Dpe-miR530-5p.840_1291
GTGCAGATGCAGCTCCAGACG
>Dpe-miR530-5p.843_92
TGCAGATGCAGCTCCAGACG
>Afo-miR530-5p.185_68
GTGCAGATGCAGATTCAGATG
>Ova-miR530-5p.1627_50
GTGCAGATGCAGTTCCAGATG
>Asp-miR530-5p.360_66
TGCAGGTCGAGACGCAGCTA
>Pvi-miR530-5p.1985_146
GTGCAGATGAAGGTGCTGGCA
>Aca-miR530-3p.59_539
TCAGTTGGAGTTGCAGGCA
>Asp-miR530-3p.356_35
CAGTTGGAGTTGCAGGTAG
>Dpe-miR530-3p.844_562
TTCAGTTGGAGTTGCAGGT
>Hch-miR530-3p.1138_7207
TTCAGTTGGAGTTGCAGGT
>Cba-miR530-3p.451_40
TTCAGTTGGAGTTGCAGGT
>Ova-miR530-3p.1628_57
TCAGTTGGAGTTGCAGGTA
>Cba-miR530-3p.449_3168
TCAGTTGGAGTTGCAGGTA
>Lja-miR530-3p.1442_64
TCAGTTGGAGTTGCAGGTA
>Asp-miR530-3p.358_2279
TCAGTTGGAGTTGCAGGTA
>Hch-miR535-5p.1192_74
TGTCTGCGAGAGAGAGCACGC
>Hch-miR535-5p.1191_605
TGGCTGCGAGAGAGAGCACGC
>Hch-miR535-5p.1193_144
TTACTGCGAGAGAGAGCACGC
>Hch-miR535-5p.1150_59
TCACTGCGAGAGAGAGCACGC
>Hch-miR535-5p.1149_184
TAACTGCGAGAGAGAGCACGC
>Hch-miR535-5p.1173_72
TGACTGCGAGAGAGATCACGC
>Hch-miR535-5p.1171_196
TGACTGCGAGAGAGAACACGC
>Hch-miR535-5p.1176_113
TGACTGCGAGAGAGTGCACGC
>Hch-miR535-5p.1174_224
TGACTGCGAGAGAGCGCACGC
>Hch-miR535-5p.1175_902
TGACTGCGAGAGAGGGCACGC
>Hch-miR535-5p.1177_131
TGACTGCGAGAGATAGCACGC
>Hch-miR535-5p.1170_165
TGACTGCGAGAGAAAGCACGC
>Hch-miR535-5p.1179_127
TGACTGCGAGAGTGAGCACGC
>Hch-miR535-5p.1178_844
TGACTGCGAGAGGGAGCACGC
>Hch-miR535-5p.1180_111
TGACTGCGAGATAGAGCACGC
>Hch-miR535-5p.1169_85
TGACTGCGAGAAAGAGCACGC
>Hch-miR535-5p.1182_65
TGACTGCGAGTGAGAGCACGC
>Hch-miR535-5p.1181_726
TGACTGCGAGGGAGAGCACGC
>Hch-miR535-5p.1183_97
TGACTGCGATAGAGAGCACGC
>Hch-miR535-5p.1168_99
TGACTGCGAAAGAGAGCACGC
>Hch-miR535-5p.1185_167
TGACTGCGTGAGAGAGCACGC
>Hch-miR535-5p.1184_756
TGACTGCGGGAGAGAGCACGC
>Hch-miR535-5p.1186_114
TGACTGCTAGAGAGAGCACGC
>Hch-miR535-5p.1167_170
TGACTGCAAGAGAGAGCACGC
>Hch-miR535-5p.1187_250
TGACTGTGAGAGAGAGCACGC
>Hch-miR535-5p.1166_178
TGACTGAGAGAGAGAGCACGC
>Hch-miR535-5p.1165_10826
TGACTACGAGAGAGAGCACGC
>Dpe-miR535-5p.876_9959
TGACTACGAGAGAGAGCACGC
>Hch-miR535-5p.1189_116
TGATTGCGAGAGAGAGCACGC
>Hch-miR535-5p.1140_820
AGACTGCGAGAGAGAGCACGC
>Hch-miR535-5p.1142_589
CGACTGCGAGAGAGAGCACGC
>Hch-miR535-5p.1147_157
GGACTGCGAGAGAGAGCACGC
>Hch-miR535-5p.1145_88
GACTGCGAGAGAGAGCACGC
>Scu-miR535-5p.2224_116
TGACTGCGAGAGAGAGCACGC
>Smo-miR535-5p.2445_32
TGACTGCGAGAGAGAGCACGC
>Hch-miR535-5p.1144_255
CTGACTGCGAGAGAGAGCACGC
>Hch-miR535-5p.1172_226748
TGACTGCGAGAGAGAGCACGC
>Dpe-miR535-5p.877_399
TGACTGCGAGAGAGAGCACGC
>Cfo-miR535-5p.547_119
TGACTGCGAGAGAGAGCACGC
>Aca-miR535-5p.61_225
TGACTGCGAGAGAGAGCACGC
>Dpe-miR535-5p.880_79
TTACGACGAGAGAGAGCACGC
>Dpe-miR535-5p.849_81
TAACGACGAGAGAGAGCACGC
>Scu-miR535-5p.2220_186
ACACGACGAGAGAGAGCACGC
>Scu-miR535-5p.2219_139
AAGACGACGAGAGAGAGCACG
>Scu-miR535-5p.2221_1194
AGACGACGAGAGAGAGCACGC
>Hch-miR535-5p.1139_282
AGACGACGAGAGAGAGCACGC
>Dpe-miR535-5p.845_369
AGACGACGAGAGAGAGCACGC
>Hch-miR535-5p.1146_59
GGACGACGAGAGAGAGCACGC
>Dpe-miR535-5p.848_77
GGACGACGAGAGAGAGCACGC
>Cba-miR535-5p.452_176
CGACGACGAGAGAGAGCACGC
>Hch-miR535-5p.1141_178
CGACGACGAGAGAGAGCACGC
>Dpe-miR535-5p.846_218
CGACGACGAGAGAGAGCACGC
>Asp-miR535-5p.362_365
CGACGACGAGAGAGAGCACGC
>Sch-miR535-5p.2080_45
CGACGACGAGAGAGAGCACGC
>Dpe-miR535-5p.864_71
TGACGACGAGAGATAGCACGC
>Dpe-miR535-5p.857_67
TGACGACGAGAGAAAGCACGC
>Dpe-miR535-5p.867_78
TGACGACGAGATAGAGCACGC
>Dpe-miR535-5p.856_47
TGACGACGAGAAAGAGCACGC
>Cba-miR535-5p.455_42
TGACGACGAGAGAGGGCACGC
>Hch-miR535-5p.1159_303
TGACGACGAGAGAGGGCACGC
>Dpe-miR535-5p.862_330
TGACGACGAGAGAGGGCACGC
>Sch-miR535-5p.2082_49
TGACGACGAGAGAGGGCACGC
>Dpe-miR535-5p.863_50
TGACGACGAGAGAGTGCACGC
>Dpe-miR535-5p.861_88
TGACGACGAGAGAGCGCACGC
>Hch-miR535-5p.1160_259
TGACGACGAGAGGGAGCACGC
>Dpe-miR535-5p.865_313
TGACGACGAGAGGGAGCACGC
>Sch-miR535-5p.2083_47
TGACGACGAGAGGGAGCACGC
>Dpe-miR535-5p.866_51
TGACGACGAGAGTGAGCACGC
>Hch-miR535-5p.1153_2434
TGACAATGAGAGAGAGCACGC
>Dpe-miR535-5p.852_1946
TGACAATGAGAGAGAGCACGC
>Asp-miR535-5p.361_416
CGACAACGAGAGAGAGCACGC
>Hch-miR535-5p.1152_88
TGACAACGAGAGAGAGCACGC
>Dpe-miR535-5p.851_119
TGACAACGAGAGAGAGCACGC
>Hch-miR535-5p.1155_598
TGACCGCGAGAGAGAGCACGC
>Hch-miR535-5p.1154_173
TGACAGCGAGAGAGAGCACGC
>Dpe-miR535-5p.853_274
TGACAGCGAGAGAGAGCACGC
>Lce-miR535-5p.1373_87
TGACAGCGAGAGAGAGCACGC
>Dpe-miR535-5p.875_46
TGACGTCGAGAGAGAGCACGC
>Dpe-miR535-5p.873_48
TGACGCCGAGAGAGAGCACGC
>Hch-miR535-5p.1164_225
TGACGGCGAGAGAGAGCACGC
>Dpe-miR535-5p.874_257
TGACGGCGAGAGAGAGCACGC
>Sch-miR535-5p.2086_43
TGACGGCGAGAGAGAGCACGC
>Vst-miR535-5p.2655_659
TGAAGATGAGAGAGAGTACGC
>Hch-miR535-5p.1151_4759
TGAAGATGAGAGAGAGTACGC
>Dpe-miR535-5p.850_815
TGAAGATGAGAGAGAGTACGC
>Hch-miR535-5p.1143_69
CTGAAGATGAGAGAGAGTACG
>Pnu-miR535-5p.1873_323
TGAAGATGAGAGAGAGCACGC
>Afo-miR535-5p.188_238
TGAAGATGAGAGAGAGCACGC
>Hch-miR535-5p.1163_65
TGACGATGAGAGAGAGCACGC
>Dpe-miR535-5p.872_78
TGACGATGAGAGAGAGCACGC
>Hch-miR535-5p.1188_67
TGATGACGAGAGAGAGCACGC
>Dpe-miR535-5p.878_85
TGATGACGAGAGAGAGCACGC
>Hch-miR535-5p.1190_218
TGGCGACGAGAGAGAGCACGC
>Dpe-miR535-5p.879_276
TGGCGACGAGAGAGAGCACGC
>Hch-miR535-5p.1161_265
TGACGACGAGGGAGAGCACGC
>Dpe-miR535-5p.868_334
TGACGACGAGGGAGAGCACGC
>Sch-miR535-5p.2084_46
TGACGACGAGGGAGAGCACGC
>Hch-miR535-5p.1157_61
TGACGACGAGAGAGAACACGC
>Dpe-miR535-5p.858_69
TGACGACGAGAGAGAACACGC
>Dpe-miR535-5p.854_52
TGACGAAGAGAGAGAGCACGC
>Hch-miR535-5p.1162_183
TGACGACGGGAGAGAGCACGC
>Dpe-miR535-5p.869_257
TGACGACGGGAGAGAGCACGC
>Sch-miR535-5p.2085_50
TGACGACGGGAGAGAGCACGC
>Dpe-miR535-5p.870_63
TGACGACGTGAGAGAGCACGC
>Dpe-miR535-5p.871_106
TGACGACTAGAGAGAGCACGC
>Hch-miR535-5p.1156_82
TGACGACAAGAGAGAGCACGC
>Dpe-miR535-5p.855_84
TGACGACAAGAGAGAGCACGC
>Dpe-miR535-5p.860_73
TGACGACGAGAGAGCACGC
>Scu-miR535-5p.2222_1103
ATGACGACGAGAGAGAGCACG
>Dpe-miR535-5p.847_65
CTGACGACGAGAGAGAGCACG
>Cba-miR535-5p.453_937
CTGACGACGAGAGAGAGCACG
>Lja-miR535-5p.1444_1973
TGACGACGAGAGAGAGCACGC
>Ani-miR535-5p.259_212
TGACGACGAGAGAGAGCACGC
>Cba-miR535-5p.454_11282
TGACGACGAGAGAGAGCACGC
>Ova-miR535-5p.1632_3349
TGACGACGAGAGAGAGCACGC
>Vst-miR535-5p.2656_2882
TGACGACGAGAGAGAGCACGC
>Scu-miR535-5p.2223_13192
TGACGACGAGAGAGAGCACGC
>Sml-miR535-5p.2293_4066
TGACGACGAGAGAGAGCACGC
>Smo-miR535-5p.2444_39
TGACGACGAGAGAGAGCACGC
>Hch-miR535-5p.1158_70919
TGACGACGAGAGAGAGCACGC
>Pvi-miR535-5p.1988_733
TGACGACGAGAGAGAGCACGC
>Mpl-miR535-5p.1507_2216
TGACGACGAGAGAGAGCACGC
>Mpl-miR535-5p.1508_103
TTGACGACGAGAGAGAGCACGC
>Dpe-miR535-5p.859_90033
TGACGACGAGAGAGAGCACGC
>Cfo-miR535-5p.546_3010
TGACGACGAGAGAGAGCACGC
>Pcu-miR535-5p.1788_1228
TGACGACGAGAGAGAGCACGC
>Des-miR535-5p.669_2044
TGACGACGAGAGAGAGCACGC
>Afo-miR535-5p.189_8592
TGACGACGAGAGAGAGCACGC
>Asp-miR535-5p.363_4884
TGACGACGAGAGAGAGCACGC
>Sch-miR535-5p.2081_11814
TGACGACGAGAGAGAGCACGC
>Sch-miR535-5p.2087_70
TTGACGACGAGAGAGAGCACGC
>Aca-miR535-5p.60_2851
TGACGACGAGAGAGAGCACGC
>Cba-miR535-5p.456_734
TTGACGACGAGAGAGAGCACG
>Scu-miR535-5p.2225_10680
TTGACGACGAGAGAGAGCACG
>Sml-miR535-5p.2294_3239
TTGACGACGAGAGAGAGCACG
>Pvi-miR535-5p.1989_99
TTGACGACGAGAGAGAGCACG
>Cfo-miR535-5p.548_72
TTGACGACGAGAGAGAGCACG
>Pcu-miR535-5p.1789_46
TTGACGACGAGAGAGAGCACG
>Des-miR535-5p.670_69
TTGACGACGAGAGAGAGCACG
>Aca-miR535-5p.62_41
TTGACGACGAGAGAGAGCACG
>Hch-miR535-3p.1148_63
GTGCTTTCTCCCGTCCTCAGT
>Ova-miR535-3p.1631_144
GTGCTCTCCCCCGTTGTCAGT
>Sml-miR536.2295_48
CGTTCGTGCCTAGATTTGT
>Vst-miR536.2657_95
ACATCGTGCCAAGCTGCT
>Vst-miR536.2661_133
TCGTGCCAAGCTGCGTGCAGC
>Ovu-miR536.1728_68
CCGTGCCAAGCTGCGTGCAGC
>Pvi-miR536.1990_14
TTGTGCCAAGCTGCATGCACC
>Ova-miR536.1633_48
ATTGTGCCAAGCTGTATGCAC
>Ova-miR536.1634_47
CATTGTGCCAAGCTGTATGCAC
>Vst-miR536.2658_137
ATCGAGCCAAGCTGCGTGCAT
>Vst-miR536.2660_348
TCGAGCCAAGCTGCGTGCAT
>Sun-miR536.2568_172
TCGCGTCAAGCTGTGTGCATC
>Smo-miR536.2456_369
TCGCGTCAAGCTGTGTGCATC
>Sun-miR536.2567_52
TCGAGTCAAGCTGTGTGCATC
>Smo-miR536.2455_111
TCGAGTCAAGCTGTGTGCATC
>Smo-miR536.2457_29
TCGGGTCAAGCTGTGTGCATC
>Sun-miR536.2569_22
TCGTATCAAGCTGTGTGCATC
>Smo-miR536.2458_62
TCGTATCAAGCTGTGTGCATC
>Smo-miR536.2492_11
TCGTTTCAAGCTGTGTGCATC
>Smo-miR536.2459_16
TCGTCTCAAGCTGTGTGCATC
>Sun-miR536.2590_52
TCGTGTTAAGCTGTGTGCATC
>Smo-miR536.2491_39
TCGTGTTAAGCTGTGTGCATC
>Sun-miR536.2572_16
TCGTGTAAAGCTGTGTGCATC
>Smo-miR536.2463_115
TCGTGTAAAGCTGTGTGCATC
>Smo-miR536.2490_18
TCGTGTGAAGCTGTGTGCATC
>Sun-miR536.2583_15
TCGTGTCAAGCTTTGTGCATC
>Smo-miR536.2481_11
TCGTGTCAAGCTTTGTGCATC
>Sun-miR536.2576_37
TCGTGTCAAGCTATGTGCATC
>Smo-miR536.2470_62
TCGTGTCAAGCTATGTGCATC
>Smo-miR536.2471_20
TCGTGTCAAGCTCTGTGCATC
>Sun-miR536.2575_113
TCGTGTCAAGCCGTGTGCATC
>Smo-miR536.2468_256
TCGTGTCAAGCCGTGTGCATC
>Sun-miR536.2574_26
TCGTGTCAAGCAGTGTGCATC
>Smo-miR536.2467_50
TCGTGTCAAGCAGTGTGCATC
>Smo-miR536.2469_24
TCGTGTCAAGCGGTGTGCATC
>Smo-miR536.2447_77
CCGTGTCAAGCTGAGTGCATC
>Sun-miR536.2577_20
TCGTGTCAAGCTGAGTGCATC
>Smo-miR536.2472_56
TCGTGTCAAGCTGAGTGCATC
>Sun-miR536.2578_122
TCGTGTCAAGCTGCGTGCATC
>Smo-miR536.2473_228
TCGTGTCAAGCTGCGTGCATC
>Smo-miR536.2478_26
TCGTGTCAAGCTGTGGGCATC
>Sun-miR536.2580_32
TCGTGTCAAGCTGTGAGCATC
>Smo-miR536.2476_71
TCGTGTCAAGCTGTGAGCATC
>Sun-miR536.2581_150
TCGTGTCAAGCTGTGCGCATC
>Smo-miR536.2477_290
TCGTGTCAAGCTGTGCGCATC
>Smo-miR536.2480_11
TCGTGTCAAGCTGTTTGCATC
>Smo-miR536.2475_23
TCGTGTCAAGCTGTCTGCATC
>Sun-miR536.2579_39
TCGTGTCAAGCTGTATGCATC
>Smo-miR536.2474_72
TCGTGTCAAGCTGTATGCATC
>Smo-miR536.2466_46
TCGTGTCAAGATGTGTGCATC
>Sun-miR536.2584_27
TCGTGTCAAGTTGTGTGCATC
>Smo-miR536.2482_65
TCGTGTCAAGTTGTGTGCATC
>Smo-miR536.2483_22
TCGTGTCAATCTGTGTGCATC
>Smo-miR536.2465_12
TCGTGTCAACCTGTGTGCATC
>Sun-miR536.2573_18
TCGTGTCAAACTGTGTGCATC
>Smo-miR536.2464_61
TCGTGTCAAACTGTGTGCATC
>Sun-miR536.2587_22
TCGTGTCATGCTGTGTGCATC
>Smo-miR536.2486_45
TCGTGTCATGCTGTGTGCATC
>Sun-miR536.2585_78
TCGTGTCACGCTGTGTGCATC
>Smo-miR536.2484_14
TCGTGTCACGCTGTGTGCATC
>Sun-miR536.2586_151
TCGTGTCAGGCTGTGTGCATC
>Smo-miR536.2485_272
TCGTGTCAGGCTGTGTGCATC
>Smo-miR536.2487_19
TCGTGTCCAGCTGTGTGCATC
>Sun-miR536.2588_176
TCGTGTCGAGCTGTGTGCATC
>Smo-miR536.2488_356
TCGTGTCGAGCTGTGTGCATC
>Sun-miR536.2589_43
TCGTGTCTAGCTGTGTGCATC
>Smo-miR536.2489_64
TCGTGTCTAGCTGTGTGCATC
>Smo-miR536.2452_90
TAGTGTCAAGCTGTGTGCATC
>Smo-miR536.2493_15
TGGTGTCAAGCTGTGTGCATC
>Smo-miR536.2495_110
TTGTGTCAAGCTGTGTGCATC
>Sun-miR536.2591_97
TTGTGTCAAGCTGTGTGCATC
>Sun-miR536.2565_19
GTGTCAAGCTGTGTGCATC
>Smo-miR536.2451_25
GTGTCAAGCTGTGTGCATC
>Smo-miR536.2454_20
TCCTGTCAAGCTGTGTGCATC
>Sun-miR536.2566_44
TCATGTCAAGCTGTGTGCATC
>Smo-miR536.2453_108
TCATGTCAAGCTGTGTGCATC
>Smo-miR536.2494_17
TGTCAAGCTGTGTGCATC
>Smo-miR536.2446_420
ACGTGTCAAGCTGTGTGCATC
>Sun-miR536.2562_32
ACGTGTCAAGCTGTGTGCATC
>Smo-miR536.2448_238
CCGTGTCAAGCTGTGTGCATC
>Sun-miR536.2563_125
CCGTGTCAAGCTGTGTGCATC
>Dpe-miR536.881_105
TCGTGTCAAGCTGTGTGCATC
>Cfo-miR536.549_435
TCGTGTCAAGCTGTGTGCATC
>Aca-miR536.63_512
TCGTGTCAAGCTGTGTGCATC
>Hch-miR536.1194_89
TCGTGTCAAGCTGTGTGCATC
>Era-miR536.957_29
TCGTGTCAAGCTGTGTGCATC
>Smo-miR536.2479_101079
TCGTGTCAAGCTGTGTGCATC
>Scu-miR536.2226_69
TCGTGTCAAGCTGTGTGCATC
>Sun-miR536.2582_57589
TCGTGTCAAGCTGTGTGCATC
>Pcu-miR536.1790_90
TCGTGTCAAGCTGTGTGCATC
>Smo-miR536.2450_98
GCGTGTCAAGCTGTGTGCATC
>Sun-miR536.2564_57
CGTGTCAAGCTGTGTGCATC
>Smo-miR536.2449_50
CGTGTCAAGCTGTGTGCATC
>Asp-miR536.364_188
ACATCGTGCCAAGCTGTGGGC
>Vst-miR536.2659_54
TATCGTGCCAAGCTGTATGCAT
>Sun-miR536.2571_136
TCGTGCCAAGCTGTGTGCATC
>Smo-miR536.2461_278
TCGTGCCAAGCTGTGTGCATC
>Sun-miR536.2570_36
TCGTGACAAGCTGTGTGCATC
>Smo-miR536.2460_67
TCGTGACAAGCTGTGTGCATC
>Smo-miR536.2462_13
TCGTGGCAAGCTGTGTGCATC
>Era-miR5368.958_91
GTGGACCGTCCCTGGTA
>Aca-miR5368.64_37
AGGAACAGTCCCAGGTAGACG
>Ani-miR5368.261_28
AGACAGTCCCAGATAGA
>Ani-miR5368.262_57
AGAGACAGTCCCAGATAGACA
>Ani-miR5368.260_34
ACAGCCTCTGGTCGACA
>Aca-miR5368.65_547
AGGACAGTTTCAGGTGGGC
>Aca-miR5368.66_359
GAGGACAGTTTCAGGTGGGCA
>Sml-miR5372.2296_118
TCCGATAGAACTGTTGTGTTG
>Sun-miR5374.2592_184
CTAGTCTGACAAGTGGAATG
>Sun-miR5374.2593_89
TAGTCTGACAAGTGGAATG
>Sun-miR5374.2594_81
TCTAGTCTGACAAGTGGAATG
>Isi-miR5381.1310_117
GCTGGGACGCCGAGCCG
>Afo-miR5382.190_596
TCTAAATCGGCTCTAT
>Ani-miR5384.263_77
GACGCGGCGCTCTCCA
>Asp-miR5514.368_1855
TAGAGCTTAGGTCGTCGCCT
>Asp-miR5514.366_51
AGAGCTTAGGTCGTCGCCT
>Asp-miR5514.367_91
CAGAGCTTAGGTCGTCGCCTA
>Asp-miR5514.365_125
ACAGAGCTTAGGTCGTCGCCT
>Lja-miR5524.1445_67
TTGGAAAATGTGTACATGTCT
>Des-miR5528.671_89
ACAAAAGGGTTTTAGATGT
>Aca-miR5541.67_43
AAGTTGGGCACTCTAAAGAG
>Cba-miR5557.457_43
TACCGTAGTACTTGTTGGGG
>Lce-miR5558.1374_45
TTTGGAATTAGAAAAGCTTCT
>Sml-miR5562.2297_39
CTAAGTGTAGAAGGATG
>Scu-miR5562.2227_92
CTAAGTGTAGAAGGATG
>Sch-miR5565.2088_65
TTGGGGGTTGTGGGACT
>Pcu-miR5565.1791_183
TCTCGTTTGGATGTTATCGAA
>Lja-miR5568.1446_41
TTATAAGATGTCATGGCGGA
>Ani-miR5573.264_152
GGGAGTCGGTGACCTGAGA
>Des-miR5595.672_125
TGATCTGAATCTATGCACA
>Ovu-miR5636.1729_333
TACGTACTAGCAGAGCTCG
>Isi-miR5658.1311_44
CGAGGATGATGATGAAAAA
>Dpe-miR5662.882_85
CAGAGGAGACCTTGGGAGATG
>Ova-miR5715.1635_41
TAACGTGATAGGACTCTGGA
>Afo-miR5715.191_41
TAACGTGATAGGACTCTGGA
>Sml-miR5715.2298_44
TAACGTGATAGGACTCGGA
>Aca-miR5716.68_51
CCTTGGATATCTGAAGATC
>Vst-miR5717.2662_66
GAAGTTGGATTGCTTGCCT
>Cfo-miR5726.550_33
TGCAAGGGATGCTAGAATA
>Aca-miR5766.69_82
AGGCTGTGATGATGCAAGTA
>Pnu-miR5776.1874_138
AACACTTGGGCTGACATTA
>Dpe-miR5782.883_458
TTGTTGGAGAGGTTCAGAA
>Hch-miR5782.1195_425
TTGTTGGAGAGGTTCAGAA
>Scu-miR5782.2228_180
TTGTTGGAGAGGTTCAGAA
>Asp-miR5782.369_59
TTGTTGGAGAGGTTCAGAA
>Afo-miR5782.192_70
TTGTTGGAGAGGTTCAGAA
>Mpl-miR5782.1509_93
TTGTTGGAGAGGTTCAGAT
>Ovu-miR5782.1730_41
TTGTTGGAGAGGTTCAGAT
>Sch-miR5782.2089_220
TTGTTGGAGAGGTTCAGAT
>Asp-miR5786.370_51
ACACAGGATAGTGGGCACTCC
>Era-miR5794.959_35
GCGGAATCGCTAGTAATCGTG
>Afo-miR6103.193_12842
TAAGACAAATCCAGGGACT
>Scu-miR6135.2229_74
TCAATACTGTAGTGCTTG
>Ova-miR6169.1636_45
TTGCTGTTTTCTCTCTATC
>Pcu-miR6171.1792_44
ATATGGATCGCTGAGGGCT
>Lja-miR6173.1447_133
CCAGCTGTAATCCATGGAT
>Era-miR6173.964_33
CGTAAACGATGGAAGCTAGC
>Sch-miR6173.2090_221
CCGTAAACGATGGATACTCGC
>Era-miR6173.962_70
CCGTAAACGATGGATACTCGC
>Sch-miR6173.2091_104
CGTAAACGATGGATACTCGCTG
>Sch-miR6173.2092_57
GTAAACGATGGATACTCGCTG
>Sun-miR6173.2595_18
CTGTAAACGATGAATGCT
>Era-miR6173.965_137
GCCGTAAACGATGAATGT
>Era-miR6173.960_63
ACGCCGTAAACGATGAATGCT
>Era-miR6173.961_88
CCGTAAACGATGAATGCC
>Era-miR6173.963_40
CGCCGTAAACGATGAATG
>Hch-miR6222.1196_63
CTCGGATCAGGCAAGGCTA
>Aca-miR6245.70_47
CGAGTCTGGGTGTCGCCTCT
>Des-miR6300.673_114
CCGTCGTTGTCTTTTA
>Cfo-miR6300.552_36
TTGTAGAAGAGAGGTA
>Ovu-miR6300.1732_110
GTCGGTGTAGCATTGT
>Scu-miR6300.2232_67
TCCGTTGTAGTCTAGT
>Pnu-miR6300.1875_37
CTCTGTAGTCTAGTGG
>Sun-miR6300.2597_59
GGTGGCTGTAGTCTAGTGG
>Era-miR6300.967_42
GGTGGTTGTAGTTTAGTGGT
>Lja-miR6300.1448_4892
GGTGGCTGTAGTTTAGTGGT
>Ani-miR6300.265_6025
GGTGGCTGTAGTTTAGTGG
>Sun-miR6300.2598_30430
GGTGGCTGTAGTTTAGTGG
>Cba-miR6300.458_2291
GGTGGCTGTAGTTTAGTGGT
>Isi-miR6300.1312_2855
GGTGGCTGTAGTTTAG
>Ova-miR6300.1639_2435
GGTGGCTGTAGTTTAGTGG
>Vst-miR6300.2663_631
GGTGGCTGTAGTTTAGTGG
>Scu-miR6300.2231_1734
GGTGGCTGTAGTTTAGTGGT
>Sml-miR6300.2299_800
GGTGGCTGTAGTTTAGTGG
>Smo-miR6300.2497_7338
GGTGGCTGTAGTTTAGTGG
>Era-miR6300.966_2409
GGTGGCTGTAGTTTAGTGGT
>Hch-miR6300.1197_2000
GGTGGCTGTAGTTTAGTGGT
>Pvi-miR6300.1991_2873
GGTGGCTGTAGTTTAG
>Mpl-miR6300.1510_9820
GGTGGCTGTAGTTTAGTGGT
>Cfo-miR6300.551_705
GGTGGCTGTAGTTTAGTGG
>Lce-miR6300.1376_14880
GGTGGCTGTAGTTTAGT
>Dpe-miR6300.884_1786
GGTGGCTGTAGTTTAGTGGT
>Pnu-miR6300.1876_2738
GGTGGCTGTAGTTTAGTGGT
>Pcu-miR6300.1794_3108
GGTGGCTGTAGTTTAGTGGT
>Afo-miR6300.194_7895
GGTGGCTGTAGTTTAGTGG
>Des-miR6300.674_8762
GGTGGCTGTAGTTTAGTGGT
>Asp-miR6300.371_2749
GGTGGCTGTAGTTTAGTGGT
>Sch-miR6300.2093_1152
GGTGGCTGTAGTTTAGTGGT
>Aca-miR6300.71_1515
GGTGGCTGTAGTTTAGTGGT
>Ovu-miR6300.1731_617
GGTGGCTGTAGTTTAGTGGT
>Scu-miR6300.2230_173
CGTGGCTGTAGTTTAGTGGT
>Ani-miR6300.266_29
TGTGGCTGTAGTTTAGTG
>Sun-miR6300.2599_129
TGTGGCTGTAGTTTAGTG
>Cba-miR6300.459_153
TGTGGCTGTAGTTTAG
>Smo-miR6300.2498_34
TGTGGCTGTAGTTTAGTGG
>Era-miR6300.968_101
TGTGGCTGTAGTTTAGTGGT
>Hch-miR6300.1198_77
TGTGGCTGTAGTTTAGTGGT
>Pvi-miR6300.1992_40
TGTGGCTGTAGTTTAG
>Lce-miR6300.1377_59
TGTGGCTGTAGTTTAGTGGT
>Dpe-miR6300.885_90
TGTGGCTGTAGTTTAGTGGT
>Pnu-miR6300.1877_25
TGTGGCTGTAGTTTAGTGGT
>Afo-miR6300.195_55
TGTGGCTGTAGTTTAGTGGT
>Sun-miR6300.2596_50
AGTGGCTGTAGTTTAGTGGT
>Smo-miR6300.2496_22
AGTGGCTGTAGTTTAGT
>Lce-miR6300.1375_65
AGTGGCTGTAGTTTAGTGGT
>Pcu-miR6300.1793_52
GGCCTTGTAGCATAGT
>Ova-miR6300.1637_310
ATGACGATGTAGTATAGTGC
>Ova-miR6300.1638_35
ATGGCAATGTAGTATAGT
>Era-miR6467.969_30
CAATAAGCTGTCGAACGAG
>Vst-miR6473.2664_74
TTTCAACAAGCTCATCAAGAC
>Cfo-miR6476.553_189
TCTCAGTGAGGACGAAAC
>Cba-miR6476.460_49
TGGATATGCAAGATGAGT
>Pnu-miR6478.1878_59
CCGACCTTAGCTCAGATGAT
>Asp-miR6478.372_76
TCCGGCGGTAGCTCAGTTG
>Ova-miR6725.1640_46
TTGCATCTGTCTAGATCATCT
>Des-miR7125.675_111
CGAACTTGTTGCAACACGC
>Des-miR7125.676_117
CTCGAACTTGTTGCAACACGC
>Des-miR7125.677_130
TCGAACTTGTTGCAACACGC
>Pnu-miR7484.1879_26
TCAGAAGTCGAAGTCCAAT
>Mpl-miR7506.1512_72
GCTGGGACGTGGATTTGGC
>Sch-miR7506.2094_45
GCTGGGACGTGGATTTGGC
>Pcu-miR7506.1795_172
AGCCGGGACGTGGCGGTG
>Ani-miR7506.268_241
ACCGGGACGTGGCGGTGG
>Asp-miR7506.374_124
ACCGGGACGTGGCGGTGG
>Aca-miR7506.73_100
ACCGGGACGTGGCGGTGG
>Cfo-miR7506.555_404
ACCGGGACGTGGCGGTGG
>Mpl-miR7506.1511_116
AACCGGGACGTGGCGGTG
>Cfo-miR7506.554_493
AACCGGGACGTGGCGGTG
>Aca-miR7506.72_201
AACCGGGACGTGGCGGTGG
>Pvi-miR7506.1993_17
AACCGGGACGTGGCGGTG
>Asp-miR7506.373_134
AACCGGGACGTGGCGGTG
>Lja-miR7506.1449_44
AACCGGGACGTGGCGGTG
>Ani-miR7506.267_297
AACCGGGACGTGGCGGTGG
>Des-miR7506.678_63
AACCGGGACGTGGCGGTG
>Cba-miR7513.461_48
TTCCAGGAATCTTTTGACT
>Cba-miR7528.462_46
CTGGAATGCCAATCTGAAGCT
>Cba-miR7528.463_161
TGGAATGCCAATCTGAAGCT
>Era-miR7535.970_31
GCGGGAGATTGTGGGTC
>Hch-miR7696.1199_63
AATTGTAAATTATGAGCACT
>Hch-miR7696.1200_71
ATTGTAAATTATGAGCACT
>Lja-miR7696.1450_50
ATTAAGAATTATGAGCACT
>Era-miR7696.971_39
TGTTGAAATAGCAGAACTTGA
>Des-miR7701.679_293
TAAATGAATGACTCTAATGT
>Lja-miR7734.1451_51
ATTTGAACGTGGCTGATTTA
>Lja-miR7734.1452_66
TTTGAACGTGGCTGATTTA
>Des-miR7736.680_107
ACTATCTGGAAACTCACAT
>Cba-miR7740.464_141
TTTTTGAACTACCACGGCC
>Pvi-miR7740.1994_17
CAGACGTGGTTCGGATGCCT
>Ova-miR7741.1641_67
TGAAGTTTGACTTGCAGTCT
>Isi-miR7741.1313_55
AAAGCATGTGGAACTTCCA
>Ova-miR7748.1642_125
ATGTTATGTATTATTGGACGGC
>Cba-miR7754.465_91
TCTCGGCAAAGGTAATGCAT
>Pnu-miR7755.1880_24
TTTAAGGTATAGCATTGGA
>Ani-miR7767.269_36
CAAGCTGGGAGCACTCTCGT
>Scu-miR7767.2235_141
ACCTCAGGATGAGAGCTCTCC
>Scu-miR7767.2238_83
CACCTCAGGATGAGAGCTCTCC
>Scu-miR7767.2242_87
CCTCAGGATGAGAGCTCTCC
>Scu-miR7767.2244_78
CTCAGGATGAGAGCTCTCC
>Sch-miR7767.2096_2676
CACCCCAGGATGAGTGCTCTCC
>Asp-miR7767.376_4666
CACCCCAGGATGAGTGCTCTCC
>Des-miR7767.682_4734
CACCCCAGGATGAGTGCTCTCC
>Pcu-miR7767.1797_101
CACCCCAGGATGAGTGCTCTCC
>Aca-miR7767.76_90
CACCCCAGGATGAGTGCTCTCC
>Des-miR7767.683_1525
CCAGGATGAGTGCTCTCCC
>Asp-miR7767.377_68
CCAGGATGAGTGCTCTCCC
>Sch-miR7767.2097_214
CCAGGATGAGTGCTCTCCC
>Asp-miR7767.380_34
TACCCCAGGATGAGTGCTCTCC
>Aca-miR7767.74_80
ACCCCAGGATGAGTGCTCTCC
>Aca-miR7767.78_90
CCCAGGATGAGTGCTCTCC
>Aca-miR7767.79_95
CCCCAGGATGAGTGCTCTCC
>Pcu-miR7767.1796_106
ACCCCAGGATGAGTGCTCTCC
>Pcu-miR7767.1798_151
CCCAGGATGAGTGCTCTCC
>Pcu-miR7767.1799_91
CCCCAGGATGAGTGCTCTCC
>Des-miR7767.681_4438
ACCCCAGGATGAGTGCTCTCC
>Des-miR7767.684_7133
CCCAGGATGAGTGCTCTCC
>Des-miR7767.685_4446
CCCCAGGATGAGTGCTCTCC
>Asp-miR7767.375_4184
ACCCCAGGATGAGTGCTCTCC
>Asp-miR7767.378_7069
CCCAGGATGAGTGCTCTCC
>Asp-miR7767.379_4708
CCCCAGGATGAGTGCTCTCC
>Sch-miR7767.2095_3338
ACCCCAGGATGAGTGCTCTCC
>Sch-miR7767.2098_5992
CCCAGGATGAGTGCTCTCC
>Sch-miR7767.2099_3063
CCCCAGGATGAGTGCTCTCC
>Mpl-miR7767.1513_295
ACCCCAGGATGAGTGCTCTCC
>Mpl-miR7767.1515_179
CCCAGGATGAGTGCTCTCC
>Mpl-miR7767.1516_148
CCCCAGGATGAGTGCTCTCC
>Cfo-miR7767.556_50
ACCCCAGGATGAGTGCTCTCC
>Cfo-miR7767.558_47
CCCCAGGATGAGTGCTCTCC
>Cba-miR7767.466_113
ACCCCAGGATGAGTGCTCTCC
>Cba-miR7767.468_74
CCCAGGATGAGTGCTCTCC
>Cba-miR7767.469_89
CCCCAGGATGAGTGCTCTCC
>Vst-miR7767.2667_25
CCCAGGATGAGTGCTCTCC
>Scu-miR7767.2233_302
ACCCCAGGATGAGTGCTCTCC
>Scu-miR7767.2239_295
CCCAGGATGAGTGCTCTCC
>Scu-miR7767.2240_276
CCCCAGGATGAGTGCTCTCC
>Ova-miR7767.1643_37
ACCCCAGGATGAGTGCTCTCC
>Mpl-miR7767.1514_209
CACCCCAGGATGAGTGCTCTCC
>Cfo-miR7767.557_41
CACCCCAGGATGAGTGCTCTCC
>Cba-miR7767.467_80
CACCCCAGGATGAGTGCTCTCC
>Scu-miR7767.2236_267
CACCCCAGGATGAGTGCTCTCC
>Ova-miR7767.1644_39
CACCCCAGGATGAGTGCTCTCC
>Lce-miR7767.1382_57
CCAAGATGAGTGCTCTCCG
>Era-miR7767.975_29
GAGATGAGTGCTCTCCCAC
>Era-miR7767.974_192
CTAGATGAGTGCTCTCCCAT
>Era-miR7767.972_47
CCGAGATGAGTGCTCTCCCAT
>Era-miR7767.973_4024
CGAGATGAGTGCTCTCCCAT
>Isi-miR7767.1318_183
CCAAGATGAGTGCTCTCTC
>Isi-miR7767.1319_134
CCCAAGATGAGTGCTCTCTC
>Isi-miR7767.1320_85
CCCCAAGATGAGTGCTCTCTC
>Vst-miR7767.2665_42
CCAAGATGAGTGCTCTCTC
>Vst-miR7767.2666_51
CCCAAGATGAGTGCTCTCTC
>Pnu-miR7767.1882_150
CAAGATGAGTGCTCTCCCC
>Ovu-miR7767.1733_65
TCAAGATGAGTGCTCTCCC
>Afo-miR7767.197_142
ACCTCAAGATGAGTGCTCTCCC
>Afo-miR7767.200_370
CCTCAAGATGAGTGCTCTCCC
>Afo-miR7767.201_601
CTCAAGATGAGTGCTCTCCC
>Afo-miR7767.202_1273
TCAAGATGAGTGCTCTCCC
>Des-miR7767.686_464
TCAAGATGAGTGCTCTCCC
>Pnu-miR7767.1886_9068
TCAAGATGAGTGCTCTCCC
>Lce-miR7767.1379_986
ACCTCAAGATGAGTGCTCTCCC
>Lce-miR7767.1383_2251
CCTCAAGATGAGTGCTCTCCC
>Lce-miR7767.1384_3228
CTCAAGATGAGTGCTCTCCC
>Lce-miR7767.1385_5421
TCAAGATGAGTGCTCTCCC
>Ani-miR7767.270_29
TCAAGATGAGTGCTCTCCC
>Isi-miR7767.1323_2233
TCAAGATGAGTGCTCTCCC
>Ova-miR7767.1645_54
TCAAGATGAGTGCTCTCCC
>Afo-miR7767.199_166
CACCTCAAGATGAGTGCTCTCCC
>Lce-miR7767.1381_959
CACCTCAAGATGAGTGCTCTCCC
>Isi-miR7767.1314_143
AAGATGAGTGCTCTCCTCC
>Isi-miR7767.1316_6340
CAAGATGAGTGCTCTCCTC
>Afo-miR7767.196_164
AAGATGAGTGCTCTCCTAC
>Lce-miR7767.1378_187
AAGATGAGTGCTCTCCTAC
>Scu-miR7767.2243_87
CTCAAGATGAGTGCTCTCC
>Scu-miR7767.2241_69
CCTCAAGATGAGTGCTCTCC
>Scu-miR7767.2234_87
ACCTCAAGATGAGTGCTCTCC
>Isi-miR7767.1322_6206
CTCAAGATGAGTGCTCTCC
>Isi-miR7767.1321_4279
CCTCAAGATGAGTGCTCTCC
>Isi-miR7767.1315_1417
ACCTCAAGATGAGTGCTCTCC
>Pnu-miR7767.1885_16205
CTCAAGATGAGTGCTCTCC
>Pnu-miR7767.1884_9686
CCTCAAGATGAGTGCTCTCC
>Pnu-miR7767.1881_2818
ACCTCAAGATGAGTGCTCTCC
>Pcu-miR7767.1801_36
CTCAAGATGAGTGCTCTCC
>Pcu-miR7767.1800_33
CCTCAAGATGAGTGCTCTCC
>Aca-miR7767.75_30
ACCTCAAGATGAGTGCTCTC
>Aca-miR7767.77_85
CACCTCAAGATGAGTGCTCTC
>Aca-miR7767.80_130
CCTCAAGATGAGTGCTCTC
>Pnu-miR7767.1883_4095
CACCTCAAGATGAGTGCTCTCC
>Isi-miR7767.1317_1811
CACCTCAAGATGAGTGCTCTCC
>Scu-miR7767.2237_65
CACCTCAAGATGAGTGCTCTCC
>Afo-miR7767.198_1623
CAAGATGAGTGCTCTCCTAT
>Lce-miR7767.1380_2024
CAAGATGAGTGCTCTCCTAT
>Ani-miR7773.271_29
TTTTCTTCGGCTGAGCCGT
>Cfo-miR7777.559_38
TCCTCGCAACAGAAGACTC
>Cfo-miR7777.560_248
TTCCTCGCAACAGAAGACT
>Des-miR7782.687_64
CCGCTCTGATACCATGTTGATATC
>Asp-miR7782.381_9171
TCTACGGCTCTGATACCATGTTG
>Afo-miR779.203_511
ACCCTGCTATGTTGCTCCT
>Cba-miR779.470_59
TAAGACTGGAAATTTCGTTTA
>Aca-miR7799.81_25
GAATCGAAGATCTGAACA
>Lja-miR7821.1453_148
TTAGATCCGCATCGGCAATGT
>Era-miR7834.976_62
TTAATATGATCTCGACTATTTTG
>Ani-miR8035.272_28
ATCTTCAAAGTCAATTTCTGG
>Scu-miR8049.2245_82
ACCATGTCCACCAGAGCCT
>Scu-miR812.2246_68
ATCGTGATCACCGATTGACT
>Scu-miR812.2247_598
TTCGTGATCACCGATTGACT
>Mpl-miR8122.1517_680
TATACTACAGATCTGTCCT
>Cba-miR8134.471_59
TGAATGATGCGGAGGTTGTGC
>Sch-miR8136.2100_41
TTGAATGTAGAATTGGGAT
>Ani-miR8141.273_58
GTGGAAACTAATAAGCTGG
>Ani-miR8141.274_70
TGGAAACTAATAAGCTGG
>Era-miR8141.977_25
TCGATACTGGTTGGCTGG
>Pcu-miR8154.1802_153
TGCCGATGAGGAGCTGAAGA
>Ova-miR8171.1646_53
GCATCGGTGGTCTAGTGGT
>Dpe-miR8172.886_174
ATCATCGAGAGGGAGCTTC
>Dpe-miR8172.887_191
ATCATCTAGAGGGAGCTTCT
>Pvi-miR8175.1998_18
TCGTTTCCCGGCAACGGCGCCA
>Isi-miR8175.1324_30
TCCCCGGCATCGGCGCCA
>Ova-miR8175.1647_88
TCCCCGGCAGCGGCGCCA
>Ova-miR8175.1648_32
TCGATCCCCGGCAGCGGCGCCA
>Pvi-miR8175.1996_20
TCCCCGGCAGCGGCGCCA
>Afo-miR8175.204_44
TCCCCGGCAACGGCGCCA
>Lja-miR8175.1454_59
TCGATCCCCGGCAACGGCGCCA
>Sch-miR8175.2101_79
TCCCCGGCAACGGCGCCA
>Sch-miR8175.2102_41
TCGATCCCCGGCAACGGCGCCA
>Pvi-miR8175.1995_71
TCCCCGGCAACGGCGCCA
>Pvi-miR8175.1997_32
TCGATCCCCGGCAACGGCGCCA
>Smo-miR8175.2499_27
TCCCCGGCAACGGCGCCA
>Lce-miR8175.1386_68
TCCCCGGCAACGGCGCCA
>Pnu-miR8175.1887_28
TCCCCGGCAACGGCGCCA
>Mpl-miR8175.1518_97
TCGATCCCCGGCAACGGCGCCA
>Era-miR8175.978_30
ACGACCCTCGGCAACGGA
>Dpe-miR8175.888_61
ACGACCCTCGGCAACGGA
>Era-miR8175.979_113
ACGACTCTCGGCAACGGC
>Dpe-miR8175.889_63
ACGACTCTCGGCAACGGC
>Lja-miR827.1455_913
TTGCAGATGACCATGAACA
>Cfo-miR833.561_108
TTTGATGTCATCGGTCTTGAT
>Des-miR833.688_284
GTTTGATGCCATCGGTCTTGA
>Des-miR833.689_1055
TTTGATGCCATCGGTCTTGAT
>Isi-miR839.1325_4267
AATGAGAGGTTGTTGAATGT
>Pvi-miR845.1999_14
ATGCTCTGATACCACTTGTGAGG
>Scu-miR845.2248_212
ATAGACTCTAATACCAAAT
>Scu-miR845.2250_2001
TTAGACTCTAATACCAAAT
>Scu-miR845.2249_1637
CGCTCTGATACCAAGTGTTAC
>Smo-miR845.2500_11
CGGCTCTGATACCAATTGATG
>Aca-miR845.82_56
CGGCTCTGATACCAATTGATG
>Cfo-miR845.562_36
CGGCTCTGATACCAATTGATG
>Hch-miR845.1201_61
TATGCTCTGATACCAAATGTC
>Sch-miR845.2103_32
TAGTGCTCTGATACCAAATGT
>Des-miR845.691_23132
TCGCTCTGATACCATGTTGATATC
>Des-miR845.692_342
TGTCGCTCTGATACCATGTTG
>Ani-miR845.275_261
ACGCTCTGATACCAGTTGTGGGG
>Des-miR845.690_269
ACGCTCTGATACCATTTG
>Isi-miR845.1326_46
ATTGCTCTGATACCAATGTGACGT
>Asp-miR845.382_4339
TACGGCTCTGATACCATGTTGA
>Pcu-miR845.1803_392
CCTAGCTCTGATACCACGTGT
>Pcu-miR845.1804_452
CTAGCTCTGATACCACGTGT
>Pcu-miR845.1805_177
TAGCTCTGATACCACGTGT
>Ovu-miR845.1734_39
TCTGATACCAGTTGAAGGGGT
>Ani-miR848.276_105
CAATCCTGTGTCAAGA
>Des-miR854.693_67
TAAGGATAGTGAGGGGTAG
>Ova-miR8558.1649_312
TTTTCCCATCCCGAACATGCC
>Hch-miR8558.1202_104
TTTCCCATCCCCCCCATACCGTG
>Isi-miR858.1330_126
TCTCGTTGTCTGTGCGACCAG
>Isi-miR858.1331_70
TCTCGTTGTCTGTTCGGCCAG
>Isi-miR858.1327_36
CCTCATTGTCTGTTCGGCC
>Isi-miR858.1328_298
TCTCATTGTCTGTGCGGCC
>Isi-miR858.1329_10299
TCTCATTGTCTGTTCGGCC
>Mpl-miR868.1519_61
TTAAGTCCTGATAACTCGG
>Des-miR8684.694_300
ATGACTGGTTTACTTTTTTGT
>Des-miR8684.695_239
TGACTGGTTTACTTTTTTGT
>Des-miR8701.697_608
AGAGTGGCTGAGGAAGATG
>Des-miR8701.696_26428
AGAGTGGCTGAGAAAGATGAG
>Des-miR8701.698_101
GGAGTGGCTGAGAAAGATGAG
>Aca-miR8714.83_44
CTGTGGACGAAACGGAAGT
>Mpl-miR8733.1520_134
GCTGGGACGTGGATCCGGC
>Sch-miR8733.2104_60
GCTGGGACGTGGATCCGGC
>Mpl-miR8751.1521_76
AAATTGTAGAGAGATACGGCTG
>Asp-miR8765.383_70
GAGTGGTGGAGCTCATGCA
>Afo-miR8767.205_213
TTTTTCAACTGTGACATGCA
>Ova-miR8775.1650_75
ATTTGTGGGATTGAGGCTCAT
>Ova-miR8775.1651_618
TTTGTGGGATTGAGGCTCAT
>Afo-miR894.210_142
TTCACGTCGCTCTCACCA
>Smo-miR894.2503_35
GTCACGCCGGGTTCACCA
>Sun-miR894.2600_17
AGTCACGTCGGGGTCACCA
>Sun-miR894.2601_22
CGAGTCACGTCGGGGTCACCA
>Sun-miR894.2604_21
TCGAGTCACGTCGGGGTCACCA
>Sun-miR894.2602_19
CGTCACGTCGGGGTCACCA
>Sun-miR894.2603_866
GTCACGTCGGGGTCACCA
>Scu-miR894.2252_481
ATCACGTCGGGTTCACCA
>Des-miR894.701_278
TTCACGTCGGATTCACCA
>Scu-miR894.2251_69
ATCACGTCAGGTTCACCA
>Mpl-miR894.1526_444
TTCACGTCGAGTTCACCA
>Cfo-miR894.565_69
TTCACGTCGAGTTCACCA
>Afo-miR894.212_53
TTTCACGTCAGGTTCACCA
>Dpe-miR894.900_724
TTTCACGTCAGGTTCACCA
>Dpe-miR894.896_110
TCGTTTCACGTCAGGTTCACCA
>Dpe-miR894.894_83
GTTTCACGTCAGGTTCACCA
>Dpe-miR894.893_347
CGTTTCACGTCAGGTTCACCA
>Pvi-miR894.2009_108
TTTCACGTCAGGTTCACCA
>Pvi-miR894.2004_67
TCGTTTCACGTCAGGTTCACCA
>Pvi-miR894.2002_15
GTTTCACGTCAGGTTCACCA
>Pvi-miR894.2001_88
CGTTTCACGTCAGGTTCACCA
>Hch-miR894.1214_430
TTTCACGTCAGGTTCACCA
>Hch-miR894.1208_77
TCGTTTCACGTCAGGTTCACCA
>Hch-miR894.1207_67
GTTTCACGTCAGGTTCACCA
>Hch-miR894.1206_131
CGTTTCACGTCAGGTTCACCA
>Scu-miR894.2261_208
TTTCACGTCAGGTTCACCA
>Scu-miR894.2255_98
CGTTTCACGTCAGGTTCACCA
>Isi-miR894.1338_134
TTTCACGTCAGGTTCACCA
>Isi-miR894.1334_40
GTTTCACGTCAGGTTCACCA
>Isi-miR894.1333_140
CGTTTCACGTCAGGTTCACCA
>Isi-miR894.1332_36
CGATTCACGTCAGGTTCACCA
>Isi-miR894.1336_415
TTCACGTCAGGTTCACCA
>Scu-miR894.2253_76
ATTCACGTCAGGTTCACCA
>Scu-miR894.2259_775
TTCACGTCAGGTTCACCA
>Hch-miR894.1203_65
ATTCACGTCAGGTTCACCA
>Hch-miR894.1211_1690
TTCACGTCAGGTTCACCA
>Pvi-miR894.2006_253
TTCACGTCAGGTTCACCA
>Lce-miR894.1387_354
TTCACGTCAGGTTCACCA
>Dpe-miR894.890_93
ATTCACGTCAGGTTCACCA
>Dpe-miR894.892_65
CGATTCACGTCAGGTTCACCA
>Dpe-miR894.898_2137
TTCACGTCAGGTTCACCA
>Afo-miR894.209_354
TTCACGTCAGGTTCACCA
>Pcu-miR894.1808_120
TCGATTCGCGTCGGGTTCACCA
>Hch-miR894.1205_69
ATTCGCGTCGGGTTCACCA
>Pcu-miR894.1814_199
TTTCGCGTCGGGTTCACCA
>Pcu-miR894.1810_417
TCGTTTCGCGTCGGGTTCACCA
>Hch-miR894.1216_382
TTTCGCGTCGGGTTCACCA
>Hch-miR894.1210_274
TCGTTTCGCGTCGGGTTCACCA
>Hch-miR894.1213_1310
TTCGCGTCGGGTTCACCA
>Pcu-miR894.1812_775
TTCGCGTCGGGTTCACCA
>Ova-miR894.1658_62
TTCGTTTCACGTCGGGTTCACC
>Smo-miR894.2508_22
TTCGTTTCACGTCGGGTTCACC
>Pvi-miR894.2008_41
TTCGTTTCACGTCGGGTTCACC
>Cfo-miR894.564_139
TCGTTTCACGTCGGGTTCACCA
>Mpl-miR894.1528_802
TTTCACGTCGGGTTCACCA
>Mpl-miR894.1525_115
TCGTTTCACGTCGGGTTCACCA
>Mpl-miR894.1523_287
GTTTCACGTCGGGTTCACCA
>Pvi-miR894.2010_456
TTTCACGTCGGGTTCACCA
>Pvi-miR894.2005_581
TCGTTTCACGTCGGGTTCACCA
>Hch-miR894.1215_376
TTTCACGTCGGGTTCACCA
>Hch-miR894.1209_124
TCGTTTCACGTCGGGTTCACCA
>Sml-miR894.2301_73
TTTCACGTCGGGTTCACCA
>Smo-miR894.2509_618
TTTCACGTCGGGTTCACCA
>Smo-miR894.2506_190
TCGTTTCACGTCGGGTTCACCA
>Smo-miR894.2504_166
GTTTCACGTCGGGTTCACCA
>Smo-miR894.2502_287
CGTTTCACGTCGGGTTCACCA
>Era-miR894.984_183
TTTCACGTCGGGTTCACCA
>Era-miR894.982_152
TCGTTTCACGTCGGGTTCACCA
>Vst-miR894.2674_439
TTTCACGTCGGGTTCACCA
>Vst-miR894.2672_292
TCGTTTCACGTCGGGTTCACCA
>Vst-miR894.2670_179
GTTTCACGTCGGGTTCACCA
>Vst-miR894.2669_526
CGTTTCACGTCGGGTTCACCA
>Scu-miR894.2262_1329
TTTCACGTCGGGTTCACCA
>Scu-miR894.2258_281
TCGTTTCACGTCGGGTTCACCA
>Scu-miR894.2256_584
CGTTTCACGTCGGGTTCACCA
>Ova-miR894.1659_1478
TTTCACGTCGGGTTCACCA
>Ova-miR894.1656_696
TCGTTTCACGTCGGGTTCACCA
>Ova-miR894.1654_598
GTTTCACGTCGGGTTCACCA
>Ova-miR894.1653_489
CGTTTCACGTCGGGTTCACCA
>Cba-miR894.474_137
TTTCACGTCGGGTTCACCA
>Isi-miR894.1339_112
TTTCACGTCGGGTTCACCA
>Isi-miR894.1335_91
TCGTTTCACGTCGGGTTCACCA
>Sun-miR894.2607_52
TTTCACGTCGGGTTCACCA
>Sun-miR894.2605_26
TCGTTTCACGTCGGGTTCACCA
>Ani-miR894.278_81
TTTCACGTCGGGTTCACCA
>Lja-miR894.1459_134
TTTCACGTCGGGTTCACCA
>Lja-miR894.1458_2763
TTCACGTCGGGTTCACCA
>Ani-miR894.277_317
TTCACGTCGGGTTCACCA
>Sun-miR894.2606_328
TTCACGTCGGGTTCACCA
>Isi-miR894.1337_563
TTCACGTCGGGTTCACCA
>Cba-miR894.473_3009
TTCACGTCGGGTTCACCA
>Ova-miR894.1657_5169
TTCACGTCGGGTTCACCA
>Scu-miR894.2260_5328
TTCACGTCGGGTTCACCA
>Vst-miR894.2673_1126
TTCACGTCGGGTTCACCA
>Era-miR894.983_965
TTCACGTCGGGTTCACCA
>Smo-miR894.2507_1284
TTCACGTCGGGTTCACCA
>Sml-miR894.2300_404
TTCACGTCGGGTTCACCA
>Hch-miR894.1212_1963
TTCACGTCGGGTTCACCA
>Pvi-miR894.2007_1653
TTCACGTCGGGTTCACCA
>Mpl-miR894.1527_9634
TTCACGTCGGGTTCACCA
>Cfo-miR894.566_1620
TTCACGTCGGGTTCACCA
>Dpe-miR894.899_1998
TTCACGTCGGGTTCACCA
>Pnu-miR894.1890_1691
TTCACGTCGGGTTCACCA
>Pcu-miR894.1811_1160
TTCACGTCGGGTTCACCA
>Afo-miR894.211_1626
TTCACGTCGGGTTCACCA
>Des-miR894.702_2889
TTCACGTCGGGTTCACCA
>Asp-miR894.387_647
TTCACGTCGGGTTCACCA
>Sch-miR894.2105_1613
TTCACGTCGGGTTCACCA
>Aca-miR894.87_324
TTCACGTCGGGTTCACCA
>Ovu-miR894.1736_4071
TTCACGTCGGGTTCACCA
>Cfo-miR894.567_423
TTTCACGTCGGGTTCACCA
>Dpe-miR894.895_273
GTTTCACGTCGGGTTCACCA
>Dpe-miR894.897_172
TCGTTTCACGTCGGGTTCACCA
>Dpe-miR894.901_679
TTTCACGTCGGGTTCACCA
>Pnu-miR894.1889_102
TCGTTTCACGTCGGGTTCACCA
>Pnu-miR894.1891_508
TTTCACGTCGGGTTCACCA
>Pcu-miR894.1809_189
TCGTTTCACGTCGGGTTCACCA
>Pcu-miR894.1813_184
TTTCACGTCGGGTTCACCA
>Afo-miR894.207_100
GTTTCACGTCGGGTTCACCA
>Afo-miR894.208_70
TCGTTTCACGTCGGGTTCACCA
>Afo-miR894.213_223
TTTCACGTCGGGTTCACCA
>Des-miR894.700_218
TCGTTTCACGTCGGGTTCACCA
>Des-miR894.703_426
TTTCACGTCGGGTTCACCA
>Asp-miR894.384_338
CGTTTCACGTCGGGTTCACCA
>Asp-miR894.386_166
TCGTTTCACGTCGGGTTCACCA
>Asp-miR894.388_137
TTTCACGTCGGGTTCACCA
>Sch-miR894.2106_39
TTTCACGTCGGGTTCACCA
>Aca-miR894.84_154
CGTTTCACGTCGGGTTCACCA
>Aca-miR894.85_107
GTTTCACGTCGGGTTCACCA
>Aca-miR894.86_62
TCGTTTCACGTCGGGTTCACCA
>Aca-miR894.88_142
TTTCACGTCGGGTTCACCA
>Ovu-miR894.1737_789
TTTCACGTCGGGTTCACCA
>Lja-miR894.1456_120
ATTCACGTCGGGTTCACCA
>Lja-miR894.1457_52
TCGATTCACGTCGGGTTCACCA
>Cba-miR894.472_91
ATTCACGTCGGGTTCACCA
>Ova-miR894.1652_285
ATTCACGTCGGGTTCACCA
>Ova-miR894.1655_136
TCGATTCACGTCGGGTTCACCA
>Scu-miR894.2254_400
ATTCACGTCGGGTTCACCA
>Scu-miR894.2257_72
TCGATTCACGTCGGGTTCACCA
>Vst-miR894.2668_73
ATTCACGTCGGGTTCACCA
>Vst-miR894.2671_45
TCGATTCACGTCGGGTTCACCA
>Era-miR894.980_26
ATTCACGTCGGGTTCACCA
>Era-miR894.981_40
TCGATTCACGTCGGGTTCACCA
>Smo-miR894.2501_78
ATTCACGTCGGGTTCACCA
>Smo-miR894.2505_23
TCGATTCACGTCGGGTTCACCA
>Hch-miR894.1204_120
ATTCACGTCGGGTTCACCA
>Pvi-miR894.2000_81
ATTCACGTCGGGTTCACCA
>Pvi-miR894.2003_68
TCGATTCACGTCGGGTTCACCA
>Mpl-miR894.1522_436
ATTCACGTCGGGTTCACCA
>Mpl-miR894.1524_93
TCGATTCACGTCGGGTTCACCA
>Cfo-miR894.563_76
ATTCACGTCGGGTTCACCA
>Dpe-miR894.891_112
ATTCACGTCGGGTTCACCA
>Pnu-miR894.1888_91
ATTCACGTCGGGTTCACCA
>Pcu-miR894.1806_39
ATTCACGTCGGGTTCACCA
>Pcu-miR894.1807_76
TCGATTCACGTCGGGTTCACCA
>Afo-miR894.206_64
ATTCACGTCGGGTTCACCA
>Des-miR894.699_142
ATTCACGTCGGGTTCACCA
>Asp-miR894.385_33
TCGATTCACGTCGGGTTCACCA
>Ovu-miR894.1735_248
ATTCACGTCGGGTTCACCA
>Lce-miR898.1388_146
TTTTGGTCTGCACTACTTTGT
>Afo-miR898.215_92
TCCCTAGGCAGTGAACAGT
>Ova-miR898.1662_240
TCCCTAGGCAGTGAACAGT
>Pnu-miR898.1893_40
TCCCTAGGCAGTGAACAGT
>Asp-miR898.389_46
TCCCTAGGCGGTGAACAGC
>Sch-miR898.2107_35
TCCCTAGGCGGTGAACAGC
>Pcu-miR898.1815_33
TCCCTAGGCGGTGAACAGC
>Aca-miR898.89_49
TCCCTAGGCGGTGAACAGC
>Cba-miR898.475_56
TCCCTAGGCGGTGAACAGC
>Scu-miR898.2263_119
TCCCTAGGCGGTGAACAGC
>Vst-miR898.2675_65
TCCCTAGGCGGTGAACAGC
>Lja-miR898.1460_48
TCCCTAGGCGGTGAACAGC
>Mpl-miR898.1529_138
TCCCTAGGCGGTGAACAGC
>Cfo-miR898.568_199
TCCCTAGGCGGTGAACAGC
>Dpe-miR898.902_82
TCCCTAGGCGGTGAACAGC
>Hch-miR898.1217_261
TCCCTAGGCGGTGAACAGC
>Pvi-miR898.2011_61
TCCCTAGGCGGTGAACAGC
>Ova-miR898.1661_45
CTAGGCAGTGAACAGCCATCTC
>Afo-miR898.214_39
CCCTAGGCAGTGAACAGCC
>Ova-miR898.1660_90
CCCTAGGCAGTGAACAGCC
>Pnu-miR898.1892_30
CCCTAGGCAGTGAACAGCC
>Lja-miR902.1461_132
TTTTATGGTGTAGATAGT
>Ovu-miR903.1738_194
CGGCGGGACAAGAGCGGGCC
>Scu-miR903.2264_66
TGCGGCGGGACAAGAGCGGGC
>Ova-miR905.1663_44
CCCTGTATTTAGCACCTC
>Ova-miR905.1664_39
TCCCTGTATTTAGCACCT
>Scu-miR9387.2265_70
ACGGTTAGAGGAATCTG
>Lja-miR9470.1462_98
TGGAGCATGGATTTGAGCAT
>Pvi-miR9471.2012_18
CCTTGGCTGTCTGAGCAGC
>Hch-miR9471.1218_93
CCTTGGCTGTCTGAGCATC
>Cfo-miR9471.569_38
CCTTGGCTGTCTGAGCATC
>Dpe-miR9471.903_192
CCTTGGCTGTCTGAGCATC
>Afo-miR9471.216_59
CCTTGGCTGTCTGAGCATC
>Lja-miR9471.1463_39
CCTTGGCTGTCTGAGCATC
>Ova-miR9471.1665_40
CCTTGGCTGTCTGAGCATC
>Asp-miR9471.390_64
CCTTGGCTGTCTGAGCACC
>Mpl-miR9472.1530_66
CAGTAGACGTAGTGCATAAG
>Cfo-miR948.570_58
ACGCTGTGTTGGAACCGGAG
>Des-miR9481.704_111
TCAGTCGCATTTCTCTACT
>Pvi-miR9491.2013_18
TATGTGAGCACTGATCAGGA
>Lce-miR9499.1389_233
CGCGTCGACGCGGGAGGTC
>Lce-miR9557.1390_45
CGCTTTGCGTTTCAATTCC
>Cfo-miR9565.571_171
AGACTTGTTCTCTCGTATCAG
>Sch-miR9569.2108_198
TCCTCATTGGTCTAGTGGC
>Cfo-miR9661.572_86
TGAGGTAGAGCAGCGAACT
>Sun-miR9666.2608_32
CGGGGTTGGGCTGTCTGACGG
>Sch-miR9666.2109_82
CGGGGTTGGGCTGTCTGACG
>Pnu-miR9666.1894_211
CGGGGTTGGGCTGTCTGACG
>Smo-miR9728.2510_12
GATCTGAAACAACTCGAAG
>Aca-miR9744.90_46
TTAAAGGATAGTAGCTGCA
>Mpl-miR9750.1531_63
AATTCATATGTGTTCTCTCT
>Sch-miR9760.2110_37
GGTGGATGATGTACTTTTCT
>Mpl-miR9779.1532_64
ACGCAACTTCTGAGGCTC
